# Supplementary material for: Assembling the Tat protein translocase
Source: eLife. 2016 Dec 3;5:e20718. doi: 10.7554/eLife.20718 (PMC5201420; doi:10.7554/eLife.20718)
Supplement: Supplementary file 1. — DOI: http://dx.doi.org/10.7554/eLife.20718.027 [file elife-20718-supp1.pdb]

ATOM      7  N   THR A  11      25.896   9.787  15.278  1.00 10.00
ATOM     11  CA  THR A  11      25.412  10.640  14.167  1.00 10.00
ATOM      5  C   THR A  11      24.385   9.903  13.375  1.00 10.00
ATOM      6  O   THR A  11      23.479  10.500  12.790  1.00 10.00
ATOM      1  CB  THR A  11      26.550  10.997  13.257  1.00 10.00
ATOM      4  CG2 THR A  11      27.010   9.733  12.514  1.00 10.00
ATOM      2  OG1 THR A  11      26.135  11.989  12.329  1.00 10.00
ATOM      3  HG1 THR A  11      26.806  12.673  12.270  1.00 10.00
ATOM      8  HT1 THR A  11      25.105   9.532  15.904  1.00 10.00
ATOM      9  HT2 THR A  11      26.612  10.296  15.834  1.00 10.00
ATOM     10  HT3 THR A  11      26.321   8.916  14.901  1.00 10.00
ATOM     12  N   HIS A  12      24.491   8.565  13.359  1.00 10.00
ATOM     14  CA  HIS A  12      23.549   7.748  12.661  1.00 10.00
ATOM     23  C   HIS A  12      22.221   7.992  13.289  1.00 10.00
ATOM     24  O   HIS A  12      21.199   8.060  12.609  1.00 10.00
ATOM     15  CB  HIS A  12      23.862   6.248  12.821  1.00 10.00
ATOM     16  CG  HIS A  12      22.912   5.334  12.107  1.00 10.00
ATOM     19  CD2 HIS A  12      21.792   4.707  12.565  1.00 10.00
ATOM     17  ND1 HIS A  12      23.046   4.948  10.792  1.00 10.00
ATOM     20  CE1 HIS A  12      22.010   4.113  10.522  1.00 10.00
ATOM     21  NE2 HIS A  12      21.223   3.936  11.566  1.00 10.00
ATOM     13  HN  HIS A  12      25.233   8.138  13.836  1.00 10.00
ATOM     18  HD1 HIS A  12      23.749   5.219  10.165  1.00 10.00
ATOM     22  HE2 HIS A  12      20.417   3.382  11.619  1.00 10.00
ATOM     25  N   LEU A  13      22.213   8.139  14.625  1.00 10.00
ATOM     27  CA  LEU A  13      20.996   8.325  15.352  1.00 10.00
ATOM     32  C   LEU A  13      20.358   9.597  14.898  1.00 10.00
ATOM     33  O   LEU A  13      19.176   9.627  14.563  1.00 10.00
ATOM     28  CB  LEU A  13      21.248   8.522  16.851  1.00 10.00
ATOM     29  CG  LEU A  13      22.083   7.407  17.494  1.00 10.00
ATOM     30  CD1 LEU A  13      22.284   7.682  18.991  1.00 10.00
ATOM     31  CD2 LEU A  13      21.504   6.015  17.199  1.00 10.00
ATOM     26  HN  LEU A  13      23.062   8.118  15.113  1.00 10.00
ATOM     34  N   ILE A  14      21.148  10.687  14.870  1.00 10.00
ATOM     36  CA  ILE A  14      20.657  11.993  14.540  1.00 10.00
ATOM     41  C   ILE A  14      20.234  12.071  13.108  1.00 10.00
ATOM     42  O   ILE A  14      19.233  12.712  12.791  1.00 10.00
ATOM     37  CB  ILE A  14      21.637  13.102  14.795  1.00 10.00
ATOM     38  CG1 ILE A  14      20.918  14.458  14.694  1.00 10.00
ATOM     39  CG2 ILE A  14      22.816  12.952  13.822  1.00 10.00
ATOM     40  CD1 ILE A  14      21.732  15.631  15.234  1.00 10.00
ATOM     35  HN  ILE A  14      22.099  10.584  15.085  1.00 10.00
ATOM     43  N   GLU A  15      20.981  11.417  12.200  1.00 10.00
ATOM     45  CA  GLU A  15      20.722  11.545  10.794  1.00 10.00
ATOM     51  C   GLU A  15      19.312  11.135  10.508  1.00 10.00
ATOM     52  O   GLU A  15      18.620  11.789   9.728  1.00 10.00
ATOM     46  CB  GLU A  15      21.666  10.672   9.954  1.00 10.00
ATOM     47  CG  GLU A  15      23.114  11.159  10.011  1.00 10.00
ATOM     48  CD  GLU A  15      24.013  10.078   9.429  1.00 10.00
ATOM     49  OE1 GLU A  15      23.730   9.615   8.292  1.00 10.00
ATOM     50  OE2 GLU A  15      24.991   9.696  10.123  1.00 10.00
ATOM     44  HN  GLU A  15      21.715  10.842  12.504  1.00 10.00
ATOM     53  N   LEU A  16      18.843  10.034  11.122  1.00 10.00
ATOM     55  CA  LEU A  16      17.487   9.615  10.925  1.00 10.00
ATOM     60  C   LEU A  16      16.597  10.640  11.555  1.00 10.00
ATOM     61  O   LEU A  16      15.532  10.971  11.035  1.00 10.00
ATOM     56  CB  LEU A  16      17.173   8.247  11.560  1.00 10.00
ATOM     57  CG  LEU A  16      15.767   7.727  11.201  1.00 10.00
ATOM     58  CD1 LEU A  16      15.670   7.393   9.703  1.00 10.00
ATOM     59  CD2 LEU A  16      15.346   6.558  12.102  1.00 10.00
ATOM     54  HN  LEU A  16      19.433   9.515  11.708  1.00 10.00
ATOM     62  N   ARG A  17      17.046  11.209  12.685  1.00 10.00
ATOM     64  CA  ARG A  17      16.253  12.131  13.446  1.00 10.00
ATOM     77  C   ARG A  17      15.871  13.275  12.564  1.00 10.00
ATOM     78  O   ARG A  17      14.774  13.802  12.710  1.00 10.00
ATOM     65  CB  ARG A  17      17.028  12.741  14.622  1.00 10.00
ATOM     66  CG  ARG A  17      17.522  11.728  15.653  1.00 10.00
ATOM     67  CD  ARG A  17      18.369  12.384  16.744  1.00 10.00
ATOM     68  NE  ARG A  17      18.806  11.324  17.693  1.00 10.00
ATOM     70  CZ  ARG A  17      19.964  11.497  18.395  1.00 10.00
ATOM     71  NH1 ARG A  17      20.719  12.617  18.198  1.00 10.00
ATOM     74  NH2 ARG A  17      20.367  10.554  19.293  1.00 10.00
ATOM     63  HN  ARG A  17      17.946  10.986  13.002  1.00 10.00
ATOM     69  HE  ARG A  17      18.263  10.516  17.806  1.00 10.00
ATOM     72 HH11 ARG A  17      20.411  13.337  17.513  1.00 10.00
ATOM     73 HH12 ARG A  17      21.601  12.751  18.732  1.00 10.00
ATOM     75 HH21 ARG A  17      21.250  10.687  19.827  1.00 10.00
ATOM     76 HH22 ARG A  17      19.792   9.700  19.445  1.00 10.00
ATOM     79  N   LYS A  18      16.804  13.750  11.710  1.00 10.00
ATOM     81  CA  LYS A  18      16.590  14.820  10.768  1.00 10.00
ATOM     90  C   LYS A  18      15.761  14.382   9.592  1.00 10.00
ATOM     91  O   LYS A  18      14.868  15.105   9.153  1.00 10.00
ATOM     82  CB  LYS A  18      17.913  15.367  10.213  1.00 10.00
ATOM     83  CG  LYS A  18      18.762  16.071  11.271  1.00 10.00
ATOM     84  CD  LYS A  18      20.212  16.293  10.843  1.00 10.00
ATOM     85  CE  LYS A  18      21.015  17.140  11.832  1.00 10.00
ATOM     86  NZ  LYS A  18      20.500  18.529  11.837  1.00 10.00
ATOM     80  HN  LYS A  18      17.693  13.337  11.733  1.00 10.00
ATOM     87  HZ1 LYS A  18      19.499  18.538  12.119  1.00 10.00
ATOM     88  HZ2 LYS A  18      20.586  18.945  10.888  1.00 10.00
ATOM     89  HZ3 LYS A  18      21.044  19.109  12.508  1.00 10.00
ATOM     92  N   ARG A  19      16.031  13.168   9.067  1.00 10.00
ATOM     94  CA  ARG A  19      15.409  12.651   7.878  1.00 10.00
ATOM    107  C   ARG A  19      13.944  12.559   8.097  1.00 10.00
ATOM    108  O   ARG A  19      13.174  12.701   7.147  1.00 10.00
ATOM     95  CB  ARG A  19      15.863  11.226   7.524  1.00 10.00
ATOM     96  CG  ARG A  19      17.286  11.121   6.980  1.00 10.00
ATOM     97  CD  ARG A  19      17.338  10.849   5.476  1.00 10.00
ATOM     98  NE  ARG A  19      18.747  10.510   5.144  1.00 10.00
ATOM    100  CZ  ARG A  19      19.614  11.473   4.717  1.00 10.00
ATOM    101  NH1 ARG A  19      19.170  12.746   4.509  1.00 10.00
ATOM    104  NH2 ARG A  19      20.923  11.155   4.496  1.00 10.00
ATOM     93  HN  ARG A  19      16.690  12.605   9.523  1.00 10.00
ATOM     99  HE  ARG A  19      19.048   9.582   5.236  1.00 10.00
ATOM    102 HH11 ARG A  19      19.832  13.480   4.184  1.00 10.00
ATOM    103 HH12 ARG A  19      18.172  12.982   4.676  1.00 10.00
ATOM    105 HH21 ARG A  19      21.256  10.183   4.653  1.00 10.00
ATOM    106 HH22 ARG A  19      21.587  11.886   4.170  1.00 10.00
ATOM    109  N   LEU A  20      13.536  12.238   9.338  1.00 10.00
ATOM    111  CA  LEU A  20      12.144  12.145   9.663  1.00 10.00
ATOM    116  C   LEU A  20      11.471  13.478   9.529  1.00 10.00
ATOM    117  O   LEU A  20      10.427  13.581   8.892  1.00 10.00
ATOM    112  CB  LEU A  20      11.861  11.634  11.087  1.00 10.00
ATOM    113  CG  LEU A  20      11.907  10.102  11.226  1.00 10.00
ATOM    114  CD1 LEU A  20      10.708   9.451  10.522  1.00 10.00
ATOM    115  CD2 LEU A  20      13.237   9.515  10.737  1.00 10.00
ATOM    110  HN  LEU A  20      14.204  12.064  10.034  1.00 10.00
ATOM    118  N   LEU A  21      12.076  14.541  10.087  1.00 10.00
ATOM    120  CA  LEU A  21      11.470  15.841  10.129  1.00 10.00
ATOM    125  C   LEU A  21      11.279  16.344   8.732  1.00 10.00
ATOM    126  O   LEU A  21      10.260  16.953   8.416  1.00 10.00
ATOM    121  CB  LEU A  21      12.347  16.820  10.931  1.00 10.00
ATOM    122  CG  LEU A  21      11.744  18.203  11.237  1.00 10.00
ATOM    123  CD1 LEU A  21      12.692  18.982  12.156  1.00 10.00
ATOM    124  CD2 LEU A  21      11.410  19.006   9.970  1.00 10.00
ATOM    119  HN  LEU A  21      12.965  14.424  10.481  1.00 10.00
ATOM    127  N   ASN A  22      12.267  16.111   7.854  1.00 10.00
ATOM    129  CA  ASN A  22      12.176  16.563   6.496  1.00 10.00
ATOM    136  C   ASN A  22      11.011  15.864   5.855  1.00 10.00
ATOM    137  O   ASN A  22      10.226  16.487   5.143  1.00 10.00
ATOM    130  CB  ASN A  22      13.439  16.195   5.690  1.00 10.00
ATOM    131  CG  ASN A  22      13.493  16.953   4.363  1.00 10.00
ATOM    133  ND2 ASN A  22      12.370  16.974   3.599  1.00 10.00
ATOM    132  OD1 ASN A  22      14.535  17.501   4.003  1.00 10.00
ATOM    128  HN  ASN A  22      13.065  15.624   8.146  1.00 10.00
ATOM    134 HD21 ASN A  22      11.576  16.504   3.929  1.00 10.00
ATOM    135 HD22 ASN A  22      12.398  17.459   2.748  1.00 10.00
ATOM    138  N   CYS A  23      10.878  14.541   6.082  1.00 10.00
ATOM    140  CA  CYS A  23       9.812  13.778   5.492  1.00 10.00
ATOM    144  C   CYS A  23       8.502  14.255   6.021  1.00 10.00
ATOM    145  O   CYS A  23       7.538  14.389   5.267  1.00 10.00
ATOM    141  CB  CYS A  23       9.861  12.275   5.820  1.00 10.00
ATOM    142  SG  CYS A  23      11.136  11.368   4.902  1.00 10.00
ATOM    139  HN  CYS A  23      11.523  14.088   6.663  1.00 10.00
ATOM    143  HG  CYS A  23      10.936  11.578   3.609  1.00 10.00
ATOM    146  N   ILE A  24       8.441  14.504   7.343  1.00 10.00
ATOM    148  CA  ILE A  24       7.227  14.893   7.996  1.00 10.00
ATOM    153  C   ILE A  24       6.786  16.237   7.509  1.00 10.00
ATOM    154  O   ILE A  24       5.596  16.459   7.294  1.00 10.00
ATOM    149  CB  ILE A  24       7.324  14.920   9.499  1.00 10.00
ATOM    150  CG1 ILE A  24       5.914  14.884  10.101  1.00 10.00
ATOM    151  CG2 ILE A  24       8.122  16.157   9.931  1.00 10.00
ATOM    152  CD1 ILE A  24       5.159  13.594   9.791  1.00 10.00
ATOM    147  HN  ILE A  24       9.258  14.416   7.878  1.00 10.00
ATOM    155  N   ILE A  25       7.734  17.175   7.309  1.00 10.00
ATOM    157  CA  ILE A  25       7.366  18.494   6.877  1.00 10.00
ATOM    162  C   ILE A  25       6.687  18.362   5.552  1.00 10.00
ATOM    163  O   ILE A  25       5.686  19.029   5.297  1.00 10.00
ATOM    158  CB  ILE A  25       8.519  19.420   6.615  1.00 10.00
ATOM    159  CG1 ILE A  25       9.359  19.688   7.870  1.00 10.00
ATOM    160  CG2 ILE A  25       7.933  20.699   5.998  1.00 10.00
ATOM    161  CD1 ILE A  25      10.620  20.494   7.557  1.00 10.00
ATOM    156  HN  ILE A  25       8.678  16.956   7.458  1.00 10.00
ATOM    164  N   ALA A  26       7.238  17.502   4.675  1.00 10.00
ATOM    166  CA  ALA A  26       6.756  17.311   3.336  1.00 10.00
ATOM    168  C   ALA A  26       5.357  16.763   3.339  1.00 10.00
ATOM    169  O   ALA A  26       4.532  17.182   2.533  1.00 10.00
ATOM    167  CB  ALA A  26       7.628  16.332   2.532  1.00 10.00
ATOM    165  HN  ALA A  26       8.012  16.976   4.966  1.00 10.00
ATOM    170  N   VAL A  27       5.064  15.800   4.232  1.00 10.00
ATOM    172  CA  VAL A  27       3.786  15.140   4.308  1.00 10.00
ATOM    176  C   VAL A  27       2.712  16.109   4.725  1.00 10.00
ATOM    177  O   VAL A  27       1.564  16.023   4.294  1.00 10.00
ATOM    173  CB  VAL A  27       3.794  14.013   5.300  1.00 10.00
ATOM    174  CG1 VAL A  27       2.385  13.401   5.369  1.00 10.00
ATOM    175  CG2 VAL A  27       4.892  13.014   4.890  1.00 10.00
ATOM    171  HN  VAL A  27       5.760  15.532   4.868  1.00 10.00
ATOM    178  N   ILE A  28       3.044  17.021   5.648  1.00 10.00
ATOM    180  CA  ILE A  28       2.123  18.010   6.130  1.00 10.00
ATOM    185  C   ILE A  28       1.809  18.985   5.038  1.00 10.00
ATOM    186  O   ILE A  28       0.660  19.392   4.872  1.00 10.00
ATOM    181  CB  ILE A  28       2.715  18.808   7.254  1.00 10.00
ATOM    182  CG1 ILE A  28       3.079  17.906   8.445  1.00 10.00
ATOM    183  CG2 ILE A  28       1.731  19.935   7.589  1.00 10.00
ATOM    184  CD1 ILE A  28       1.892  17.152   9.044  1.00 10.00
ATOM    179  HN  ILE A  28       3.955  17.013   6.009  1.00 10.00
ATOM    187  N   VAL A  29       2.841  19.424   4.288  1.00 10.00
ATOM    189  CA  VAL A  29       2.629  20.400   3.254  1.00 10.00
ATOM    193  C   VAL A  29       1.809  19.792   2.166  1.00 10.00
ATOM    194  O   VAL A  29       0.907  20.423   1.621  1.00 10.00
ATOM    190  CB  VAL A  29       3.889  20.979   2.663  1.00 10.00
ATOM    191  CG1 VAL A  29       4.614  21.770   3.764  1.00 10.00
ATOM    192  CG2 VAL A  29       4.737  19.866   2.031  1.00 10.00
ATOM    188  HN  VAL A  29       3.742  19.076   4.450  1.00 10.00
ATOM    195  N   ILE A  30       2.108  18.530   1.831  1.00 10.00
ATOM    197  CA  ILE A  30       1.422  17.810   0.809  1.00 10.00
ATOM    202  C   ILE A  30      -0.007  17.614   1.267  1.00 10.00
ATOM    203  O   ILE A  30      -0.941  17.599   0.469  1.00 10.00
ATOM    198  CB  ILE A  30       2.201  16.574   0.478  1.00 10.00
ATOM    199  CG1 ILE A  30       1.743  15.919  -0.819  1.00 10.00
ATOM    200  CG2 ILE A  30       2.363  15.722   1.729  1.00 10.00
ATOM    201  CD1 ILE A  30       0.253  15.662  -1.016  1.00 10.00
ATOM    196  HN  ILE A  30       2.834  18.078   2.312  1.00 10.00
ATOM    204  N   PHE A  31      -0.210  17.471   2.589  1.00 10.00
ATOM    206  CA  PHE A  31      -1.493  17.325   3.231  1.00 10.00
ATOM    214  C   PHE A  31      -2.323  18.535   2.942  1.00 10.00
ATOM    215  O   PHE A  31      -3.512  18.427   2.659  1.00 10.00
ATOM    207  CB  PHE A  31      -1.295  17.209   4.757  1.00 10.00
ATOM    208  CG  PHE A  31      -2.554  16.927   5.505  1.00 10.00
ATOM    209  CD1 PHE A  31      -2.968  15.634   5.723  1.00 10.00
ATOM    210  CD2 PHE A  31      -3.309  17.960   6.010  1.00 10.00
ATOM    211  CE1 PHE A  31      -4.119  15.380   6.430  1.00 10.00
ATOM    212  CE2 PHE A  31      -4.464  17.709   6.715  1.00 10.00
ATOM    213  CZ  PHE A  31      -4.872  16.417   6.930  1.00 10.00
ATOM    205  HN  PHE A  31       0.582  17.467   3.166  1.00 10.00
ATOM    216  N   LEU A  32      -1.715  19.729   3.013  1.00 10.00
ATOM    218  CA  LEU A  32      -2.439  20.951   2.803  1.00 10.00
ATOM    223  C   LEU A  32      -2.948  21.007   1.397  1.00 10.00
ATOM    224  O   LEU A  32      -4.084  21.415   1.165  1.00 10.00
ATOM    219  CB  LEU A  32      -1.570  22.204   3.052  1.00 10.00
ATOM    220  CG  LEU A  32      -2.277  23.570   2.856  1.00 10.00
ATOM    221  CD1 LEU A  32      -2.522  23.913   1.375  1.00 10.00
ATOM    222  CD2 LEU A  32      -3.562  23.650   3.699  1.00 10.00
ATOM    217  HN  LEU A  32      -0.756  19.768   3.211  1.00 10.00
ATOM    225  N   CYS A  33      -2.115  20.602   0.423  1.00 10.00
ATOM    227  CA  CYS A  33      -2.493  20.667  -0.958  1.00 10.00
ATOM    231  C   CYS A  33      -3.698  19.814  -1.141  1.00 10.00
ATOM    232  O   CYS A  33      -4.688  20.237  -1.735  1.00 10.00
ATOM    228  CB  CYS A  33      -1.399  20.102  -1.887  1.00 10.00
ATOM    229  SG  CYS A  33      -1.864  20.118  -3.645  1.00 10.00
ATOM    226  HN  CYS A  33      -1.231  20.254   0.662  1.00 10.00
ATOM    230  HG  CYS A  33      -0.861  20.652  -4.329  1.00 10.00
ATOM    233  N   LEU A  34      -3.660  18.589  -0.590  1.00 10.00
ATOM    235  CA  LEU A  34      -4.763  17.713  -0.807  1.00 10.00
ATOM    240  C   LEU A  34      -5.991  18.243  -0.131  1.00 10.00
ATOM    241  O   LEU A  34      -7.109  17.968  -0.559  1.00 10.00
ATOM    236  CB  LEU A  34      -4.634  16.273  -0.347  1.00 10.00
ATOM    237  CG  LEU A  34      -5.834  15.605  -1.028  1.00 10.00
ATOM    238  CD1 LEU A  34      -5.571  15.418  -2.522  1.00 10.00
ATOM    239  CD2 LEU A  34      -6.368  14.392  -0.310  1.00 10.00
ATOM    234  HN  LEU A  34      -2.893  18.305  -0.050  1.00 10.00
ATOM    242  N   VAL A  35      -5.835  18.980   0.980  1.00 10.00
ATOM    244  CA  VAL A  35      -6.972  19.480   1.706  1.00 10.00
ATOM    248  C   VAL A  35      -7.805  20.368   0.822  1.00 10.00
ATOM    249  O   VAL A  35      -9.029  20.262   0.819  1.00 10.00
ATOM    245  CB  VAL A  35      -6.595  20.358   2.867  1.00 10.00
ATOM    246  CG1 VAL A  35      -7.884  20.920   3.489  1.00 10.00
ATOM    247  CG2 VAL A  35      -5.724  19.573   3.856  1.00 10.00
ATOM    243  HN  VAL A  35      -4.931  19.180   1.303  1.00 10.00
ATOM    250  N   TYR A  36      -7.163  21.281   0.063  1.00 10.00
ATOM    252  CA  TYR A  36      -7.875  22.253  -0.730  1.00 10.00
ATOM    262  C   TYR A  36      -8.657  21.582  -1.830  1.00 10.00
ATOM    263  O   TYR A  36      -9.841  21.845  -2.022  1.00 10.00
ATOM    253  CB  TYR A  36      -6.907  23.253  -1.391  1.00 10.00
ATOM    254  CG  TYR A  36      -7.672  24.350  -2.052  1.00 10.00
ATOM    255  CD1 TYR A  36      -8.157  25.395  -1.302  1.00 10.00
ATOM    256  CD2 TYR A  36      -7.891  24.352  -3.412  1.00 10.00
ATOM    257  CE1 TYR A  36      -8.857  26.421  -1.890  1.00 10.00
ATOM    258  CE2 TYR A  36      -8.591  25.376  -4.007  1.00 10.00
ATOM    259  CZ  TYR A  36      -9.077  26.414  -3.246  1.00 10.00
ATOM    260  OH  TYR A  36      -9.796  27.466  -3.851  1.00 10.00
ATOM    251  HN  TYR A  36      -6.183  21.283   0.050  1.00 10.00
ATOM    261  HH  TYR A  36      -9.485  28.307  -3.508  1.00 10.00
ATOM    264  N   PHE A  37      -7.978  20.686  -2.563  1.00 10.00
ATOM    266  CA  PHE A  37      -8.388  19.913  -3.709  1.00 10.00
ATOM    274  C   PHE A  37      -9.277  18.766  -3.313  1.00 10.00
ATOM    275  O   PHE A  37      -9.763  18.047  -4.177  1.00 10.00
ATOM    267  CB  PHE A  37      -7.200  19.307  -4.477  1.00 10.00
ATOM    268  CG  PHE A  37      -6.395  20.430  -5.035  1.00 10.00
ATOM    269  CD1 PHE A  37      -5.402  21.016  -4.284  1.00 10.00
ATOM    270  CD2 PHE A  37      -6.635  20.898  -6.305  1.00 10.00
ATOM    271  CE1 PHE A  37      -4.657  22.052  -4.793  1.00 10.00
ATOM    272  CE2 PHE A  37      -5.892  21.935  -6.820  1.00 10.00
ATOM    273  CZ  PHE A  37      -4.899  22.512  -6.064  1.00 10.00
ATOM    265  HN  PHE A  37      -7.056  20.532  -2.272  1.00 10.00
ATOM    276  N   ALA A  38      -9.447  18.503  -2.006  1.00 10.00
ATOM    278  CA  ALA A  38     -10.066  17.302  -1.496  1.00 10.00
ATOM    280  C   ALA A  38     -11.444  17.013  -2.028  1.00 10.00
ATOM    281  O   ALA A  38     -11.745  15.853  -2.300  1.00 10.00
ATOM    279  CB  ALA A  38     -10.174  17.311   0.040  1.00 10.00
ATOM    277  HN  ALA A  38      -9.132  19.168  -1.358  1.00 10.00
ATOM    282  N   ASN A  39     -12.328  18.010  -2.194  1.00 10.00
ATOM    284  CA  ASN A  39     -13.663  17.695  -2.629  1.00 10.00
ATOM    291  C   ASN A  39     -13.597  17.017  -3.960  1.00 10.00
ATOM    292  O   ASN A  39     -14.416  16.146  -4.252  1.00 10.00
ATOM    285  CB  ASN A  39     -14.572  18.931  -2.747  1.00 10.00
ATOM    286  CG  ASN A  39     -14.860  19.413  -1.332  1.00 10.00
ATOM    288  ND2 ASN A  39     -15.190  18.459  -0.423  1.00 10.00
ATOM    287  OD1 ASN A  39     -14.794  20.608  -1.041  1.00 10.00
ATOM    283  HN  ASN A  39     -12.068  18.939  -2.022  1.00 10.00
ATOM    289 HD21 ASN A  39     -15.225  17.527  -0.722  1.00 10.00
ATOM    290 HD22 ASN A  39     -15.381  18.741   0.496  1.00 10.00
ATOM    293  N   ASP A  40     -12.647  17.437  -4.814  1.00 10.00
ATOM    295  CA  ASP A  40     -12.462  16.877  -6.124  1.00 10.00
ATOM    300  C   ASP A  40     -11.959  15.463  -6.039  1.00 10.00
ATOM    301  O   ASP A  40     -12.422  14.599  -6.781  1.00 10.00
ATOM    296  CB  ASP A  40     -11.456  17.686  -6.961  1.00 10.00
ATOM    297  CG  ASP A  40     -11.563  17.234  -8.411  1.00 10.00
ATOM    298  OD1 ASP A  40     -11.421  16.006  -8.673  1.00 10.00
ATOM    299  OD2 ASP A  40     -11.787  18.116  -9.281  1.00 10.00
ATOM    294  HN  ASP A  40     -12.051  18.161  -4.529  1.00 10.00
ATOM    302  N   ILE A  41     -10.993  15.192  -5.136  1.00 10.00
ATOM    304  CA  ILE A  41     -10.407  13.883  -5.004  1.00 10.00
ATOM    309  C   ILE A  41     -11.457  12.921  -4.538  1.00 10.00
ATOM    310  O   ILE A  41     -11.453  11.747  -4.908  1.00 10.00
ATOM    305  CB  ILE A  41      -9.169  13.864  -4.165  1.00 10.00
ATOM    306  CG1 ILE A  41      -8.514  12.483  -4.261  1.00 10.00
ATOM    307  CG2 ILE A  41      -9.490  14.360  -2.751  1.00 10.00
ATOM    308  CD1 ILE A  41      -7.031  12.527  -3.933  1.00 10.00
ATOM    303  HN  ILE A  41     -10.679  15.911  -4.548  1.00 10.00
ATOM    311  N   TYR A  42     -12.393  13.417  -3.712  1.00 10.00
ATOM    313  CA  TYR A  42     -13.507  12.657  -3.224  1.00 10.00
ATOM    323  C   TYR A  42     -14.285  12.184  -4.416  1.00 10.00
ATOM    324  O   TYR A  42     -14.849  11.092  -4.390  1.00 10.00
ATOM    314  CB  TYR A  42     -14.443  13.503  -2.334  1.00 10.00
ATOM    315  CG  TYR A  42     -15.699  12.746  -2.042  1.00 10.00
ATOM    316  CD1 TYR A  42     -15.776  11.838  -1.008  1.00 10.00
ATOM    317  CD2 TYR A  42     -16.816  12.969  -2.815  1.00 10.00
ATOM    318  CE1 TYR A  42     -16.947  11.158  -0.761  1.00 10.00
ATOM    319  CE2 TYR A  42     -17.988  12.293  -2.573  1.00 10.00
ATOM    320  CZ  TYR A  42     -18.054  11.386  -1.547  1.00 10.00
ATOM    321  OH  TYR A  42     -19.260  10.696  -1.307  1.00 10.00
ATOM    312  HN  TYR A  42     -12.310  14.350  -3.425  1.00 10.00
ATOM    322  HH  TYR A  42     -19.622  10.384  -2.139  1.00 10.00
ATOM    325  N   HIS A  43     -14.370  13.006  -5.483  1.00 10.00
ATOM    327  CA  HIS A  43     -15.103  12.640  -6.666  1.00 10.00
ATOM    336  C   HIS A  43     -14.494  11.425  -7.298  1.00 10.00
ATOM    337  O   HIS A  43     -15.206  10.487  -7.656  1.00 10.00
ATOM    328  CB  HIS A  43     -15.103  13.732  -7.753  1.00 10.00
ATOM    329  CG  HIS A  43     -15.829  14.978  -7.350  1.00 10.00
ATOM    332  CD2 HIS A  43     -17.151  15.286  -7.432  1.00 10.00
ATOM    330  ND1 HIS A  43     -15.221  16.073  -6.784  1.00 10.00
ATOM    333  CE1 HIS A  43     -16.199  16.987  -6.552  1.00 10.00
ATOM    334  NE2 HIS A  43     -17.387  16.553  -6.927  1.00 10.00
ATOM    326  HN  HIS A  43     -13.920  13.876  -5.451  1.00 10.00
ATOM    331  HD1 HIS A  43     -14.273  16.179  -6.583  1.00 10.00
ATOM    335  HE2 HIS A  43     -18.244  17.024  -6.860  1.00 10.00
ATOM    338  N   LEU A  44     -13.155  11.399  -7.452  1.00 10.00
ATOM    340  CA  LEU A  44     -12.531  10.304  -8.137  1.00 10.00
ATOM    345  C   LEU A  44     -12.720   9.048  -7.346  1.00 10.00
ATOM    346  O   LEU A  44     -12.922   7.976  -7.911  1.00 10.00
ATOM    341  CB  LEU A  44     -11.023  10.469  -8.361  1.00 10.00
ATOM    342  CG  LEU A  44     -10.484   9.391  -9.319  1.00 10.00
ATOM    343  CD1 LEU A  44     -11.021   9.616 -10.742  1.00 10.00
ATOM    344  CD2 LEU A  44      -8.957   9.274  -9.261  1.00 10.00
ATOM    339  HN  LEU A  44     -12.608  12.130  -7.096  1.00 10.00
ATOM    347  N   VAL A  45     -12.640   9.145  -6.007  1.00 10.00
ATOM    349  CA  VAL A  45     -12.767   7.987  -5.173  1.00 10.00
ATOM    353  C   VAL A  45     -14.141   7.385  -5.330  1.00 10.00
ATOM    354  O   VAL A  45     -14.277   6.164  -5.391  1.00 10.00
ATOM    350  CB  VAL A  45     -12.565   8.287  -3.719  1.00 10.00
ATOM    351  CG1 VAL A  45     -12.844   7.010  -2.909  1.00 10.00
ATOM    352  CG2 VAL A  45     -11.139   8.836  -3.533  1.00 10.00
ATOM    348  HN  VAL A  45     -12.491  10.022  -5.595  1.00 10.00
ATOM    355  N   SER A  46     -15.192   8.228  -5.381  1.00 10.00
ATOM    357  CA  SER A  46     -16.570   7.819  -5.489  1.00 10.00
ATOM    361  C   SER A  46     -16.876   7.256  -6.851  1.00 10.00
ATOM    362  O   SER A  46     -17.872   6.554  -7.022  1.00 10.00
ATOM    358  CB  SER A  46     -17.540   8.991  -5.263  1.00 10.00
ATOM    359  OG  SER A  46     -18.882   8.562  -5.447  1.00 10.00
ATOM    356  HN  SER A  46     -15.006   9.189  -5.341  1.00 10.00
ATOM    360  HG  SER A  46     -19.073   8.501  -6.387  1.00 10.00
ATOM    363  N   ALA A  47     -16.025   7.541  -7.852  1.00 10.00
ATOM    365  CA  ALA A  47     -16.280   7.212  -9.231  1.00 10.00
ATOM    367  C   ALA A  47     -16.430   5.736  -9.476  1.00 10.00
ATOM    368  O   ALA A  47     -17.320   5.351 -10.233  1.00 10.00
ATOM    366  CB  ALA A  47     -15.168   7.712 -10.169  1.00 10.00
ATOM    364  HN  ALA A  47     -15.185   7.997  -7.632  1.00 10.00
ATOM    369  N   PRO A  48     -15.636   4.874  -8.906  1.00 10.00
ATOM    370  CA  PRO A  48     -15.740   3.478  -9.245  1.00 10.00
ATOM    374  C   PRO A  48     -17.069   2.846  -8.953  1.00 10.00
ATOM    375  O   PRO A  48     -17.505   2.030  -9.764  1.00 10.00
ATOM    371  CB  PRO A  48     -14.559   2.801  -8.555  1.00 10.00
ATOM    372  CG  PRO A  48     -13.494   3.914  -8.500  1.00 10.00
ATOM    373  CD  PRO A  48     -14.299   5.226  -8.454  1.00 10.00
ATOM    376  N   LEU A  49     -17.693   3.149  -7.793  1.00 10.00
ATOM    378  CA  LEU A  49     -18.961   2.566  -7.465  1.00 10.00
ATOM    383  C   LEU A  49     -20.052   3.189  -8.271  1.00 10.00
ATOM    384  O   LEU A  49     -20.928   2.510  -8.801  1.00 10.00
ATOM    379  CB  LEU A  49     -19.367   2.734  -5.996  1.00 10.00
ATOM    380  CG  LEU A  49     -20.666   1.968  -5.698  1.00 10.00
ATOM    381  CD1 LEU A  49     -20.426   0.451  -5.731  1.00 10.00
ATOM    382  CD2 LEU A  49     -21.343   2.460  -4.414  1.00 10.00
ATOM    377  HN  LEU A  49     -17.272   3.776  -7.167  1.00 10.00
ATOM    385  N   ILE A  50     -19.984   4.521  -8.413  1.00 10.00
ATOM    387  CA  ILE A  50     -21.017   5.280  -9.046  1.00 10.00
ATOM    392  C   ILE A  50     -21.247   4.737 -10.418  1.00 10.00
ATOM    393  O   ILE A  50     -22.393   4.550 -10.825  1.00 10.00
ATOM    388  CB  ILE A  50     -20.605   6.712  -9.189  1.00 10.00
ATOM    389  CG1 ILE A  50     -20.520   7.396  -7.814  1.00 10.00
ATOM    390  CG2 ILE A  50     -21.548   7.380 -10.188  1.00 10.00
ATOM    391  CD1 ILE A  50     -21.840   7.396  -7.042  1.00 10.00
ATOM    386  HN  ILE A  50     -19.196   4.993  -8.071  1.00 10.00
ATOM    394  N   LYS A  51     -20.167   4.489 -11.178  1.00 10.00
ATOM    396  CA  LYS A  51     -20.327   3.995 -12.514  1.00 10.00
ATOM    405  C   LYS A  51     -20.915   2.608 -12.535  1.00 10.00
ATOM    406  O   LYS A  51     -21.957   2.389 -13.152  1.00 10.00
ATOM    397  CB  LYS A  51     -18.985   3.923 -13.264  1.00 10.00
ATOM    398  CG  LYS A  51     -17.941   3.085 -12.520  1.00 10.00
ATOM    399  CD  LYS A  51     -16.767   2.608 -13.373  1.00 10.00
ATOM    400  CE  LYS A  51     -15.817   1.684 -12.607  1.00 10.00
ATOM    401  NZ  LYS A  51     -14.820   1.095 -13.528  1.00 10.00
ATOM    395  HN  LYS A  51     -19.268   4.647 -10.820  1.00 10.00
ATOM    402  HZ1 LYS A  51     -14.177   0.468 -13.004  1.00 10.00
ATOM    403  HZ2 LYS A  51     -14.262   1.847 -13.978  1.00 10.00
ATOM    404  HZ3 LYS A  51     -15.299   0.544 -14.268  1.00 10.00
ATOM    407  N   GLN A  52     -20.265   1.627 -11.861  1.00 10.00
ATOM    409  CA  GLN A  52     -20.711   0.265 -11.969  1.00 10.00
ATOM    417  C   GLN A  52     -21.993  -0.035 -11.236  1.00 10.00
ATOM    418  O   GLN A  52     -22.883  -0.643 -11.830  1.00 10.00
ATOM    410  CB  GLN A  52     -19.637  -0.779 -11.617  1.00 10.00
ATOM    411  CG  GLN A  52     -19.093  -0.726 -10.193  1.00 10.00
ATOM    412  CD  GLN A  52     -18.070  -1.848 -10.094  1.00 10.00
ATOM    414  NE2 GLN A  52     -17.151  -1.916 -11.094  1.00 10.00
ATOM    413  OE1 GLN A  52     -18.084  -2.644  -9.157  1.00 10.00
ATOM    408  HN  GLN A  52     -19.491   1.847 -11.301  1.00 10.00
ATOM    415 HE21 GLN A  52     -17.197  -1.250 -11.811  1.00 10.00
ATOM    416 HE22 GLN A  52     -16.478  -2.629 -11.057  1.00 10.00
ATOM    419  N   LEU A  53     -22.150   0.372  -9.951  1.00 10.00
ATOM    421  CA  LEU A  53     -23.386   0.056  -9.283  1.00 10.00
ATOM    426  C   LEU A  53     -24.061   1.339  -8.884  1.00 10.00
ATOM    427  O   LEU A  53     -23.852   1.839  -7.778  1.00 10.00
ATOM    422  CB  LEU A  53     -23.217  -0.714  -7.956  1.00 10.00
ATOM    423  CG  LEU A  53     -22.553  -2.102  -8.057  1.00 10.00
ATOM    424  CD1 LEU A  53     -23.349  -3.051  -8.964  1.00 10.00
ATOM    425  CD2 LEU A  53     -21.071  -1.996  -8.430  1.00 10.00
ATOM    420  HN  LEU A  53     -21.441   0.868  -9.490  1.00 10.00
ATOM    428  N   PRO A  54     -24.867   1.890  -9.746  1.00 10.00
ATOM    429  CA  PRO A  54     -25.568   3.106  -9.417  1.00 10.00
ATOM    433  C   PRO A  54     -26.674   2.882  -8.431  1.00 10.00
ATOM    434  O   PRO A  54     -27.082   3.833  -7.764  1.00 10.00
ATOM    430  CB  PRO A  54     -26.059   3.682 -10.743  1.00 10.00
ATOM    431  CG  PRO A  54     -25.052   3.138 -11.770  1.00 10.00
ATOM    432  CD  PRO A  54     -24.580   1.805 -11.169  1.00 10.00
ATOM    435  N   GLN A  55     -27.199   1.647  -8.351  1.00 10.00
ATOM    437  CA  GLN A  55     -28.283   1.333  -7.471  1.00 10.00
ATOM    445  C   GLN A  55     -27.802   1.430  -6.062  1.00 10.00
ATOM    446  O   GLN A  55     -28.547   1.801  -5.155  1.00 10.00
ATOM    438  CB  GLN A  55     -28.877  -0.070  -7.718  1.00 10.00
ATOM    439  CG  GLN A  55     -27.877  -1.225  -7.612  1.00 10.00
ATOM    440  CD  GLN A  55     -27.293  -1.461  -9.002  1.00 10.00
ATOM    442  NE2 GLN A  55     -26.438  -2.510  -9.134  1.00 10.00
ATOM    441  OE1 GLN A  55     -27.599  -0.737  -9.948  1.00 10.00
ATOM    436  HN  GLN A  55     -26.825   0.937  -8.914  1.00 10.00
ATOM    443 HE21 GLN A  55     -26.244  -3.053  -8.341  1.00 10.00
ATOM    444 HE22 GLN A  55     -26.049  -2.682 -10.017  1.00 10.00
ATOM    447  N   GLY A  56     -26.525   1.081  -5.848  1.00 10.00
ATOM    449  CA  GLY A  56     -25.976   1.078  -4.540  1.00 10.00
ATOM    450  C   GLY A  56     -25.390   2.383  -4.241  1.00 10.00
ATOM    451  O   GLY A  56     -25.666   3.386  -4.884  1.00 10.00
ATOM    448  HN  GLY A  56     -25.966   0.824  -6.610  1.00 10.00
ATOM    452  N   SER A  57     -24.568   2.350  -3.189  1.00 10.00
ATOM    454  CA  SER A  57     -23.975   3.455  -2.557  1.00 10.00
ATOM    458  C   SER A  57     -24.873   3.524  -1.461  1.00 10.00
ATOM    459  O   SER A  57     -24.403   3.521  -0.309  1.00 10.00
ATOM    455  CB  SER A  57     -23.601   4.706  -3.429  1.00 10.00
ATOM    456  OG  SER A  57     -24.641   5.516  -3.959  1.00 10.00
ATOM    453  HN  SER A  57     -24.359   1.467  -2.820  1.00 10.00
ATOM    457  HG  SER A  57     -25.381   4.960  -4.215  1.00 10.00
ATOM    460  N   THR A  58     -26.188   3.579  -1.841  1.00 10.00
ATOM    462  CA  THR A  58     -26.622   4.899  -2.162  1.00 10.00
ATOM    467  C   THR A  58     -25.867   5.563  -1.093  1.00 10.00
ATOM    468  O   THR A  58     -26.142   5.318   0.075  1.00 10.00
ATOM    463  CB  THR A  58     -28.100   5.111  -2.040  1.00 10.00
ATOM    466  CG2 THR A  58     -28.637   4.549  -0.714  1.00 10.00
ATOM    464  OG1 THR A  58     -28.381   6.497  -2.179  1.00 10.00
ATOM    461  HN  THR A  58     -26.771   2.793  -1.886  1.00 10.00
ATOM    465  HG1 THR A  58     -27.648   7.009  -1.829  1.00 10.00
ATOM    469  N   MET A  59     -24.793   6.290  -1.449  1.00 10.00
ATOM    471  CA  MET A  59     -23.806   6.449  -0.439  1.00 10.00
ATOM    476  C   MET A  59     -24.350   7.340   0.587  1.00 10.00
ATOM    477  O   MET A  59     -24.425   8.543   0.390  1.00 10.00
ATOM    472  CB  MET A  59     -22.460   7.006  -0.934  1.00 10.00
ATOM    473  CG  MET A  59     -21.613   5.965  -1.668  1.00 10.00
ATOM    474  SD  MET A  59     -20.178   6.623  -2.568  1.00 10.00
ATOM    475  CE  MET A  59     -19.657   5.016  -3.237  1.00 10.00
ATOM    470  HN  MET A  59     -24.699   6.683  -2.342  1.00 10.00
ATOM    478  N   ILE A  60     -24.713   6.759   1.741  1.00 10.00
ATOM    480  CA  ILE A  60     -25.330   7.547   2.757  1.00 10.00
ATOM    485  C   ILE A  60     -24.371   7.676   3.888  1.00 10.00
ATOM    486  O   ILE A  60     -23.567   6.779   4.143  1.00 10.00
ATOM    481  CB  ILE A  60     -26.591   6.944   3.310  1.00 10.00
ATOM    482  CG1 ILE A  60     -26.291   5.615   4.023  1.00 10.00
ATOM    483  CG2 ILE A  60     -27.600   6.817   2.154  1.00 10.00
ATOM    484  CD1 ILE A  60     -27.448   5.107   4.878  1.00 10.00
ATOM    479  HN  ILE A  60     -24.556   5.802   1.885  1.00 10.00
ATOM    487  N   ALA A  61     -24.401   8.843   4.564  1.00 10.00
ATOM    489  CA  ALA A  61     -23.522   9.026   5.678  1.00 10.00
ATOM    491  C   ALA A  61     -24.251   8.552   6.892  1.00 10.00
ATOM    492  O   ALA A  61     -25.006   9.293   7.522  1.00 10.00
ATOM    490  CB  ALA A  61     -23.129  10.497   5.906  1.00 10.00
ATOM    488  HN  ALA A  61     -25.018   9.556   4.296  1.00 10.00
ATOM    493  N   THR A  62     -23.981   7.289   7.268  1.00 10.00
ATOM    495  CA  THR A  62     -24.591   6.662   8.396  1.00 10.00
ATOM    500  C   THR A  62     -24.123   7.416   9.589  1.00 10.00
ATOM    501  O   THR A  62     -24.848   7.547  10.575  1.00 10.00
ATOM    496  CB  THR A  62     -24.183   5.225   8.561  1.00 10.00
ATOM    499  CG2 THR A  62     -22.683   5.166   8.883  1.00 10.00
ATOM    497  OG1 THR A  62     -24.932   4.619   9.603  1.00 10.00
ATOM    494  HN  THR A  62     -23.334   6.775   6.742  1.00 10.00
ATOM    498  HG1 THR A  62     -24.333   4.216  10.236  1.00 10.00
ATOM    502  N   ASP A  63     -22.876   7.920   9.504  1.00 10.00
ATOM    504  CA  ASP A  63     -22.222   8.657  10.546  1.00 10.00
ATOM    509  C   ASP A  63     -23.050   9.873  10.844  1.00 10.00
ATOM    510  O   ASP A  63     -23.560  10.538   9.946  1.00 10.00
ATOM    505  CB  ASP A  63     -20.813   9.118  10.128  1.00 10.00
ATOM    506  CG  ASP A  63     -20.037   9.584  11.349  1.00 10.00
ATOM    507  OD1 ASP A  63     -20.612   9.552  12.470  1.00 10.00
ATOM    508  OD2 ASP A  63     -18.851   9.974  11.177  1.00 10.00
ATOM    503  HN  ASP A  63     -22.381   7.772   8.670  1.00 10.00
ATOM    511  N   VAL A  64     -23.285  10.154  12.139  1.00 10.00
ATOM    513  CA  VAL A  64     -24.066  11.310  12.455  1.00 10.00
ATOM    517  C   VAL A  64     -23.290  12.561  12.210  1.00 10.00
ATOM    518  O   VAL A  64     -23.741  13.462  11.504  1.00 10.00
ATOM    514  CB  VAL A  64     -24.484  11.345  13.900  1.00 10.00
ATOM    515  CG1 VAL A  64     -25.220  12.670  14.163  1.00 10.00
ATOM    516  CG2 VAL A  64     -25.324  10.094  14.205  1.00 10.00
ATOM    512  HN  VAL A  64     -22.929   9.579  12.849  1.00 10.00
ATOM    519  N   ALA A  65     -22.109  12.618  12.855  1.00 10.00
ATOM    521  CA  ALA A  65     -21.238  13.752  12.967  1.00 10.00
ATOM    523  C   ALA A  65     -20.417  14.208  11.803  1.00 10.00
ATOM    524  O   ALA A  65     -20.406  15.399  11.499  1.00 10.00
ATOM    522  CB  ALA A  65     -20.252  13.595  14.138  1.00 10.00
ATOM    520  HN  ALA A  65     -21.813  11.795  13.295  1.00 10.00
ATOM    525  N   SER A  66     -19.703  13.326  11.083  1.00 10.00
ATOM    527  CA  SER A  66     -18.747  14.089  10.342  1.00 10.00
ATOM    531  C   SER A  66     -18.354  13.522   9.029  1.00 10.00
ATOM    532  O   SER A  66     -17.863  12.402   8.888  1.00 10.00
ATOM    528  CB  SER A  66     -17.455  14.269  11.159  1.00 10.00
ATOM    529  OG  SER A  66     -16.498  15.031  10.439  1.00 10.00
ATOM    526  HN  SER A  66     -19.814  12.353  11.070  1.00 10.00
ATOM    530  HG  SER A  66     -15.733  14.483  10.245  1.00 10.00
ATOM    533  N   PRO A  67     -18.613  14.351   8.060  1.00 10.00
ATOM    534  CA  PRO A  67     -18.132  14.111   6.739  1.00 10.00
ATOM    538  C   PRO A  67     -16.688  14.433   6.749  1.00 10.00
ATOM    539  O   PRO A  67     -15.953  13.737   6.069  1.00 10.00
ATOM    535  CB  PRO A  67     -18.943  15.027   5.824  1.00 10.00
ATOM    536  CG  PRO A  67     -20.250  15.264   6.600  1.00 10.00
ATOM    537  CD  PRO A  67     -19.841  15.128   8.074  1.00 10.00
ATOM    540  N   PHE A  68     -16.269  15.388   7.604  1.00 10.00
ATOM    542  CA  PHE A  68     -14.970  16.006   7.624  1.00 10.00
ATOM    550  C   PHE A  68     -13.934  14.957   7.846  1.00 10.00
ATOM    551  O   PHE A  68     -12.813  15.073   7.356  1.00 10.00
ATOM    543  CB  PHE A  68     -14.852  17.087   8.713  1.00 10.00
ATOM    544  CG  PHE A  68     -13.711  17.975   8.348  1.00 10.00
ATOM    545  CD1 PHE A  68     -13.856  18.887   7.326  1.00 10.00
ATOM    546  CD2 PHE A  68     -12.516  17.924   9.025  1.00 10.00
ATOM    547  CE1 PHE A  68     -12.825  19.719   6.971  1.00 10.00
ATOM    548  CE2 PHE A  68     -11.479  18.757   8.675  1.00 10.00
ATOM    549  CZ  PHE A  68     -11.629  19.655   7.645  1.00 10.00
ATOM    541  HN  PHE A  68     -16.913  15.691   8.278  1.00 10.00
ATOM    552  N   PHE A  69     -14.275  13.907   8.609  1.00 10.00
ATOM    554  CA  PHE A  69     -13.342  12.843   8.828  1.00 10.00
ATOM    562  C   PHE A  69     -12.959  12.306   7.480  1.00 10.00
ATOM    563  O   PHE A  69     -11.790  12.016   7.239  1.00 10.00
ATOM    555  CB  PHE A  69     -13.926  11.700   9.677  1.00 10.00
ATOM    556  CG  PHE A  69     -13.914  12.140  11.104  1.00 10.00
ATOM    557  CD1 PHE A  69     -14.758  13.128  11.559  1.00 10.00
ATOM    558  CD2 PHE A  69     -13.057  11.539  11.999  1.00 10.00
ATOM    559  CE1 PHE A  69     -14.735  13.517  12.878  1.00 10.00
ATOM    560  CE2 PHE A  69     -13.033  11.925  13.320  1.00 10.00
ATOM    561  CZ  PHE A  69     -13.871  12.919  13.762  1.00 10.00
ATOM    553  HN  PHE A  69     -15.165  13.868   9.018  1.00 10.00
ATOM    564  N   THR A  70     -13.935  12.171   6.559  1.00 10.00
ATOM    566  CA  THR A  70     -13.643  11.709   5.230  1.00 10.00
ATOM    571  C   THR A  70     -12.649  12.659   4.611  1.00 10.00
ATOM    572  O   THR A  70     -11.693  12.181   4.004  1.00 10.00
ATOM    567  CB  THR A  70     -14.846  11.642   4.316  1.00 10.00
ATOM    570  CG2 THR A  70     -14.395  11.217   2.908  1.00 10.00
ATOM    568  OG1 THR A  70     -15.807  10.724   4.812  1.00 10.00
ATOM    565  HN  THR A  70     -14.858  12.391   6.800  1.00 10.00
ATOM    569  HG1 THR A  70     -15.661  10.583   5.750  1.00 10.00
ATOM    573  N   PRO A  71     -12.812  13.970   4.685  1.00 10.00
ATOM    574  CA  PRO A  71     -11.761  14.802   4.184  1.00 10.00
ATOM    578  C   PRO A  71     -10.432  14.713   4.846  1.00 10.00
ATOM    579  O   PRO A  71      -9.433  14.799   4.139  1.00 10.00
ATOM    575  CB  PRO A  71     -12.316  16.213   4.071  1.00 10.00
ATOM    576  CG  PRO A  71     -13.767  15.946   3.665  1.00 10.00
ATOM    577  CD  PRO A  71     -14.065  14.560   4.260  1.00 10.00
ATOM    580  N   ILE A  72     -10.378  14.555   6.178  1.00 10.00
ATOM    582  CA  ILE A  72      -9.100  14.476   6.823  1.00 10.00
ATOM    587  C   ILE A  72      -8.418  13.232   6.349  1.00 10.00
ATOM    588  O   ILE A  72      -7.216  13.237   6.088  1.00 10.00
ATOM    583  CB  ILE A  72      -9.193  14.463   8.319  1.00 10.00
ATOM    584  CG1 ILE A  72      -9.784  15.795   8.808  1.00 10.00
ATOM    585  CG2 ILE A  72      -7.794  14.183   8.889  1.00 10.00
ATOM    586  CD1 ILE A  72     -10.179  15.789  10.282  1.00 10.00
ATOM    581  HN  ILE A  72     -11.202  14.494   6.703  1.00 10.00
ATOM    589  N   LYS A  73      -9.181  12.130   6.221  1.00 10.00
ATOM    591  CA  LYS A  73      -8.642  10.872   5.781  1.00 10.00
ATOM    600  C   LYS A  73      -8.118  11.039   4.394  1.00 10.00
ATOM    601  O   LYS A  73      -7.086  10.474   4.038  1.00 10.00
ATOM    592  CB  LYS A  73      -9.698   9.758   5.679  1.00 10.00
ATOM    593  CG  LYS A  73     -10.281   9.270   7.006  1.00 10.00
ATOM    594  CD  LYS A  73     -11.542   8.421   6.811  1.00 10.00
ATOM    595  CE  LYS A  73     -12.044   7.742   8.084  1.00 10.00
ATOM    596  NZ  LYS A  73     -11.169   6.598   8.423  1.00 10.00
ATOM    590  HN  LYS A  73     -10.136  12.187   6.434  1.00 10.00
ATOM    597  HZ1 LYS A  73     -11.171   5.904   7.648  1.00 10.00
ATOM    598  HZ2 LYS A  73     -11.508   6.133   9.290  1.00 10.00
ATOM    599  HZ3 LYS A  73     -10.195   6.927   8.578  1.00 10.00
ATOM    602  N   LEU A  74      -8.861  11.785   3.554  1.00 10.00
ATOM    604  CA  LEU A  74      -8.500  11.938   2.181  1.00 10.00
ATOM    609  C   LEU A  74      -7.258  12.766   2.138  1.00 10.00
ATOM    610  O   LEU A  74      -6.274  12.397   1.501  1.00 10.00
ATOM    605  CB  LEU A  74      -9.676  12.566   1.416  1.00 10.00
ATOM    606  CG  LEU A  74      -9.777  12.186  -0.072  1.00 10.00
ATOM    607  CD1 LEU A  74     -10.998  12.865  -0.713  1.00 10.00
ATOM    608  CD2 LEU A  74      -8.460  12.386  -0.823  1.00 10.00
ATOM    603  HN  LEU A  74      -9.665  12.231   3.892  1.00 10.00
ATOM    611  N   THR A  75      -7.244  13.862   2.920  1.00 10.00
ATOM    613  CA  THR A  75      -6.156  14.790   2.975  1.00 10.00
ATOM    618  C   THR A  75      -4.909  14.086   3.399  1.00 10.00
ATOM    619  O   THR A  75      -3.835  14.419   2.907  1.00 10.00
ATOM    614  CB  THR A  75      -6.379  15.853   3.987  1.00 10.00
ATOM    617  CG2 THR A  75      -5.125  16.701   4.013  1.00 10.00
ATOM    615  OG1 THR A  75      -7.502  16.648   3.660  1.00 10.00
ATOM    612  HN  THR A  75      -8.026  14.034   3.485  1.00 10.00
ATOM    616  HG1 THR A  75      -8.159  16.108   3.214  1.00 10.00
ATOM    620  N   PHE A  76      -4.991  13.163   4.379  1.00 10.00
ATOM    622  CA  PHE A  76      -3.812  12.456   4.815  1.00 10.00
ATOM    630  C   PHE A  76      -3.297  11.463   3.809  1.00 10.00
ATOM    631  O   PHE A  76      -2.098  11.419   3.536  1.00 10.00
ATOM    623  CB  PHE A  76      -3.966  11.659   6.125  1.00 10.00
ATOM    624  CG  PHE A  76      -3.882  12.574   7.297  1.00 10.00
ATOM    625  CD1 PHE A  76      -2.671  13.123   7.652  1.00 10.00
ATOM    626  CD2 PHE A  76      -4.999  12.898   8.033  1.00 10.00
ATOM    627  CE1 PHE A  76      -2.566  13.970   8.731  1.00 10.00
ATOM    628  CE2 PHE A  76      -4.894  13.743   9.114  1.00 10.00
ATOM    629  CZ  PHE A  76      -3.682  14.280   9.469  1.00 10.00
ATOM    621  HN  PHE A  76      -5.856  12.972   4.798  1.00 10.00
ATOM    632  N   MET A  77      -4.176  10.606   3.258  1.00 10.00
ATOM    634  CA  MET A  77      -3.775   9.549   2.365  1.00 10.00
ATOM    639  C   MET A  77      -3.196  10.094   1.104  1.00 10.00
ATOM    640  O   MET A  77      -2.119   9.684   0.674  1.00 10.00
ATOM    635  CB  MET A  77      -4.989   8.702   1.952  1.00 10.00
ATOM    636  CG  MET A  77      -4.656   7.557   1.004  1.00 10.00
ATOM    637  SD  MET A  77      -3.715   6.231   1.788  1.00 10.00
ATOM    638  CE  MET A  77      -5.034   5.704   2.912  1.00 10.00
ATOM    633  HN  MET A  77      -5.127  10.704   3.473  1.00 10.00
ATOM    641  N   VAL A  78      -3.921  11.033   0.477  1.00 10.00
ATOM    643  CA  VAL A  78      -3.508  11.593  -0.770  1.00 10.00
ATOM    647  C   VAL A  78      -2.338  12.482  -0.535  1.00 10.00
ATOM    648  O   VAL A  78      -1.486  12.647  -1.404  1.00 10.00
ATOM    644  CB  VAL A  78      -4.593  12.346  -1.448  1.00 10.00
ATOM    645  CG1 VAL A  78      -4.059  12.903  -2.781  1.00 10.00
ATOM    646  CG2 VAL A  78      -5.783  11.380  -1.549  1.00 10.00
ATOM    642  HN  VAL A  78      -4.756  11.343   0.886  1.00 10.00
ATOM    649  N   SER A  79      -2.279  13.109   0.650  1.00 10.00
ATOM    651  CA  SER A  79      -1.170  13.970   0.923  1.00 10.00
ATOM    655  C   SER A  79       0.074  13.144   0.910  1.00 10.00
ATOM    656  O   SER A  79       1.142  13.626   0.558  1.00 10.00
ATOM    652  CB  SER A  79      -1.187  14.605   2.301  1.00 10.00
ATOM    653  OG  SER A  79      -0.877  13.670   3.317  1.00 10.00
ATOM    650  HN  SER A  79      -2.985  12.980   1.318  1.00 10.00
ATOM    654  HG  SER A  79      -1.170  12.796   3.049  1.00 10.00
ATOM    657  N   LEU A  80      -0.005  11.878   1.333  1.00 10.00
ATOM    659  CA  LEU A  80       1.172  11.058   1.358  1.00 10.00
ATOM    664  C   LEU A  80       1.633  10.767  -0.042  1.00 10.00
ATOM    665  O   LEU A  80       2.832  10.673  -0.296  1.00 10.00
ATOM    660  CB  LEU A  80       0.963   9.697   2.038  1.00 10.00
ATOM    661  CG  LEU A  80       2.247   8.846   2.040  1.00 10.00
ATOM    662  CD1 LEU A  80       3.339   9.491   2.910  1.00 10.00
ATOM    663  CD2 LEU A  80       1.962   7.385   2.413  1.00 10.00
ATOM    658  HN  LEU A  80      -0.866  11.512   1.627  1.00 10.00
ATOM    666  N   ILE A  81       0.687  10.591  -0.987  1.00 10.00
ATOM    668  CA  ILE A  81       1.014  10.228  -2.335  1.00 10.00
ATOM    673  C   ILE A  81       1.848  11.310  -2.954  1.00 10.00
ATOM    674  O   ILE A  81       2.821  11.016  -3.644  1.00 10.00
ATOM    669  CB  ILE A  81      -0.205  10.059  -3.194  1.00 10.00
ATOM    670  CG1 ILE A  81      -1.143   9.005  -2.583  1.00 10.00
ATOM    671  CG2 ILE A  81       0.261   9.714  -4.618  1.00 10.00
ATOM    672  CD1 ILE A  81      -0.496   7.633  -2.404  1.00 10.00
ATOM    667  HN  ILE A  81      -0.255  10.716  -0.744  1.00 10.00
ATOM    675  N   LEU A  82       1.478  12.595  -2.765  1.00 10.00
ATOM    677  CA  LEU A  82       2.266  13.641  -3.352  1.00 10.00
ATOM    682  C   LEU A  82       3.606  13.770  -2.674  1.00 10.00
ATOM    683  O   LEU A  82       4.591  14.129  -3.316  1.00 10.00
ATOM    678  CB  LEU A  82       1.541  14.981  -3.567  1.00 10.00
ATOM    679  CG  LEU A  82       2.427  16.085  -4.173  1.00 10.00
ATOM    680  CD1 LEU A  82       3.389  16.679  -3.136  1.00 10.00
ATOM    681  CD2 LEU A  82       3.175  15.576  -5.415  1.00 10.00
ATOM    676  HN  LEU A  82       0.683  12.809  -2.233  1.00 10.00
ATOM    684  N   SER A  83       3.677  13.500  -1.353  1.00 10.00
ATOM    686  CA  SER A  83       4.883  13.567  -0.560  1.00 10.00
ATOM    690  C   SER A  83       5.781  12.379  -0.812  1.00 10.00
ATOM    691  O   SER A  83       6.923  12.368  -0.354  1.00 10.00
ATOM    687  CB  SER A  83       4.572  13.593   0.948  1.00 10.00
ATOM    688  OG  SER A  83       5.774  13.656   1.698  1.00 10.00
ATOM    685  HN  SER A  83       2.849  13.238  -0.899  1.00 10.00
ATOM    689  HG  SER A  83       6.052  12.767   1.933  1.00 10.00
ATOM    692  N   ALA A  84       5.307  11.356  -1.550  1.00 10.00
ATOM    694  CA  ALA A  84       6.031  10.121  -1.725  1.00 10.00
ATOM    696  C   ALA A  84       7.375  10.349  -2.352  1.00 10.00
ATOM    697  O   ALA A  84       8.349   9.741  -1.909  1.00 10.00
ATOM    695  CB  ALA A  84       5.284   9.113  -2.616  1.00 10.00
ATOM    693  HN  ALA A  84       4.434  11.454  -1.985  1.00 10.00
ATOM    698  N   PRO A  85       7.504  11.174  -3.350  1.00 10.00
ATOM    699  CA  PRO A  85       8.802  11.350  -3.944  1.00 10.00
ATOM    703  C   PRO A  85       9.808  11.912  -2.988  1.00 10.00
ATOM    704  O   PRO A  85      10.982  11.565  -3.102  1.00 10.00
ATOM    700  CB  PRO A  85       8.557  12.174  -5.206  1.00 10.00
ATOM    701  CG  PRO A  85       7.131  11.763  -5.624  1.00 10.00
ATOM    702  CD  PRO A  85       6.432  11.384  -4.306  1.00 10.00
ATOM    705  N   VAL A  86       9.385  12.800  -2.065  1.00 10.00
ATOM    707  CA  VAL A  86      10.271  13.374  -1.090  1.00 10.00
ATOM    711  C   VAL A  86      10.695  12.308  -0.125  1.00 10.00
ATOM    712  O   VAL A  86      11.877  12.175   0.190  1.00 10.00
ATOM    708  CB  VAL A  86       9.631  14.470  -0.292  1.00 10.00
ATOM    709  CG1 VAL A  86      10.617  14.926   0.796  1.00 10.00
ATOM    710  CG2 VAL A  86       9.201  15.590  -1.256  1.00 10.00
ATOM    706  HN  VAL A  86       8.441  13.063  -2.059  1.00 10.00
ATOM    713  N   ILE A  87       9.720  11.516   0.364  1.00 10.00
ATOM    715  CA  ILE A  87       9.969  10.492   1.338  1.00 10.00
ATOM    720  C   ILE A  87      10.835   9.402   0.771  1.00 10.00
ATOM    721  O   ILE A  87      11.718   8.897   1.460  1.00 10.00
ATOM    716  CB  ILE A  87       8.729   9.896   1.933  1.00 10.00
ATOM    717  CG1 ILE A  87       8.001  10.973   2.757  1.00 10.00
ATOM    718  CG2 ILE A  87       9.134   8.664   2.762  1.00 10.00
ATOM    719  CD1 ILE A  87       6.616  10.554   3.244  1.00 10.00
ATOM    714  HN  ILE A  87       8.804  11.643   0.041  1.00 10.00
ATOM    722  N   LEU A  88      10.619   9.020  -0.505  1.00 10.00
ATOM    724  CA  LEU A  88      11.370   7.965  -1.137  1.00 10.00
ATOM    729  C   LEU A  88      12.817   8.353  -1.116  1.00 10.00
ATOM    730  O   LEU A  88      13.695   7.506  -0.952  1.00 10.00
ATOM    725  CB  LEU A  88      10.994   7.790  -2.621  1.00 10.00
ATOM    726  CG  LEU A  88       9.574   7.249  -2.868  1.00 10.00
ATOM    727  CD1 LEU A  88       9.283   7.115  -4.373  1.00 10.00
ATOM    728  CD2 LEU A  88       9.355   5.923  -2.123  1.00 10.00
ATOM    723  HN  LEU A  88       9.924   9.478  -1.022  1.00 10.00
ATOM    731  N   TYR A  89      13.086   9.654  -1.326  1.00 10.00
ATOM    733  CA  TYR A  89      14.403  10.225  -1.372  1.00 10.00
ATOM    743  C   TYR A  89      15.044  10.135  -0.020  1.00 10.00
ATOM    744  O   TYR A  89      16.221   9.800   0.093  1.00 10.00
ATOM    734  CB  TYR A  89      14.343  11.703  -1.800  1.00 10.00
ATOM    735  CG  TYR A  89      15.716  12.273  -1.860  1.00 10.00
ATOM    736  CD1 TYR A  89      16.546  11.979  -2.918  1.00 10.00
ATOM    737  CD2 TYR A  89      16.165  13.121  -0.873  1.00 10.00
ATOM    738  CE1 TYR A  89      17.811  12.510  -2.982  1.00 10.00
ATOM    739  CE2 TYR A  89      17.430  13.657  -0.933  1.00 10.00
ATOM    740  CZ  TYR A  89      18.254  13.350  -1.988  1.00 10.00
ATOM    741  OH  TYR A  89      19.553  13.897  -2.051  1.00 10.00
ATOM    732  HN  TYR A  89      12.326  10.257  -1.458  1.00 10.00
ATOM    742  HH  TYR A  89      19.972  13.828  -1.191  1.00 10.00
ATOM    745  N   GLN A  90      14.284  10.435   1.053  1.00 10.00
ATOM    747  CA  GLN A  90      14.843  10.424   2.375  1.00 10.00
ATOM    755  C   GLN A  90      15.259   9.037   2.733  1.00 10.00
ATOM    756  O   GLN A  90      16.255   8.863   3.430  1.00 10.00
ATOM    748  CB  GLN A  90      13.864  10.925   3.447  1.00 10.00
ATOM    749  CG  GLN A  90      13.531  12.408   3.287  1.00 10.00
ATOM    750  CD  GLN A  90      14.849  13.168   3.292  1.00 10.00
ATOM    752  NE2 GLN A  90      15.179  13.805   4.448  1.00 10.00
ATOM    751  OE1 GLN A  90      15.569  13.188   2.298  1.00 10.00
ATOM    746  HN  GLN A  90      13.339  10.662   0.929  1.00 10.00
ATOM    753 HE21 GLN A  90      14.561  13.742   5.205  1.00 10.00
ATOM    754 HE22 GLN A  90      16.023  14.303   4.478  1.00 10.00
ATOM    757  N   VAL A  91      14.471   8.020   2.324  1.00 10.00
ATOM    759  CA  VAL A  91      14.809   6.654   2.618  1.00 10.00
ATOM    763  C   VAL A  91      16.038   6.254   1.862  1.00 10.00
ATOM    764  O   VAL A  91      16.997   5.744   2.436  1.00 10.00
ATOM    760  CB  VAL A  91      13.719   5.691   2.255  1.00 10.00
ATOM    761  CG1 VAL A  91      14.215   4.261   2.535  1.00 10.00
ATOM    762  CG2 VAL A  91      12.452   6.072   3.041  1.00 10.00
ATOM    758  HN  VAL A  91      13.654   8.216   1.819  1.00 10.00
ATOM    765  N   TRP A  92      16.047   6.524   0.543  1.00 10.00
ATOM    767  CA  TRP A  92      17.113   6.092  -0.308  1.00 10.00
ATOM    779  C   TRP A  92      18.395   6.763   0.008  1.00 10.00
ATOM    780  O   TRP A  92      19.425   6.153  -0.231  1.00 10.00
ATOM    768  CB  TRP A  92      16.810   6.191  -1.814  1.00 10.00
ATOM    769  CG  TRP A  92      15.872   5.097  -2.276  1.00 10.00
ATOM    770  CD1 TRP A  92      14.582   5.166  -2.715  1.00 10.00
ATOM    771  CD2 TRP A  92      16.228   3.704  -2.279  1.00 10.00
ATOM    774  CE2 TRP A  92      15.119   2.994  -2.735  1.00 10.00
ATOM    775  CE3 TRP A  92      17.385   3.068  -1.925  1.00 10.00
ATOM    772  NE1 TRP A  92      14.116   3.904  -3.003  1.00 10.00
ATOM    776  CZ2 TRP A  92      15.150   1.632  -2.845  1.00 10.00
ATOM    777  CZ3 TRP A  92      17.414   1.697  -2.042  1.00 10.00
ATOM    778  CH2 TRP A  92      16.319   0.993  -2.494  1.00 10.00
ATOM    766  HN  TRP A  92      15.303   7.029   0.154  1.00 10.00
ATOM    773  HE1 TRP A  92      13.221   3.688  -3.338  1.00 10.00
ATOM    781  N   ALA A  93      18.383   8.038   0.452  1.00 10.00
ATOM    783  CA  ALA A  93      19.579   8.750   0.830  1.00 10.00
ATOM    785  C   ALA A  93      20.157   8.167   2.082  1.00 10.00
ATOM    786  O   ALA A  93      21.373   8.127   2.256  1.00 10.00
ATOM    784  CB  ALA A  93      19.317  10.243   1.097  1.00 10.00
ATOM    782  HN  ALA A  93      17.522   8.500   0.521  1.00 10.00
ATOM    787  N   PHE A  94      19.289   7.759   3.023  1.00 10.00
ATOM    789  CA  PHE A  94      19.740   7.258   4.287  1.00 10.00
ATOM    797  C   PHE A  94      20.495   5.975   4.107  1.00 10.00
ATOM    798  O   PHE A  94      21.609   5.868   4.615  1.00 10.00
ATOM    790  CB  PHE A  94      18.561   6.986   5.235  1.00 10.00
ATOM    791  CG  PHE A  94      19.089   6.695   6.598  1.00 10.00
ATOM    792  CD1 PHE A  94      19.436   7.726   7.442  1.00 10.00
ATOM    793  CD2 PHE A  94      19.225   5.398   7.035  1.00 10.00
ATOM    794  CE1 PHE A  94      19.918   7.463   8.703  1.00 10.00
ATOM    795  CE2 PHE A  94      19.706   5.131   8.293  1.00 10.00
ATOM    796  CZ  PHE A  94      20.053   6.165   9.129  1.00 10.00
ATOM    788  HN  PHE A  94      18.328   7.805   2.841  1.00 10.00
ATOM    799  N   ILE A  95      19.886   4.954   3.447  1.00 10.00
ATOM    801  CA  ILE A  95      20.560   3.694   3.258  1.00 10.00
ATOM    806  C   ILE A  95      21.576   3.705   2.155  1.00 10.00
ATOM    807  O   ILE A  95      22.756   3.527   2.410  1.00 10.00
ATOM    802  CB  ILE A  95      19.619   2.546   3.025  1.00 10.00
ATOM    803  CG1 ILE A  95      18.774   2.770   1.763  1.00 10.00
ATOM    804  CG2 ILE A  95      18.799   2.348   4.310  1.00 10.00
ATOM    805  CD1 ILE A  95      18.058   1.508   1.280  1.00 10.00
ATOM    800  HN  ILE A  95      18.979   5.076   3.095  1.00 10.00
ATOM    808  N   ALA A  96      21.187   3.942   0.887  1.00 10.00
ATOM    810  CA  ALA A  96      22.191   4.020  -0.134  1.00 10.00
ATOM    812  C   ALA A  96      22.630   5.467  -0.113  1.00 10.00
ATOM    813  O   ALA A  96      21.840   6.302   0.312  1.00 10.00
ATOM    811  CB  ALA A  96      21.654   3.706  -1.543  1.00 10.00
ATOM    809  HN  ALA A  96      20.238   4.057   0.667  1.00 10.00
ATOM    814  N   PRO A  97      23.805   5.908  -0.439  1.00 10.00
ATOM    815  CA  PRO A  97      24.979   5.117  -0.649  1.00 10.00
ATOM    819  C   PRO A  97      25.601   4.893   0.700  1.00 10.00
ATOM    820  O   PRO A  97      26.663   4.278   0.773  1.00 10.00
ATOM    816  CB  PRO A  97      25.904   5.937  -1.550  1.00 10.00
ATOM    817  CG  PRO A  97      24.972   6.939  -2.245  1.00 10.00
ATOM    818  CD  PRO A  97      23.840   7.131  -1.230  1.00 10.00
ATOM    821  N   ALA A  98      24.982   5.413   1.776  1.00 10.00
ATOM    823  CA  ALA A  98      25.641   5.402   3.051  1.00 10.00
ATOM    825  C   ALA A  98      25.996   4.004   3.475  1.00 10.00
ATOM    826  O   ALA A  98      27.140   3.766   3.852  1.00 10.00
ATOM    824  CB  ALA A  98      24.776   6.011   4.166  1.00 10.00
ATOM    822  HN  ALA A  98      24.084   5.797   1.689  1.00 10.00
ATOM    827  N   LEU A  99      25.020   3.081   3.562  1.00 10.00
ATOM    829  CA  LEU A  99      25.282   1.707   3.881  1.00 10.00
ATOM    834  C   LEU A  99      25.560   0.753   2.736  1.00 10.00
ATOM    835  O   LEU A  99      26.631   0.152   2.670  1.00 10.00
ATOM    830  CB  LEU A  99      24.156   1.111   4.735  1.00 10.00
ATOM    831  CG  LEU A  99      24.089   1.775   6.123  1.00 10.00
ATOM    832  CD1 LEU A  99      22.947   1.201   6.970  1.00 10.00
ATOM    833  CD2 LEU A  99      25.441   1.677   6.848  1.00 10.00
ATOM    828  HN  LEU A  99      24.095   3.359   3.403  1.00 10.00
ATOM    836  N   TYR A 100      24.572   0.587   1.816  1.00 10.00
ATOM    838  CA  TYR A 100      24.619  -0.510   0.877  1.00 10.00
ATOM    848  C   TYR A 100      25.509  -0.410  -0.339  1.00 10.00
ATOM    849  O   TYR A 100      26.393  -1.246  -0.512  1.00 10.00
ATOM    839  CB  TYR A 100      23.220  -0.954   0.412  1.00 10.00
ATOM    840  CG  TYR A 100      22.427  -1.304   1.635  1.00 10.00
ATOM    841  CD1 TYR A 100      22.932  -2.141   2.600  1.00 10.00
ATOM    842  CD2 TYR A 100      21.150  -0.826   1.800  1.00 10.00
ATOM    843  CE1 TYR A 100      22.210  -2.478   3.719  1.00 10.00
ATOM    844  CE2 TYR A 100      20.413  -1.155   2.914  1.00 10.00
ATOM    845  CZ  TYR A 100      20.942  -1.979   3.876  1.00 10.00
ATOM    846  OH  TYR A 100      20.186  -2.315   5.019  1.00 10.00
ATOM    837  HN  TYR A 100      23.822   1.216   1.789  1.00 10.00
ATOM    847  HH  TYR A 100      20.737  -2.239   5.801  1.00 10.00
ATOM    850  N   LYS A 101      25.344   0.623  -1.197  1.00 10.00
ATOM    852  CA  LYS A 101      26.099   0.659  -2.425  1.00 10.00
ATOM    861  C   LYS A 101      27.069   1.802  -2.399  1.00 10.00
ATOM    862  O   LYS A 101      26.862   2.792  -1.700  1.00 10.00
ATOM    853  CB  LYS A 101      25.260   0.867  -3.700  1.00 10.00
ATOM    854  CG  LYS A 101      26.168   0.890  -4.928  1.00 10.00
ATOM    855  CD  LYS A 101      25.494   1.087  -6.274  1.00 10.00
ATOM    856  CE  LYS A 101      26.525   1.406  -7.360  1.00 10.00
ATOM    857  NZ  LYS A 101      27.143   0.157  -7.849  1.00 10.00
ATOM    851  HN  LYS A 101      24.713   1.343  -0.986  1.00 10.00
ATOM    858  HZ1 LYS A 101      27.844   0.370  -8.587  1.00 10.00
ATOM    859  HZ2 LYS A 101      26.416  -0.470  -8.248  1.00 10.00
ATOM    860  HZ3 LYS A 101      27.618  -0.337  -7.066  1.00 10.00
ATOM    863  N   HIS A 102      28.199   1.624  -3.120  1.00 10.00
ATOM    865  CA  HIS A 102      29.254   2.586  -3.270  1.00 10.00
ATOM    874  C   HIS A 102      28.893   3.758  -4.154  1.00 10.00
ATOM    875  O   HIS A 102      29.012   4.906  -3.732  1.00 10.00
ATOM    866  CB  HIS A 102      30.506   1.933  -3.880  1.00 10.00
ATOM    867  CG  HIS A 102      31.669   2.860  -4.053  1.00 10.00
ATOM    870  CD2 HIS A 102      32.792   3.017  -3.301  1.00 10.00
ATOM    868  ND1 HIS A 102      31.789   3.750  -5.097  1.00 10.00
ATOM    871  CE1 HIS A 102      32.972   4.395  -4.927  1.00 10.00
ATOM    872  NE2 HIS A 102      33.615   3.984  -3.851  1.00 10.00
ATOM    864  HN  HIS A 102      28.308   0.765  -3.579  1.00 10.00
ATOM    869  HD1 HIS A 102      31.150   3.895  -5.825  1.00 10.00
ATOM    873  HE2 HIS A 102      34.482   4.296  -3.518  1.00 10.00
ATOM    876  N   GLU A 103      28.423   3.486  -5.397  1.00 10.00
ATOM    878  CA  GLU A 103      28.219   4.503  -6.402  1.00 10.00
ATOM    884  C   GLU A 103      26.916   5.226  -6.224  1.00 10.00
ATOM    885  O   GLU A 103      25.923   4.648  -5.784  1.00 10.00
ATOM    879  CB  GLU A 103      28.246   3.926  -7.831  1.00 10.00
ATOM    880  CG  GLU A 103      28.141   4.977  -8.936  1.00 10.00
ATOM    881  CD  GLU A 103      29.472   5.708  -9.021  1.00 10.00
ATOM    882  OE1 GLU A 103      29.950   6.199  -7.966  1.00 10.00
ATOM    883  OE2 GLU A 103      30.030   5.782 -10.147  1.00 10.00
ATOM    877  HN  GLU A 103      28.212   2.556  -5.624  1.00 10.00
ATOM    886  N   ARG A 104      26.943   6.553  -6.492  1.00 10.00
ATOM    888  CA  ARG A 104      25.822   7.454  -6.468  1.00 10.00
ATOM    901  C   ARG A 104      25.010   7.444  -7.736  1.00 10.00
ATOM    902  O   ARG A 104      23.882   7.926  -7.755  1.00 10.00
ATOM    889  CB  ARG A 104      26.173   8.906  -6.110  1.00 10.00
ATOM    890  CG  ARG A 104      24.913   9.659  -5.685  1.00 10.00
ATOM    891  CD  ARG A 104      25.157  10.934  -4.882  1.00 10.00
ATOM    892  NE  ARG A 104      23.822  11.383  -4.398  1.00 10.00
ATOM    894  CZ  ARG A 104      23.668  11.833  -3.119  1.00 10.00
ATOM    895  NH1 ARG A 104      24.745  11.916  -2.286  1.00 10.00
ATOM    898  NH2 ARG A 104      22.429  12.198  -2.671  1.00 10.00
ATOM    887  HN  ARG A 104      27.813   6.938  -6.725  1.00 10.00
ATOM    893  HE  ARG A 104      23.056  11.353  -5.008  1.00 10.00
ATOM    896 HH11 ARG A 104      25.686  11.635  -2.626  1.00 10.00
ATOM    897 HH12 ARG A 104      24.623  12.259  -1.312  1.00 10.00
ATOM    899 HH21 ARG A 104      22.308  12.541  -1.697  1.00 10.00
ATOM    900 HH22 ARG A 104      21.608  12.132  -3.305  1.00 10.00
ATOM    903  N   ARG A 105      25.593   7.013  -8.868  1.00 10.00
ATOM    905  CA  ARG A 105      24.886   7.022 -10.119  1.00 10.00
ATOM    918  C   ARG A 105      23.827   5.985 -10.130  1.00 10.00
ATOM    919  O   ARG A 105      22.956   6.038 -10.991  1.00 10.00
ATOM    906  CB  ARG A 105      25.756   6.800 -11.360  1.00 10.00
ATOM    907  CG  ARG A 105      24.935   6.995 -12.638  1.00 10.00
ATOM    908  CD  ARG A 105      25.743   6.812 -13.917  1.00 10.00
ATOM    909  NE  ARG A 105      26.793   7.867 -13.919  1.00 10.00
ATOM    911  CZ  ARG A 105      27.982   7.634 -14.545  1.00 10.00
ATOM    912  NH1 ARG A 105      28.201   6.442 -15.172  1.00 10.00
ATOM    915  NH2 ARG A 105      28.957   8.588 -14.542  1.00 10.00
ATOM    904  HN  ARG A 105      26.517   6.688  -8.839  1.00 10.00
ATOM    910  HE  ARG A 105      26.623   8.722 -13.470  1.00 10.00
ATOM    913 HH11 ARG A 105      27.461   5.711 -15.172  1.00 10.00
ATOM    914 HH12 ARG A 105      29.108   6.264 -15.650  1.00 10.00
ATOM    916 HH21 ARG A 105      29.863   8.408 -15.021  1.00 10.00
ATOM    917 HH22 ARG A 105      28.795   9.496 -14.062  1.00 10.00
ATOM    920  N   LEU A 106      23.972   4.936  -9.297  1.00 10.00
ATOM    922  CA  LEU A 106      22.969   3.927  -9.111  1.00 10.00
ATOM    927  C   LEU A 106      21.827   4.509  -8.339  1.00 10.00
ATOM    928  O   LEU A 106      20.747   3.929  -8.300  1.00 10.00
ATOM    923  CB  LEU A 106      23.408   2.630  -8.407  1.00 10.00
ATOM    924  CG  LEU A 106      24.309   1.722  -9.268  1.00 10.00
ATOM    925  CD1 LEU A 106      24.241   0.257  -8.796  1.00 10.00
ATOM    926  CD2 LEU A 106      24.016   1.874 -10.764  1.00 10.00
ATOM    921  HN  LEU A 106      24.808   4.858  -8.791  1.00 10.00
ATOM    929  N   VAL A 107      22.083   5.604  -7.598  1.00 10.00
ATOM    931  CA  VAL A 107      21.101   6.301  -6.813  1.00 10.00
ATOM    935  C   VAL A 107      20.035   6.897  -7.690  1.00 10.00
ATOM    936  O   VAL A 107      18.850   6.785  -7.382  1.00 10.00
ATOM    932  CB  VAL A 107      21.708   7.439  -6.043  1.00 10.00
ATOM    933  CG1 VAL A 107      20.594   8.179  -5.285  1.00 10.00
ATOM    934  CG2 VAL A 107      22.826   6.886  -5.144  1.00 10.00
ATOM    930  HN  VAL A 107      23.000   5.949  -7.593  1.00 10.00
ATOM    937  N   VAL A 108      20.425   7.573  -8.794  1.00 10.00
ATOM    939  CA  VAL A 108      19.466   8.237  -9.635  1.00 10.00
ATOM    943  C   VAL A 108      18.500   7.278 -10.287  1.00 10.00
ATOM    944  O   VAL A 108      17.301   7.454 -10.084  1.00 10.00
ATOM    940  CB  VAL A 108      20.085   9.142 -10.688  1.00 10.00
ATOM    941  CG1 VAL A 108      20.915  10.210  -9.960  1.00 10.00
ATOM    942  CG2 VAL A 108      20.892   8.351 -11.727  1.00 10.00
ATOM    938  HN  VAL A 108      21.377   7.610  -9.026  1.00 10.00
ATOM    945  N   PRO A 109      18.890   6.265 -11.034  1.00 10.00
ATOM    946  CA  PRO A 109      17.919   5.423 -11.677  1.00 10.00
ATOM    950  C   PRO A 109      17.075   4.772 -10.629  1.00 10.00
ATOM    951  O   PRO A 109      15.962   4.361 -10.943  1.00 10.00
ATOM    947  CB  PRO A 109      18.731   4.366 -12.413  1.00 10.00
ATOM    948  CG  PRO A 109      19.944   4.173 -11.487  1.00 10.00
ATOM    949  CD  PRO A 109      20.154   5.561 -10.858  1.00 10.00
ATOM    952  N   LEU A 110      17.621   4.598  -9.412  1.00 10.00
ATOM    954  CA  LEU A 110      16.954   3.957  -8.319  1.00 10.00
ATOM    959  C   LEU A 110      15.798   4.780  -7.835  1.00 10.00
ATOM    960  O   LEU A 110      14.688   4.267  -7.709  1.00 10.00
ATOM    955  CB  LEU A 110      17.903   3.728  -7.131  1.00 10.00
ATOM    956  CG  LEU A 110      17.252   3.052  -5.914  1.00 10.00
ATOM    957  CD1 LEU A 110      16.672   1.673  -6.266  1.00 10.00
ATOM    958  CD2 LEU A 110      18.244   2.993  -4.742  1.00 10.00
ATOM    953  HN  LEU A 110      18.531   4.931  -9.265  1.00 10.00
ATOM    961  N   LEU A 111      16.020   6.086  -7.574  1.00 10.00
ATOM    963  CA  LEU A 111      14.989   6.935  -7.052  1.00 10.00
ATOM    968  C   LEU A 111      13.912   7.076  -8.079  1.00 10.00
ATOM    969  O   LEU A 111      12.727   7.072  -7.749  1.00 10.00
ATOM    964  CB  LEU A 111      15.473   8.349  -6.681  1.00 10.00
ATOM    965  CG  LEU A 111      14.356   9.249  -6.115  1.00 10.00
ATOM    966  CD1 LEU A 111      13.793   8.681  -4.802  1.00 10.00
ATOM    967  CD2 LEU A 111      14.821  10.707  -5.969  1.00 10.00
ATOM    962  HN  LEU A 111      16.908   6.463  -7.746  1.00 10.00
ATOM    970  N   VAL A 112      14.307   7.214  -9.361  1.00 10.00
ATOM    972  CA  VAL A 112      13.386   7.369 -10.444  1.00 10.00
ATOM    976  C   VAL A 112      12.547   6.132 -10.528  1.00 10.00
ATOM    977  O   VAL A 112      11.327   6.206 -10.672  1.00 10.00
ATOM    973  CB  VAL A 112      14.070   7.533 -11.771  1.00 10.00
ATOM    974  CG1 VAL A 112      12.994   7.628 -12.869  1.00 10.00
ATOM    975  CG2 VAL A 112      15.006   8.753 -11.699  1.00 10.00
ATOM    971  HN  VAL A 112      15.266   7.209  -9.559  1.00 10.00
ATOM    978  N   SER A 113      13.195   4.958 -10.431  1.00 10.00
ATOM    980  CA  SER A 113      12.530   3.691 -10.522  1.00 10.00
ATOM    984  C   SER A 113      11.598   3.539  -9.359  1.00 10.00
ATOM    985  O   SER A 113      10.487   3.038  -9.514  1.00 10.00
ATOM    981  CB  SER A 113      13.495   2.496 -10.465  1.00 10.00
ATOM    982  OG  SER A 113      14.320   2.470 -11.620  1.00 10.00
ATOM    979  HN  SER A 113      14.166   4.968 -10.293  1.00 10.00
ATOM    983  HG  SER A 113      14.309   3.333 -12.041  1.00 10.00
ATOM    986  N   SER A 114      12.039   3.942  -8.152  1.00 10.00
ATOM    988  CA  SER A 114      11.233   3.784  -6.973  1.00 10.00
ATOM    992  C   SER A 114      10.066   4.731  -6.984  1.00 10.00
ATOM    993  O   SER A 114       9.022   4.428  -6.410  1.00 10.00
ATOM    989  CB  SER A 114      12.008   3.985  -5.656  1.00 10.00
ATOM    990  OG  SER A 114      12.433   5.333  -5.518  1.00 10.00
ATOM    987  HN  SER A 114      12.927   4.350  -8.076  1.00 10.00
ATOM    991  HG  SER A 114      11.705   5.921  -5.728  1.00 10.00
ATOM    994  N   SER A 115      10.211   5.925  -7.592  1.00 10.00
ATOM    996  CA  SER A 115       9.118   6.857  -7.639  1.00 10.00
ATOM   1000  C   SER A 115       8.046   6.300  -8.527  1.00 10.00
ATOM   1001  O   SER A 115       6.863   6.361  -8.198  1.00 10.00
ATOM    997  CB  SER A 115       9.514   8.231  -8.211  1.00 10.00
ATOM    998  OG  SER A 115       8.388   9.096  -8.224  1.00 10.00
ATOM    995  HN  SER A 115      11.067   6.159  -8.006  1.00 10.00
ATOM    999  HG  SER A 115       8.211   9.380  -9.123  1.00 10.00
ATOM   1002  N   LEU A 116       8.456   5.728  -9.675  1.00 10.00
ATOM   1004  CA  LEU A 116       7.553   5.203 -10.659  1.00 10.00
ATOM   1009  C   LEU A 116       6.815   4.018 -10.108  1.00 10.00
ATOM   1010  O   LEU A 116       5.675   3.779 -10.498  1.00 10.00
ATOM   1005  CB  LEU A 116       8.244   4.822 -11.991  1.00 10.00
ATOM   1006  CG  LEU A 116       9.341   3.742 -11.905  1.00 10.00
ATOM   1007  CD1 LEU A 116       8.760   2.357 -11.580  1.00 10.00
ATOM   1008  CD2 LEU A 116      10.211   3.737 -13.175  1.00 10.00
ATOM   1003  HN  LEU A 116       9.419   5.667  -9.847  1.00 10.00
ATOM   1011  N   LEU A 117       7.461   3.228  -9.225  1.00 10.00
ATOM   1013  CA  LEU A 117       6.888   2.048  -8.624  1.00 10.00
ATOM   1018  C   LEU A 117       5.746   2.388  -7.711  1.00 10.00
ATOM   1019  O   LEU A 117       4.767   1.647  -7.634  1.00 10.00
ATOM   1014  CB  LEU A 117       7.893   1.244  -7.786  1.00 10.00
ATOM   1015  CG  LEU A 117       8.924   0.486  -8.636  1.00 10.00
ATOM   1016  CD1 LEU A 117       9.904  -0.297  -7.750  1.00 10.00
ATOM   1017  CD2 LEU A 117       8.223  -0.415  -9.665  1.00 10.00
ATOM   1012  HN  LEU A 117       8.377   3.470  -8.977  1.00 10.00
ATOM   1020  N   PHE A 118       5.859   3.491  -6.950  1.00 10.00
ATOM   1022  CA  PHE A 118       4.835   3.894  -6.029  1.00 10.00
ATOM   1030  C   PHE A 118       3.607   4.255  -6.815  1.00 10.00
ATOM   1031  O   PHE A 118       2.487   3.964  -6.396  1.00 10.00
ATOM   1023  CB  PHE A 118       5.265   5.126  -5.207  1.00 10.00
ATOM   1024  CG  PHE A 118       4.248   5.409  -4.150  1.00 10.00
ATOM   1025  CD1 PHE A 118       4.306   4.763  -2.936  1.00 10.00
ATOM   1026  CD2 PHE A 118       3.250   6.331  -4.363  1.00 10.00
ATOM   1027  CE1 PHE A 118       3.377   5.026  -1.954  1.00 10.00
ATOM   1028  CE2 PHE A 118       2.320   6.595  -3.386  1.00 10.00
ATOM   1029  CZ  PHE A 118       2.379   5.943  -2.178  1.00 10.00
ATOM   1021  HN  PHE A 118       6.668   4.038  -7.027  1.00 10.00
ATOM   1032  N   TYR A 119       3.794   4.946  -7.961  1.00 10.00
ATOM   1034  CA  TYR A 119       2.718   5.359  -8.826  1.00 10.00
ATOM   1044  C   TYR A 119       2.045   4.186  -9.460  1.00 10.00
ATOM   1045  O   TYR A 119       0.818   4.120  -9.517  1.00 10.00
ATOM   1035  CB  TYR A 119       3.172   6.271  -9.983  1.00 10.00
ATOM   1036  CG  TYR A 119       3.435   7.645  -9.467  1.00 10.00
ATOM   1037  CD1 TYR A 119       4.598   7.948  -8.795  1.00 10.00
ATOM   1038  CD2 TYR A 119       2.508   8.640  -9.678  1.00 10.00
ATOM   1039  CE1 TYR A 119       4.822   9.226  -8.333  1.00 10.00
ATOM   1040  CE2 TYR A 119       2.726   9.919  -9.218  1.00 10.00
ATOM   1041  CZ  TYR A 119       3.885  10.212  -8.541  1.00 10.00
ATOM   1042  OH  TYR A 119       4.119  11.522  -8.067  1.00 10.00
ATOM   1033  HN  TYR A 119       4.711   5.177  -8.218  1.00 10.00
ATOM   1043  HH  TYR A 119       5.021  11.781  -8.273  1.00 10.00
ATOM   1046  N   ILE A 120       2.839   3.225  -9.961  1.00 10.00
ATOM   1048  CA  ILE A 120       2.307   2.088 -10.651  1.00 10.00
ATOM   1053  C   ILE A 120       1.459   1.298  -9.697  1.00 10.00
ATOM   1054  O   ILE A 120       0.428   0.755 -10.091  1.00 10.00
ATOM   1049  CB  ILE A 120       3.382   1.212 -11.237  1.00 10.00
ATOM   1050  CG1 ILE A 120       2.780   0.184 -12.208  1.00 10.00
ATOM   1051  CG2 ILE A 120       4.206   0.594 -10.101  1.00 10.00
ATOM   1052  CD1 ILE A 120       3.831  -0.511 -13.074  1.00 10.00
ATOM   1047  HN  ILE A 120       3.810   3.303  -9.852  1.00 10.00
ATOM   1055  N   GLY A 121       1.891   1.197  -8.422  1.00 10.00
ATOM   1057  CA  GLY A 121       1.200   0.447  -7.405  1.00 10.00
ATOM   1058  C   GLY A 121      -0.157   1.022  -7.105  1.00 10.00
ATOM   1059  O   GLY A 121      -1.126   0.278  -6.964  1.00 10.00
ATOM   1056  HN  GLY A 121       2.720   1.662  -8.179  1.00 10.00
ATOM   1060  N   MET A 122      -0.261   2.360  -6.970  1.00 10.00
ATOM   1062  CA  MET A 122      -1.505   3.029  -6.683  1.00 10.00
ATOM   1067  C   MET A 122      -2.460   2.813  -7.812  1.00 10.00
ATOM   1068  O   MET A 122      -3.646   2.564  -7.596  1.00 10.00
ATOM   1063  CB  MET A 122      -1.349   4.554  -6.601  1.00 10.00
ATOM   1064  CG  MET A 122      -0.888   5.100  -5.257  1.00 10.00
ATOM   1065  SD  MET A 122      -0.001   6.680  -5.395  1.00 10.00
ATOM   1066  CE  MET A 122      -0.916   7.362  -6.806  1.00 10.00
ATOM   1061  HN  MET A 122       0.548   2.904  -7.073  1.00 10.00
ATOM   1069  N   ALA A 123      -1.955   2.918  -9.054  1.00 10.00
ATOM   1071  CA  ALA A 123      -2.758   2.789 -10.238  1.00 10.00
ATOM   1073  C   ALA A 123      -3.326   1.409 -10.277  1.00 10.00
ATOM   1074  O   ALA A 123      -4.472   1.213 -10.678  1.00 10.00
ATOM   1072  CB  ALA A 123      -1.950   2.994 -11.531  1.00 10.00
ATOM   1070  HN  ALA A 123      -0.996   3.090  -9.157  1.00 10.00
ATOM   1075  N   PHE A 124      -2.518   0.418  -9.865  1.00 10.00
ATOM   1077  CA  PHE A 124      -2.886  -0.967  -9.865  1.00 10.00
ATOM   1085  C   PHE A 124      -4.049  -1.152  -8.935  1.00 10.00
ATOM   1086  O   PHE A 124      -5.021  -1.825  -9.273  1.00 10.00
ATOM   1078  CB  PHE A 124      -1.704  -1.829  -9.370  1.00 10.00
ATOM   1079  CG  PHE A 124      -2.012  -3.284  -9.443  1.00 10.00
ATOM   1080  CD1 PHE A 124      -1.939  -3.954 -10.641  1.00 10.00
ATOM   1081  CD2 PHE A 124      -2.341  -3.988  -8.307  1.00 10.00
ATOM   1082  CE1 PHE A 124      -2.211  -5.301 -10.711  1.00 10.00
ATOM   1083  CE2 PHE A 124      -2.612  -5.334  -8.369  1.00 10.00
ATOM   1084  CZ  PHE A 124      -2.551  -5.994  -9.574  1.00 10.00
ATOM   1076  HN  PHE A 124      -1.624   0.656  -9.544  1.00 10.00
ATOM   1087  N   ALA A 125      -3.975  -0.558  -7.726  1.00 10.00
ATOM   1089  CA  ALA A 125      -5.020  -0.706  -6.750  1.00 10.00
ATOM   1091  C   ALA A 125      -6.303  -0.090  -7.232  1.00 10.00
ATOM   1092  O   ALA A 125      -7.363  -0.712  -7.161  1.00 10.00
ATOM   1090  CB  ALA A 125      -4.672  -0.029  -5.413  1.00 10.00
ATOM   1088  HN  ALA A 125      -3.190  -0.013  -7.509  1.00 10.00
ATOM   1093  N   TYR A 126      -6.238   1.153  -7.746  1.00 10.00
ATOM   1095  CA  TYR A 126      -7.398   1.889  -8.174  1.00 10.00
ATOM   1105  C   TYR A 126      -8.031   1.248  -9.373  1.00 10.00
ATOM   1106  O   TYR A 126      -9.256   1.154  -9.449  1.00 10.00
ATOM   1096  CB  TYR A 126      -7.024   3.342  -8.539  1.00 10.00
ATOM   1097  CG  TYR A 126      -8.224   4.104  -8.993  1.00 10.00
ATOM   1098  CD1 TYR A 126      -9.167   4.545  -8.093  1.00 10.00
ATOM   1099  CD2 TYR A 126      -8.388   4.403 -10.326  1.00 10.00
ATOM   1100  CE1 TYR A 126     -10.263   5.258  -8.520  1.00 10.00
ATOM   1101  CE2 TYR A 126      -9.481   5.115 -10.760  1.00 10.00
ATOM   1102  CZ  TYR A 126     -10.422   5.542  -9.855  1.00 10.00
ATOM   1103  OH  TYR A 126     -11.546   6.273 -10.297  1.00 10.00
ATOM   1094  HN  TYR A 126      -5.359   1.576  -7.833  1.00 10.00
ATOM   1104  HH  TYR A 126     -11.913   5.855 -11.079  1.00 10.00
ATOM   1107  N   PHE A 127      -7.226   0.882 -10.390  1.00 10.00
ATOM   1109  CA  PHE A 127      -7.796   0.294 -11.569  1.00 10.00
ATOM   1117  C   PHE A 127      -8.136  -1.168 -11.496  1.00 10.00
ATOM   1118  O   PHE A 127      -9.194  -1.553 -11.981  1.00 10.00
ATOM   1110  CB  PHE A 127      -6.968   0.543 -12.842  1.00 10.00
ATOM   1111  CG  PHE A 127      -7.173   1.986 -13.144  1.00 10.00
ATOM   1112  CD1 PHE A 127      -8.404   2.426 -13.568  1.00 10.00
ATOM   1113  CD2 PHE A 127      -6.146   2.891 -13.017  1.00 10.00
ATOM   1114  CE1 PHE A 127      -8.617   3.754 -13.854  1.00 10.00
ATOM   1115  CE2 PHE A 127      -6.353   4.221 -13.302  1.00 10.00
ATOM   1116  CZ  PHE A 127      -7.589   4.654 -13.718  1.00 10.00
ATOM   1108  HN  PHE A 127      -6.258   1.017 -10.325  1.00 10.00
ATOM   1119  N   VAL A 128      -7.200  -2.031 -11.035  1.00 10.00
ATOM   1121  CA  VAL A 128      -7.417  -3.459 -10.998  1.00 10.00
ATOM   1125  C   VAL A 128      -8.093  -4.026  -9.778  1.00 10.00
ATOM   1126  O   VAL A 128      -9.160  -4.632  -9.862  1.00 10.00
ATOM   1122  CB  VAL A 128      -6.128  -4.210 -11.137  1.00 10.00
ATOM   1123  CG1 VAL A 128      -6.440  -5.711 -11.083  1.00 10.00
ATOM   1124  CG2 VAL A 128      -5.424  -3.760 -12.428  1.00 10.00
ATOM   1120  HN  VAL A 128      -6.344  -1.675 -10.715  1.00 10.00
ATOM   1127  N   VAL A 129      -7.465  -3.827  -8.600  1.00 10.00
ATOM   1129  CA  VAL A 129      -7.856  -4.490  -7.385  1.00 10.00
ATOM   1133  C   VAL A 129      -9.223  -4.078  -6.949  1.00 10.00
ATOM   1134  O   VAL A 129     -10.083  -4.914  -6.682  1.00 10.00
ATOM   1130  CB  VAL A 129      -6.914  -4.191  -6.256  1.00 10.00
ATOM   1131  CG1 VAL A 129      -7.402  -4.922  -4.993  1.00 10.00
ATOM   1132  CG2 VAL A 129      -5.493  -4.581  -6.699  1.00 10.00
ATOM   1128  HN  VAL A 129      -6.710  -3.203  -8.571  1.00 10.00
ATOM   1135  N   PHE A 130      -9.457  -2.761  -6.903  1.00 10.00
ATOM   1137  CA  PHE A 130     -10.658  -2.163  -6.397  1.00 10.00
ATOM   1145  C   PHE A 130     -11.859  -2.604  -7.195  1.00 10.00
ATOM   1146  O   PHE A 130     -12.805  -3.118  -6.604  1.00 10.00
ATOM   1138  CB  PHE A 130     -10.448  -0.633  -6.400  1.00 10.00
ATOM   1139  CG  PHE A 130     -11.454   0.169  -5.650  1.00 10.00
ATOM   1140  CD1 PHE A 130     -11.930  -0.233  -4.424  1.00 10.00
ATOM   1141  CD2 PHE A 130     -11.831   1.391  -6.153  1.00 10.00
ATOM   1142  CE1 PHE A 130     -12.821   0.554  -3.739  1.00 10.00
ATOM   1143  CE2 PHE A 130     -12.718   2.186  -5.477  1.00 10.00
ATOM   1144  CZ  PHE A 130     -13.208   1.761  -4.270  1.00 10.00
ATOM   1136  HN  PHE A 130      -8.757  -2.162  -7.239  1.00 10.00
ATOM   1147  N   PRO A 131     -11.882  -2.496  -8.500  1.00 10.00
ATOM   1148  CA  PRO A 131     -13.058  -2.896  -9.228  1.00 10.00
ATOM   1152  C   PRO A 131     -13.334  -4.356  -9.086  1.00 10.00
ATOM   1153  O   PRO A 131     -14.496  -4.754  -9.133  1.00 10.00
ATOM   1149  CB  PRO A 131     -12.837  -2.426 -10.664  1.00 10.00
ATOM   1150  CG  PRO A 131     -11.913  -1.205 -10.497  1.00 10.00
ATOM   1151  CD  PRO A 131     -11.113  -1.492  -9.217  1.00 10.00
ATOM   1154  N   LEU A 132     -12.274  -5.171  -8.951  1.00 10.00
ATOM   1156  CA  LEU A 132     -12.390  -6.587  -8.808  1.00 10.00
ATOM   1161  C   LEU A 132     -12.985  -6.868  -7.459  1.00 10.00
ATOM   1162  O   LEU A 132     -13.822  -7.756  -7.307  1.00 10.00
ATOM   1157  CB  LEU A 132     -11.013  -7.262  -8.931  1.00 10.00
ATOM   1158  CG  LEU A 132     -11.036  -8.799  -8.936  1.00 10.00
ATOM   1159  CD1 LEU A 132     -11.914  -9.342 -10.073  1.00 10.00
ATOM   1160  CD2 LEU A 132      -9.604  -9.355  -9.013  1.00 10.00
ATOM   1155  HN  LEU A 132     -11.379  -4.775  -8.951  1.00 10.00
ATOM   1163  N   ALA A 133     -12.560  -6.087  -6.445  1.00 10.00
ATOM   1165  CA  ALA A 133     -12.992  -6.200  -5.080  1.00 10.00
ATOM   1167  C   ALA A 133     -14.454  -5.898  -4.997  1.00 10.00
ATOM   1168  O   ALA A 133     -15.154  -6.455  -4.153  1.00 10.00
ATOM   1166  CB  ALA A 133     -12.267  -5.224  -4.136  1.00 10.00
ATOM   1164  HN  ALA A 133     -11.906  -5.387  -6.655  1.00 10.00
ATOM   1169  N   PHE A 134     -14.936  -4.952  -5.829  1.00 10.00
ATOM   1171  CA  PHE A 134     -16.320  -4.572  -5.853  1.00 10.00
ATOM   1179  C   PHE A 134     -17.179  -5.694  -6.340  1.00 10.00
ATOM   1180  O   PHE A 134     -18.264  -5.929  -5.805  1.00 10.00
ATOM   1172  CB  PHE A 134     -16.662  -3.421  -6.811  1.00 10.00
ATOM   1173  CG  PHE A 134     -16.233  -2.105  -6.277  1.00 10.00
ATOM   1174  CD1 PHE A 134     -16.925  -1.552  -5.226  1.00 10.00
ATOM   1175  CD2 PHE A 134     -15.150  -1.450  -6.813  1.00 10.00
ATOM   1176  CE1 PHE A 134     -16.562  -0.335  -4.722  1.00 10.00
ATOM   1177  CE2 PHE A 134     -14.779  -0.227  -6.316  1.00 10.00
ATOM   1178  CZ  PHE A 134     -15.496   0.310  -5.282  1.00 10.00
ATOM   1170  HN  PHE A 134     -14.315  -4.507  -6.442  1.00 10.00
ATOM   1181  N   GLY A 135     -16.745  -6.380  -7.413  1.00 10.00
ATOM   1183  CA  GLY A 135     -17.522  -7.443  -7.979  1.00 10.00
ATOM   1184  C   GLY A 135     -17.635  -8.532  -6.971  1.00 10.00
ATOM   1185  O   GLY A 135     -18.702  -9.119  -6.785  1.00 10.00
ATOM   1182  HN  GLY A 135     -15.881  -6.145  -7.813  1.00 10.00
ATOM   1186  N   PHE A 136     -16.514  -8.837  -6.299  1.00 10.00
ATOM   1188  CA  PHE A 136     -16.515  -9.871  -5.318  1.00 10.00
ATOM   1196  C   PHE A 136     -17.346  -9.479  -4.136  1.00 10.00
ATOM   1197  O   PHE A 136     -17.873 -10.352  -3.451  1.00 10.00
ATOM   1189  CB  PHE A 136     -15.114 -10.341  -4.908  1.00 10.00
ATOM   1190  CG  PHE A 136     -14.714 -11.250  -6.016  1.00 10.00
ATOM   1191  CD1 PHE A 136     -15.202 -12.532  -6.029  1.00 10.00
ATOM   1192  CD2 PHE A 136     -13.851 -10.852  -7.008  1.00 10.00
ATOM   1193  CE1 PHE A 136     -14.860 -13.410  -7.030  1.00 10.00
ATOM   1194  CE2 PHE A 136     -13.499 -11.726  -8.009  1.00 10.00
ATOM   1195  CZ  PHE A 136     -14.006 -13.005  -8.024  1.00 10.00
ATOM   1187  HN  PHE A 136     -15.688  -8.343  -6.484  1.00 10.00
ATOM   1198  N   LEU A 137     -17.372  -8.183  -3.759  1.00 10.00
ATOM   1200  CA  LEU A 137     -18.224  -7.819  -2.662  1.00 10.00
ATOM   1205  C   LEU A 137     -19.702  -7.792  -3.021  1.00 10.00
ATOM   1206  O   LEU A 137     -20.465  -8.694  -2.669  1.00 10.00
ATOM   1201  CB  LEU A 137     -17.847  -6.421  -2.129  1.00 10.00
ATOM   1202  CG  LEU A 137     -18.610  -5.956  -0.877  1.00 10.00
ATOM   1203  CD1 LEU A 137     -18.266  -6.823   0.347  1.00 10.00
ATOM   1204  CD2 LEU A 137     -18.375  -4.457  -0.622  1.00 10.00
ATOM   1199  HN  LEU A 137     -16.827  -7.511  -4.219  1.00 10.00
ATOM   1207  N   ALA A 138     -20.123  -6.719  -3.735  1.00 10.00
ATOM   1209  CA  ALA A 138     -21.458  -6.378  -4.178  1.00 10.00
ATOM   1211  C   ALA A 138     -21.986  -7.050  -5.412  1.00 10.00
ATOM   1212  O   ALA A 138     -23.191  -7.248  -5.540  1.00 10.00
ATOM   1210  CB  ALA A 138     -21.624  -4.862  -4.398  1.00 10.00
ATOM   1208  HN  ALA A 138     -19.422  -6.082  -3.988  1.00 10.00
ATOM   1213  N   ASN A 139     -21.114  -7.294  -6.401  1.00 10.00
ATOM   1215  CA  ASN A 139     -21.464  -7.765  -7.722  1.00 10.00
ATOM   1222  C   ASN A 139     -21.912  -9.180  -7.785  1.00 10.00
ATOM   1223  O   ASN A 139     -22.545  -9.569  -8.761  1.00 10.00
ATOM   1216  CB  ASN A 139     -20.343  -7.623  -8.753  1.00 10.00
ATOM   1217  CG  ASN A 139     -20.283  -6.159  -9.133  1.00 10.00
ATOM   1219  ND2 ASN A 139     -20.943  -5.825 -10.273  1.00 10.00
ATOM   1218  OD1 ASN A 139     -19.683  -5.340  -8.437  1.00 10.00
ATOM   1214  HN  ASN A 139     -20.164  -7.142  -6.213  1.00 10.00
ATOM   1220 HD21 ASN A 139     -21.405  -6.534 -10.765  1.00 10.00
ATOM   1221 HD22 ASN A 139     -20.930  -4.887 -10.557  1.00 10.00
ATOM   1224  N   THR A 140     -21.555 -10.009  -6.801  1.00 10.00
ATOM   1226  CA  THR A 140     -21.838 -11.405  -6.940  1.00 10.00
ATOM   1231  C   THR A 140     -23.303 -11.711  -6.832  1.00 10.00
ATOM   1232  O   THR A 140     -23.935 -11.473  -5.804  1.00 10.00
ATOM   1227  CB  THR A 140     -21.133 -12.221  -5.904  1.00 10.00
ATOM   1230  CG2 THR A 140     -21.584 -13.675  -6.038  1.00 10.00
ATOM   1228  OG1 THR A 140     -19.726 -12.107  -6.056  1.00 10.00
ATOM   1225  HN  THR A 140     -21.108  -9.667  -5.998  1.00 10.00
ATOM   1229  HG1 THR A 140     -19.400 -11.396  -5.499  1.00 10.00
ATOM   1233  N   ALA A 141     -23.890 -12.261  -7.918  1.00 10.00
ATOM   1235  CA  ALA A 141     -25.242 -12.738  -7.831  1.00 10.00
ATOM   1237  C   ALA A 141     -26.168 -11.595  -7.591  1.00 10.00
ATOM   1238  O   ALA A 141     -25.771 -10.443  -7.729  1.00 10.00
ATOM   1236  CB  ALA A 141     -25.450 -13.780  -6.717  1.00 10.00
ATOM   1234  HN  ALA A 141     -23.395 -12.334  -8.761  1.00 10.00
ATOM   1239  N   PRO A 142     -27.435 -11.878  -7.375  1.00 10.00
ATOM   1240  CA  PRO A 142     -28.347 -10.825  -7.010  1.00 10.00
ATOM   1244  C   PRO A 142     -28.139 -10.417  -5.583  1.00 10.00
ATOM   1245  O   PRO A 142     -28.767 -10.980  -4.688  1.00 10.00
ATOM   1241  CB  PRO A 142     -29.748 -11.358  -7.291  1.00 10.00
ATOM   1242  CG  PRO A 142     -29.518 -12.407  -8.395  1.00 10.00
ATOM   1243  CD  PRO A 142     -28.091 -12.920  -8.145  1.00 10.00
ATOM   1246  N   GLU A 143     -27.257  -9.436  -5.374  1.00 10.00
ATOM   1248  CA  GLU A 143     -26.860  -8.849  -4.135  1.00 10.00
ATOM   1254  C   GLU A 143     -27.755  -7.712  -3.764  1.00 10.00
ATOM   1255  O   GLU A 143     -27.604  -7.162  -2.679  1.00 10.00
ATOM   1249  CB  GLU A 143     -25.421  -8.307  -4.182  1.00 10.00
ATOM   1250  CG  GLU A 143     -24.926  -7.751  -2.845  1.00 10.00
ATOM   1251  CD  GLU A 143     -24.588  -8.925  -1.938  1.00 10.00
ATOM   1252  OE1 GLU A 143     -24.766 -10.091  -2.381  1.00 10.00
ATOM   1253  OE2 GLU A 143     -24.147  -8.668  -0.785  1.00 10.00
ATOM   1247  HN  GLU A 143     -26.827  -9.072  -6.176  1.00 10.00
ATOM   1256  N   GLY A 144     -28.651  -7.292  -4.677  1.00 10.00
ATOM   1258  CA  GLY A 144     -29.379  -6.054  -4.611  1.00 10.00
ATOM   1259  C   GLY A 144     -30.150  -5.836  -3.342  1.00 10.00
ATOM   1260  O   GLY A 144     -30.175  -4.715  -2.839  1.00 10.00
ATOM   1257  HN  GLY A 144     -28.816  -7.877  -5.446  1.00 10.00
ATOM   1261  N   VAL A 145     -30.829  -6.856  -2.798  1.00 10.00
ATOM   1263  CA  VAL A 145     -31.629  -6.626  -1.626  1.00 10.00
ATOM   1267  C   VAL A 145     -30.768  -6.226  -0.458  1.00 10.00
ATOM   1268  O   VAL A 145     -31.104  -5.310   0.290  1.00 10.00
ATOM   1264  CB  VAL A 145     -32.410  -7.847  -1.228  1.00 10.00
ATOM   1265  CG1 VAL A 145     -33.206  -7.532   0.051  1.00 10.00
ATOM   1266  CG2 VAL A 145     -33.287  -8.274  -2.418  1.00 10.00
ATOM   1262  HN  VAL A 145     -30.779  -7.751  -3.195  1.00 10.00
ATOM   1269  N   GLN A 146     -29.636  -6.926  -0.293  1.00 10.00
ATOM   1271  CA  GLN A 146     -28.688  -6.838   0.787  1.00 10.00
ATOM   1279  C   GLN A 146     -27.844  -5.585   0.852  1.00 10.00
ATOM   1280  O   GLN A 146     -27.332  -5.316   1.936  1.00 10.00
ATOM   1272  CB  GLN A 146     -27.692  -8.009   0.820  1.00 10.00
ATOM   1273  CG  GLN A 146     -28.302  -9.344   1.241  1.00 10.00
ATOM   1274  CD  GLN A 146     -27.154 -10.329   1.420  1.00 10.00
ATOM   1276  NE2 GLN A 146     -26.809 -10.625   2.701  1.00 10.00
ATOM   1275  OE1 GLN A 146     -26.573 -10.811   0.451  1.00 10.00
ATOM   1270  HN  GLN A 146     -29.428  -7.578  -0.994  1.00 10.00
ATOM   1277 HE21 GLN A 146     -27.310 -10.195   3.426  1.00 10.00
ATOM   1278 HE22 GLN A 146     -26.075 -11.256   2.849  1.00 10.00
ATOM   1281  N   VAL A 147     -27.587  -4.816  -0.239  1.00 10.00
ATOM   1283  CA  VAL A 147     -26.527  -3.832  -0.083  1.00 10.00
ATOM   1287  C   VAL A 147     -26.879  -2.342  -0.215  1.00 10.00
ATOM   1288  O   VAL A 147     -27.406  -1.940  -1.255  1.00 10.00
ATOM   1284  CB  VAL A 147     -25.388  -4.092  -1.024  1.00 10.00
ATOM   1285  CG1 VAL A 147     -24.319  -3.002  -0.842  1.00 10.00
ATOM   1286  CG2 VAL A 147     -24.873  -5.521  -0.769  1.00 10.00
ATOM   1282  HN  VAL A 147     -28.085  -4.918  -1.078  1.00 10.00
ATOM   1289  N   SER A 148     -26.449  -1.532   0.837  1.00 10.00
ATOM   1291  CA  SER A 148     -26.493  -0.133   1.233  1.00 10.00
ATOM   1295  C   SER A 148     -25.074   0.078   1.656  1.00 10.00
ATOM   1296  O   SER A 148     -24.406  -0.915   1.961  1.00 10.00
ATOM   1292  CB  SER A 148     -27.373   0.101   2.469  1.00 10.00
ATOM   1293  OG  SER A 148     -28.691  -0.366   2.217  1.00 10.00
ATOM   1290  HN  SER A 148     -25.976  -2.064   1.510  1.00 10.00
ATOM   1294  HG  SER A 148     -29.219  -0.279   3.014  1.00 10.00
ATOM   1297  N   THR A 149     -24.523   1.309   1.650  1.00 10.00
ATOM   1299  CA  THR A 149     -23.150   1.430   2.071  1.00 10.00
ATOM   1304  C   THR A 149     -22.982   2.729   2.786  1.00 10.00
ATOM   1305  O   THR A 149     -23.931   3.496   2.946  1.00 10.00
ATOM   1300  CB  THR A 149     -22.097   1.419   0.990  1.00 10.00
ATOM   1303  CG2 THR A 149     -22.386   0.273   0.009  1.00 10.00
ATOM   1301  OG1 THR A 149     -22.071   2.650   0.283  1.00 10.00
ATOM   1298  HN  THR A 149     -25.038   2.094   1.368  1.00 10.00
ATOM   1302  HG1 THR A 149     -21.227   2.745  -0.164  1.00 10.00
ATOM   1306  N   ASP A 150     -21.744   2.986   3.267  1.00 10.00
ATOM   1308  CA  ASP A 150     -21.420   4.190   3.975  1.00 10.00
ATOM   1313  C   ASP A 150     -20.200   4.773   3.319  1.00 10.00
ATOM   1314  O   ASP A 150     -19.248   4.052   3.020  1.00 10.00
ATOM   1309  CB  ASP A 150     -21.067   3.930   5.451  1.00 10.00
ATOM   1310  CG  ASP A 150     -20.854   5.263   6.155  1.00 10.00
ATOM   1311  OD1 ASP A 150     -21.123   6.322   5.523  1.00 10.00
ATOM   1312  OD2 ASP A 150     -20.420   5.237   7.337  1.00 10.00
ATOM   1307  HN  ASP A 150     -21.038   2.322   3.125  1.00 10.00
ATOM   1315  N   ILE A 151     -20.190   6.103   3.084  1.00 10.00
ATOM   1317  CA  ILE A 151     -19.060   6.716   2.432  1.00 10.00
ATOM   1322  C   ILE A 151     -17.818   6.554   3.250  1.00 10.00
ATOM   1323  O   ILE A 151     -16.755   6.241   2.713  1.00 10.00
ATOM   1318  CB  ILE A 151     -19.145   8.201   2.217  1.00 10.00
ATOM   1319  CG1 ILE A 151     -20.249   8.605   1.241  1.00 10.00
ATOM   1320  CG2 ILE A 151     -17.759   8.651   1.737  1.00 10.00
ATOM   1321  CD1 ILE A 151     -20.419  10.123   1.153  1.00 10.00
ATOM   1316  HN  ILE A 151     -20.954   6.653   3.357  1.00 10.00
ATOM   1324  N   ALA A 152     -17.909   6.766   4.573  1.00 10.00
ATOM   1326  CA  ALA A 152     -16.729   6.728   5.395  1.00 10.00
ATOM   1328  C   ALA A 152     -16.115   5.372   5.277  1.00 10.00
ATOM   1329  O   ALA A 152     -14.892   5.247   5.242  1.00 10.00
ATOM   1327  CB  ALA A 152     -17.019   6.982   6.884  1.00 10.00
ATOM   1325  HN  ALA A 152     -18.782   6.947   4.980  1.00 10.00
ATOM   1330  N   SER A 153     -16.950   4.317   5.243  1.00 10.00
ATOM   1332  CA  SER A 153     -16.444   2.978   5.154  1.00 10.00
ATOM   1336  C   SER A 153     -15.823   2.725   3.806  1.00 10.00
ATOM   1337  O   SER A 153     -14.747   2.135   3.726  1.00 10.00
ATOM   1333  CB  SER A 153     -17.532   1.912   5.388  1.00 10.00
ATOM   1334  OG  SER A 153     -18.526   1.978   4.377  1.00 10.00
ATOM   1331  HN  SER A 153     -17.918   4.465   5.279  1.00 10.00
ATOM   1335  HG  SER A 153     -19.272   2.492   4.695  1.00 10.00
ATOM   1338  N   TYR A 154     -16.495   3.148   2.713  1.00 10.00
ATOM   1340  CA  TYR A 154     -16.042   2.903   1.364  1.00 10.00
ATOM   1350  C   TYR A 154     -14.785   3.648   1.030  1.00 10.00
ATOM   1351  O   TYR A 154     -13.824   3.061   0.535  1.00 10.00
ATOM   1341  CB  TYR A 154     -17.139   3.303   0.356  1.00 10.00
ATOM   1342  CG  TYR A 154     -16.643   3.301  -1.050  1.00 10.00
ATOM   1343  CD1 TYR A 154     -16.471   2.133  -1.759  1.00 10.00
ATOM   1344  CD2 TYR A 154     -16.377   4.500  -1.673  1.00 10.00
ATOM   1345  CE1 TYR A 154     -16.028   2.169  -3.062  1.00 10.00
ATOM   1346  CE2 TYR A 154     -15.933   4.540  -2.973  1.00 10.00
ATOM   1347  CZ  TYR A 154     -15.759   3.373  -3.672  1.00 10.00
ATOM   1348  OH  TYR A 154     -15.308   3.419  -5.008  1.00 10.00
ATOM   1339  HN  TYR A 154     -17.330   3.645   2.842  1.00 10.00
ATOM   1349  HH  TYR A 154     -15.835   2.822  -5.545  1.00 10.00
ATOM   1352  N   LEU A 155     -14.741   4.958   1.332  1.00 10.00
ATOM   1354  CA  LEU A 155     -13.619   5.781   0.967  1.00 10.00
ATOM   1359  C   LEU A 155     -12.390   5.242   1.629  1.00 10.00
ATOM   1360  O   LEU A 155     -11.328   5.154   1.014  1.00 10.00
ATOM   1355  CB  LEU A 155     -13.767   7.213   1.492  1.00 10.00
ATOM   1356  CG  LEU A 155     -12.621   8.124   1.038  1.00 10.00
ATOM   1357  CD1 LEU A 155     -12.823   8.579  -0.415  1.00 10.00
ATOM   1358  CD2 LEU A 155     -12.370   9.253   2.038  1.00 10.00
ATOM   1353  HN  LEU A 155     -15.493   5.362   1.814  1.00 10.00
ATOM   1361  N   SER A 156     -12.520   4.858   2.911  1.00 10.00
ATOM   1363  CA  SER A 156     -11.410   4.397   3.692  1.00 10.00
ATOM   1367  C   SER A 156     -10.829   3.166   3.068  1.00 10.00
ATOM   1368  O   SER A 156      -9.612   3.009   3.020  1.00 10.00
ATOM   1364  CB  SER A 156     -11.807   4.059   5.137  1.00 10.00
ATOM   1365  OG  SER A 156     -10.670   3.626   5.864  1.00 10.00
ATOM   1362  HN  SER A 156     -13.407   4.895   3.328  1.00 10.00
ATOM   1366  HG  SER A 156     -10.617   4.107   6.692  1.00 10.00
ATOM   1369  N   PHE A 157     -11.686   2.265   2.550  1.00 10.00
ATOM   1371  CA  PHE A 157     -11.238   1.035   1.954  1.00 10.00
ATOM   1379  C   PHE A 157     -10.383   1.369   0.769  1.00 10.00
ATOM   1380  O   PHE A 157      -9.355   0.729   0.548  1.00 10.00
ATOM   1372  CB  PHE A 157     -12.418   0.165   1.478  1.00 10.00
ATOM   1373  CG  PHE A 157     -11.895  -0.958   0.651  1.00 10.00
ATOM   1374  CD1 PHE A 157     -11.252  -2.032   1.224  1.00 10.00
ATOM   1375  CD2 PHE A 157     -12.074  -0.941  -0.715  1.00 10.00
ATOM   1376  CE1 PHE A 157     -10.784  -3.060   0.440  1.00 10.00
ATOM   1377  CE2 PHE A 157     -11.607  -1.964  -1.501  1.00 10.00
ATOM   1378  CZ  PHE A 157     -10.959  -3.028  -0.922  1.00 10.00
ATOM   1370  HN  PHE A 157     -12.648   2.454   2.580  1.00 10.00
ATOM   1381  N   VAL A 158     -10.799   2.377  -0.026  1.00 10.00
ATOM   1383  CA  VAL A 158     -10.104   2.796  -1.214  1.00 10.00
ATOM   1387  C   VAL A 158      -8.754   3.323  -0.841  1.00 10.00
ATOM   1388  O   VAL A 158      -7.751   2.988  -1.472  1.00 10.00
ATOM   1384  CB  VAL A 158     -10.791   3.939  -1.904  1.00 10.00
ATOM   1385  CG1 VAL A 158      -9.980   4.320  -3.155  1.00 10.00
ATOM   1386  CG2 VAL A 158     -12.256   3.570  -2.161  1.00 10.00
ATOM   1382  HN  VAL A 158     -11.621   2.851   0.219  1.00 10.00
ATOM   1389  N   MET A 159      -8.702   4.185   0.195  1.00 10.00
ATOM   1391  CA  MET A 159      -7.485   4.825   0.602  1.00 10.00
ATOM   1396  C   MET A 159      -6.512   3.811   1.111  1.00 10.00
ATOM   1397  O   MET A 159      -5.316   3.922   0.845  1.00 10.00
ATOM   1392  CB  MET A 159      -7.713   5.877   1.696  1.00 10.00
ATOM   1393  CG  MET A 159      -8.473   7.089   1.162  1.00 10.00
ATOM   1394  SD  MET A 159      -8.810   8.407   2.358  1.00 10.00
ATOM   1395  CE  MET A 159      -9.591   9.436   1.084  1.00 10.00
ATOM   1390  HN  MET A 159      -9.526   4.382   0.688  1.00 10.00
ATOM   1398  N   ALA A 160      -6.996   2.813   1.881  1.00 10.00
ATOM   1400  CA  ALA A 160      -6.142   1.801   2.442  1.00 10.00
ATOM   1402  C   ALA A 160      -5.540   0.974   1.345  1.00 10.00
ATOM   1403  O   ALA A 160      -4.338   0.715   1.332  1.00 10.00
ATOM   1401  CB  ALA A 160      -6.898   0.834   3.372  1.00 10.00
ATOM   1399  HN  ALA A 160      -7.958   2.779   2.064  1.00 10.00
ATOM   1404  N   LEU A 161      -6.374   0.563   0.374  1.00 10.00
ATOM   1406  CA  LEU A 161      -5.983  -0.308  -0.700  1.00 10.00
ATOM   1411  C   LEU A 161      -4.939   0.394  -1.524  1.00 10.00
ATOM   1412  O   LEU A 161      -3.921  -0.185  -1.899  1.00 10.00
ATOM   1407  CB  LEU A 161      -7.175  -0.565  -1.639  1.00 10.00
ATOM   1408  CG  LEU A 161      -6.949  -1.642  -2.709  1.00 10.00
ATOM   1409  CD1 LEU A 161      -6.993  -3.045  -2.089  1.00 10.00
ATOM   1410  CD2 LEU A 161      -7.910  -1.469  -3.895  1.00 10.00
ATOM   1405  HN  LEU A 161      -7.302   0.876   0.399  1.00 10.00
ATOM   1413  N   PHE A 162      -5.188   1.683  -1.811  1.00 10.00
ATOM   1415  CA  PHE A 162      -4.397   2.541  -2.652  1.00 10.00
ATOM   1423  C   PHE A 162      -3.017   2.726  -2.082  1.00 10.00
ATOM   1424  O   PHE A 162      -2.028   2.556  -2.795  1.00 10.00
ATOM   1416  CB  PHE A 162      -5.101   3.910  -2.716  1.00 10.00
ATOM   1417  CG  PHE A 162      -4.431   4.924  -3.573  1.00 10.00
ATOM   1418  CD1 PHE A 162      -4.541   4.862  -4.942  1.00 10.00
ATOM   1419  CD2 PHE A 162      -3.736   5.961  -2.995  1.00 10.00
ATOM   1420  CE1 PHE A 162      -3.948   5.816  -5.730  1.00 10.00
ATOM   1421  CE2 PHE A 162      -3.141   6.919  -3.775  1.00 10.00
ATOM   1422  CZ  PHE A 162      -3.254   6.839  -5.136  1.00 10.00
ATOM   1414  HN  PHE A 162      -5.989   2.078  -1.407  1.00 10.00
ATOM   1425  N   MET A 163      -2.915   3.103  -0.788  1.00 10.00
ATOM   1427  CA  MET A 163      -1.641   3.344  -0.156  1.00 10.00
ATOM   1432  C   MET A 163      -0.875   2.068   0.000  1.00 10.00
ATOM   1433  O   MET A 163       0.331   2.035  -0.231  1.00 10.00
ATOM   1428  CB  MET A 163      -1.752   3.947   1.250  1.00 10.00
ATOM   1429  CG  MET A 163      -0.402   4.323   1.863  1.00 10.00
ATOM   1430  SD  MET A 163      -0.510   5.108   3.500  1.00 10.00
ATOM   1431  CE  MET A 163      -0.886   6.766   2.865  1.00 10.00
ATOM   1426  HN  MET A 163      -3.733   3.215  -0.262  1.00 10.00
ATOM   1434  N   ALA A 164      -1.567   0.982   0.399  1.00 10.00
ATOM   1436  CA  ALA A 164      -0.929  -0.279   0.664  1.00 10.00
ATOM   1438  C   ALA A 164      -0.300  -0.803  -0.592  1.00 10.00
ATOM   1439  O   ALA A 164       0.808  -1.334  -0.559  1.00 10.00
ATOM   1437  CB  ALA A 164      -1.912  -1.349   1.170  1.00 10.00
ATOM   1435  HN  ALA A 164      -2.538   1.054   0.514  1.00 10.00
ATOM   1440  N   PHE A 165      -0.993  -0.686  -1.736  1.00 10.00
ATOM   1442  CA  PHE A 165      -0.444  -1.156  -2.979  1.00 10.00
ATOM   1450  C   PHE A 165       0.741  -0.340  -3.375  1.00 10.00
ATOM   1451  O   PHE A 165       1.671  -0.858  -3.988  1.00 10.00
ATOM   1443  CB  PHE A 165      -1.438  -1.176  -4.152  1.00 10.00
ATOM   1444  CG  PHE A 165      -2.186  -2.460  -4.049  1.00 10.00
ATOM   1445  CD1 PHE A 165      -3.308  -2.580  -3.261  1.00 10.00
ATOM   1446  CD2 PHE A 165      -1.738  -3.558  -4.745  1.00 10.00
ATOM   1447  CE1 PHE A 165      -3.972  -3.782  -3.185  1.00 10.00
ATOM   1448  CE2 PHE A 165      -2.398  -4.759  -4.671  1.00 10.00
ATOM   1449  CZ  PHE A 165      -3.520  -4.873  -3.889  1.00 10.00
ATOM   1441  HN  PHE A 165      -1.883  -0.276  -1.724  1.00 10.00
ATOM   1452  N   GLY A 166       0.725   0.973  -3.084  1.00 10.00
ATOM   1454  CA  GLY A 166       1.846   1.781  -3.459  1.00 10.00
ATOM   1455  C   GLY A 166       3.061   1.279  -2.737  1.00 10.00
ATOM   1456  O   GLY A 166       4.136   1.185  -3.330  1.00 10.00
ATOM   1453  HN  GLY A 166      -0.045   1.366  -2.623  1.00 10.00
ATOM   1457  N   VAL A 167       2.925   0.972  -1.429  1.00 10.00
ATOM   1459  CA  VAL A 167       4.033   0.504  -0.638  1.00 10.00
ATOM   1463  C   VAL A 167       4.453  -0.891  -1.032  1.00 10.00
ATOM   1464  O   VAL A 167       5.643  -1.201  -1.020  1.00 10.00
ATOM   1460  CB  VAL A 167       3.803   0.558   0.851  1.00 10.00
ATOM   1461  CG1 VAL A 167       3.634   2.035   1.249  1.00 10.00
ATOM   1462  CG2 VAL A 167       2.614  -0.334   1.239  1.00 10.00
ATOM   1458  HN  VAL A 167       2.047   1.071  -1.006  1.00 10.00
ATOM   1465  N   SER A 168       3.495  -1.777  -1.384  1.00 10.00
ATOM   1467  CA  SER A 168       3.776  -3.157  -1.700  1.00 10.00
ATOM   1471  C   SER A 168       4.596  -3.259  -2.958  1.00 10.00
ATOM   1472  O   SER A 168       5.297  -4.251  -3.161  1.00 10.00
ATOM   1468  CB  SER A 168       2.495  -3.984  -1.904  1.00 10.00
ATOM   1469  OG  SER A 168       2.824  -5.332  -2.210  1.00 10.00
ATOM   1466  HN  SER A 168       2.566  -1.469  -1.426  1.00 10.00
ATOM   1470  HG  SER A 168       3.761  -5.397  -2.408  1.00 10.00
ATOM   1473  N   PHE A 169       4.490  -2.260  -3.853  1.00 10.00
ATOM   1475  CA  PHE A 169       5.222  -2.175  -5.094  1.00 10.00
ATOM   1483  C   PHE A 169       6.674  -1.874  -4.865  1.00 10.00
ATOM   1484  O   PHE A 169       7.502  -2.149  -5.730  1.00 10.00
ATOM   1476  CB  PHE A 169       4.667  -1.141  -6.093  1.00 10.00
ATOM   1477  CG  PHE A 169       3.653  -1.839  -6.933  1.00 10.00
ATOM   1478  CD1 PHE A 169       2.436  -2.226  -6.426  1.00 10.00
ATOM   1479  CD2 PHE A 169       3.938  -2.097  -8.256  1.00 10.00
ATOM   1480  CE1 PHE A 169       1.519  -2.868  -7.228  1.00 10.00
ATOM   1481  CE2 PHE A 169       3.026  -2.737  -9.062  1.00 10.00
ATOM   1482  CZ  PHE A 169       1.813  -3.126  -8.546  1.00 10.00
ATOM   1474  HN  PHE A 169       3.867  -1.533  -3.646  1.00 10.00
ATOM   1485  N   GLU A 170       6.996  -1.197  -3.750  1.00 10.00
ATOM   1487  CA  GLU A 170       8.330  -0.814  -3.369  1.00 10.00
ATOM   1493  C   GLU A 170       9.146  -2.014  -2.983  1.00 10.00
ATOM   1494  O   GLU A 170      10.372  -1.990  -3.084  1.00 10.00
ATOM   1488  CB  GLU A 170       8.349   0.146  -2.169  1.00 10.00
ATOM   1489  CG  GLU A 170       7.785   1.529  -2.493  1.00 10.00
ATOM   1490  CD  GLU A 170       8.799   2.239  -3.379  1.00 10.00
ATOM   1491  OE1 GLU A 170       9.044   1.756  -4.517  1.00 10.00
ATOM   1492  OE2 GLU A 170       9.349   3.272  -2.922  1.00 10.00
ATOM   1486  HN  GLU A 170       6.264  -0.943  -3.149  1.00 10.00
ATOM   1495  N   VAL A 171       8.486  -3.094  -2.523  1.00 10.00
ATOM   1497  CA  VAL A 171       9.148  -4.240  -1.954  1.00 10.00
ATOM   1501  C   VAL A 171      10.187  -4.796  -2.882  1.00 10.00
ATOM   1502  O   VAL A 171      11.301  -5.051  -2.427  1.00 10.00
ATOM   1498  CB  VAL A 171       8.200  -5.359  -1.634  1.00 10.00
ATOM   1499  CG1 VAL A 171       9.014  -6.556  -1.112  1.00 10.00
ATOM   1500  CG2 VAL A 171       7.139  -4.839  -0.649  1.00 10.00
ATOM   1496  HN  VAL A 171       7.508  -3.102  -2.578  1.00 10.00
ATOM   1503  N   PRO A 172       9.935  -4.993  -4.143  1.00 10.00
ATOM   1504  CA  PRO A 172      10.948  -5.577  -4.971  1.00 10.00
ATOM   1508  C   PRO A 172      12.191  -4.748  -5.087  1.00 10.00
ATOM   1509  O   PRO A 172      13.216  -5.326  -5.407  1.00 10.00
ATOM   1505  CB  PRO A 172      10.269  -5.882  -6.303  1.00 10.00
ATOM   1506  CG  PRO A 172       8.800  -6.128  -5.906  1.00 10.00
ATOM   1507  CD  PRO A 172       8.595  -5.281  -4.636  1.00 10.00
ATOM   1510  N   VAL A 173      12.143  -3.409  -4.951  1.00 10.00
ATOM   1512  CA  VAL A 173      13.353  -2.624  -5.032  1.00 10.00
ATOM   1516  C   VAL A 173      14.170  -2.647  -3.771  1.00 10.00
ATOM   1517  O   VAL A 173      15.397  -2.718  -3.826  1.00 10.00
ATOM   1513  CB  VAL A 173      13.133  -1.190  -5.428  1.00 10.00
ATOM   1514  CG1 VAL A 173      12.568  -1.182  -6.857  1.00 10.00
ATOM   1515  CG2 VAL A 173      12.254  -0.482  -4.387  1.00 10.00
ATOM   1511  HN  VAL A 173      11.284  -2.964  -4.796  1.00 10.00
ATOM   1518  N   ALA A 174      13.519  -2.548  -2.595  1.00 10.00
ATOM   1520  CA  ALA A 174      14.244  -2.517  -1.352  1.00 10.00
ATOM   1522  C   ALA A 174      14.932  -3.830  -1.177  1.00 10.00
ATOM   1523  O   ALA A 174      16.088  -3.885  -0.757  1.00 10.00
ATOM   1521  CB  ALA A 174      13.330  -2.311  -0.133  1.00 10.00
ATOM   1519  HN  ALA A 174      12.541  -2.496  -2.587  1.00 10.00
ATOM   1524  N   ILE A 175      14.219  -4.928  -1.498  1.00 10.00
ATOM   1526  CA  ILE A 175      14.737  -6.251  -1.342  1.00 10.00
ATOM   1531  C   ILE A 175      15.888  -6.472  -2.280  1.00 10.00
ATOM   1532  O   ILE A 175      16.931  -6.970  -1.863  1.00 10.00
ATOM   1527  CB  ILE A 175      13.705  -7.318  -1.588  1.00 10.00
ATOM   1528  CG1 ILE A 175      14.271  -8.692  -1.195  1.00 10.00
ATOM   1529  CG2 ILE A 175      13.225  -7.216  -3.044  1.00 10.00
ATOM   1530  CD1 ILE A 175      14.558  -8.816   0.301  1.00 10.00
ATOM   1525  HN  ILE A 175      13.312  -4.815  -1.852  1.00 10.00
ATOM   1533  N   VAL A 176      15.752  -6.063  -3.560  1.00 10.00
ATOM   1535  CA  VAL A 176      16.781  -6.282  -4.541  1.00 10.00
ATOM   1539  C   VAL A 176      18.031  -5.609  -4.093  1.00 10.00
ATOM   1540  O   VAL A 176      19.128  -6.104  -4.339  1.00 10.00
ATOM   1536  CB  VAL A 176      16.497  -5.710  -5.898  1.00 10.00
ATOM   1537  CG1 VAL A 176      17.792  -5.779  -6.724  1.00 10.00
ATOM   1538  CG2 VAL A 176      15.376  -6.518  -6.549  1.00 10.00
ATOM   1534  HN  VAL A 176      14.929  -5.604  -3.829  1.00 10.00
ATOM   1541  N   LEU A 177      17.884  -4.431  -3.471  1.00 10.00
ATOM   1543  CA  LEU A 177      18.964  -3.621  -2.990  1.00 10.00
ATOM   1548  C   LEU A 177      19.678  -4.329  -1.884  1.00 10.00
ATOM   1549  O   LEU A 177      20.902  -4.245  -1.782  1.00 10.00
ATOM   1544  CB  LEU A 177      18.444  -2.311  -2.370  1.00 10.00
ATOM   1545  CG  LEU A 177      19.534  -1.312  -1.944  1.00 10.00
ATOM   1546  CD1 LEU A 177      20.079  -0.528  -3.147  1.00 10.00
ATOM   1547  CD2 LEU A 177      19.055  -0.416  -0.800  1.00 10.00
ATOM   1542  HN  LEU A 177      16.972  -4.099  -3.336  1.00 10.00
ATOM   1550  N   LEU A 178      18.911  -4.977  -0.985  1.00 10.00
ATOM   1552  CA  LEU A 178      19.443  -5.682   0.144  1.00 10.00
ATOM   1557  C   LEU A 178      20.193  -6.896  -0.332  1.00 10.00
ATOM   1558  O   LEU A 178      21.303  -7.173   0.117  1.00 10.00
ATOM   1553  CB  LEU A 178      18.336  -6.173   1.095  1.00 10.00
ATOM   1554  CG  LEU A 178      17.610  -5.050   1.860  1.00 10.00
ATOM   1555  CD1 LEU A 178      16.521  -5.624   2.782  1.00 10.00
ATOM   1556  CD2 LEU A 178      18.602  -4.157   2.618  1.00 10.00
ATOM   1551  HN  LEU A 178      17.939  -4.966  -1.111  1.00 10.00
ATOM   1559  N   CYS A 179      19.596  -7.642  -1.282  1.00 10.00
ATOM   1561  CA  CYS A 179      20.151  -8.876  -1.776  1.00 10.00
ATOM   1565  C   CYS A 179      21.451  -8.616  -2.464  1.00 10.00
ATOM   1566  O   CYS A 179      22.390  -9.404  -2.349  1.00 10.00
ATOM   1562  CB  CYS A 179      19.281  -9.549  -2.845  1.00 10.00
ATOM   1563  SG  CYS A 179      17.688 -10.165  -2.253  1.00 10.00
ATOM   1560  HN  CYS A 179      18.745  -7.330  -1.654  1.00 10.00
ATOM   1564  HG  CYS A 179      17.703 -10.130  -0.928  1.00 10.00
ATOM   1567  N   TRP A 180      21.505  -7.516  -3.235  1.00 10.00
ATOM   1569  CA  TRP A 180      22.647  -7.121  -4.008  1.00 10.00
ATOM   1581  C   TRP A 180      23.767  -6.806  -3.073  1.00 10.00
ATOM   1582  O   TRP A 180      24.894  -7.258  -3.265  1.00 10.00
ATOM   1570  CB  TRP A 180      22.329  -5.859  -4.831  1.00 10.00
ATOM   1571  CG  TRP A 180      23.468  -5.288  -5.637  1.00 10.00
ATOM   1572  CD1 TRP A 180      23.942  -5.647  -6.863  1.00 10.00
ATOM   1573  CD2 TRP A 180      24.257  -4.173  -5.204  1.00 10.00
ATOM   1576  CE2 TRP A 180      25.185  -3.909  -6.208  1.00 10.00
ATOM   1577  CE3 TRP A 180      24.206  -3.428  -4.062  1.00 10.00
ATOM   1574  NE1 TRP A 180      24.981  -4.822  -7.223  1.00 10.00
ATOM   1578  CZ2 TRP A 180      26.086  -2.887  -6.086  1.00 10.00
ATOM   1579  CZ3 TRP A 180      25.118  -2.404  -3.939  1.00 10.00
ATOM   1580  CH2 TRP A 180      26.038  -2.137  -4.931  1.00 10.00
ATOM   1568  HN  TRP A 180      20.710  -6.945  -3.272  1.00 10.00
ATOM   1575  HE1 TRP A 180      25.490  -4.874  -8.059  1.00 10.00
ATOM   1583  N   MET A 181      23.446  -6.044  -2.013  1.00 10.00
ATOM   1585  CA  MET A 181      24.342  -5.572  -1.000  1.00 10.00
ATOM   1590  C   MET A 181      24.855  -6.744  -0.229  1.00 10.00
ATOM   1591  O   MET A 181      25.924  -6.669   0.372  1.00 10.00
ATOM   1586  CB  MET A 181      23.678  -4.534  -0.083  1.00 10.00
ATOM   1587  CG  MET A 181      24.578  -3.973   1.015  1.00 10.00
ATOM   1588  SD  MET A 181      24.465  -4.839   2.609  1.00 10.00
ATOM   1589  CE  MET A 181      25.323  -3.558   3.570  1.00 10.00
ATOM   1584  HN  MET A 181      22.506  -5.785  -1.924  1.00 10.00
ATOM   1592  N   GLY A 182      24.086  -7.845  -0.190  1.00 10.00
ATOM   1594  CA  GLY A 182      24.549  -9.045   0.446  1.00 10.00
ATOM   1595  C   GLY A 182      23.964  -9.151   1.816  1.00 10.00
ATOM   1596  O   GLY A 182      24.355 -10.020   2.593  1.00 10.00
ATOM   1593  HN  GLY A 182      23.196  -7.824  -0.601  1.00 10.00
ATOM   1597  N   ILE A 183      23.034  -8.243   2.168  1.00 10.00
ATOM   1599  CA  ILE A 183      22.420  -8.329   3.460  1.00 10.00
ATOM   1604  C   ILE A 183      21.556  -9.559   3.572  1.00 10.00
ATOM   1605  O   ILE A 183      21.638 -10.262   4.579  1.00 10.00
ATOM   1600  CB  ILE A 183      21.675  -7.086   3.862  1.00 10.00
ATOM   1601  CG1 ILE A 183      21.047  -7.248   5.256  1.00 10.00
ATOM   1602  CG2 ILE A 183      20.715  -6.689   2.744  1.00 10.00
ATOM   1603  CD1 ILE A 183      20.513  -5.941   5.840  1.00 10.00
ATOM   1598  HN  ILE A 183      22.779  -7.530   1.546  1.00 10.00
ATOM   1606  N   THR A 184      20.714  -9.865   2.556  1.00 10.00
ATOM   1608  CA  THR A 184      19.898 -11.056   2.617  1.00 10.00
ATOM   1613  C   THR A 184      20.199 -11.887   1.414  1.00 10.00
ATOM   1614  O   THR A 184      20.721 -11.395   0.415  1.00 10.00
ATOM   1609  CB  THR A 184      18.405 -10.854   2.572  1.00 10.00
ATOM   1612  CG2 THR A 184      17.951 -10.013   3.771  1.00 10.00
ATOM   1610  OG1 THR A 184      18.020 -10.248   1.349  1.00 10.00
ATOM   1607  HN  THR A 184      20.658  -9.275   1.776  1.00 10.00
ATOM   1611  HG1 THR A 184      17.217 -10.662   1.025  1.00 10.00
ATOM   1615  N   SER A 185      19.858 -13.190   1.500  1.00 10.00
ATOM   1617  CA  SER A 185      20.098 -14.117   0.431  1.00 10.00
ATOM   1621  C   SER A 185      18.764 -14.540  -0.106  1.00 10.00
ATOM   1622  O   SER A 185      17.757 -14.539   0.601  1.00 10.00
ATOM   1618  CB  SER A 185      20.815 -15.394   0.903  1.00 10.00
ATOM   1619  OG  SER A 185      21.033 -16.280  -0.186  1.00 10.00
ATOM   1616  HN  SER A 185      19.431 -13.514   2.320  1.00 10.00
ATOM   1620  HG  SER A 185      21.856 -16.052  -0.624  1.00 10.00
ATOM   1623  N   PRO A 186      18.765 -14.908  -1.360  1.00 10.00
ATOM   1624  CA  PRO A 186      17.587 -15.320  -2.080  1.00 10.00
ATOM   1628  C   PRO A 186      16.953 -16.505  -1.425  1.00 10.00
ATOM   1629  O   PRO A 186      15.739 -16.673  -1.530  1.00 10.00
ATOM   1625  CB  PRO A 186      18.086 -15.647  -3.490  1.00 10.00
ATOM   1626  CG  PRO A 186      19.373 -14.810  -3.654  1.00 10.00
ATOM   1627  CD  PRO A 186      19.896 -14.625  -2.226  1.00 10.00
ATOM   1630  N   GLU A 187      17.772 -17.366  -0.797  1.00 10.00
ATOM   1632  CA  GLU A 187      17.302 -18.534  -0.112  1.00 10.00
ATOM   1638  C   GLU A 187      16.571 -18.108   1.117  1.00 10.00
ATOM   1639  O   GLU A 187      15.611 -18.754   1.533  1.00 10.00
ATOM   1633  CB  GLU A 187      18.439 -19.484   0.295  1.00 10.00
ATOM   1634  CG  GLU A 187      19.026 -20.253  -0.891  1.00 10.00
ATOM   1635  CD  GLU A 187      19.686 -19.257  -1.833  1.00 10.00
ATOM   1636  OE1 GLU A 187      20.872 -18.912  -1.594  1.00 10.00
ATOM   1637  OE2 GLU A 187      19.009 -18.820  -2.803  1.00 10.00
ATOM   1631  HN  GLU A 187      18.736 -17.187  -0.808  1.00 10.00
ATOM   1640  N   ASP A 188      17.021 -17.000   1.731  1.00 10.00
ATOM   1642  CA  ASP A 188      16.461 -16.500   2.952  1.00 10.00
ATOM   1647  C   ASP A 188      15.018 -16.172   2.718  1.00 10.00
ATOM   1648  O   ASP A 188      14.171 -16.454   3.562  1.00 10.00
ATOM   1643  CB  ASP A 188      17.168 -15.210   3.410  1.00 10.00
ATOM   1644  CG  ASP A 188      16.787 -14.935   4.854  1.00 10.00
ATOM   1645  OD1 ASP A 188      15.962 -15.714   5.402  1.00 10.00
ATOM   1646  OD2 ASP A 188      17.319 -13.948   5.428  1.00 10.00
ATOM   1641  HN  ASP A 188      17.767 -16.512   1.325  1.00 10.00
ATOM   1649  N   LEU A 189      14.699 -15.555   1.564  1.00 10.00
ATOM   1651  CA  LEU A 189      13.343 -15.205   1.244  1.00 10.00
ATOM   1656  C   LEU A 189      12.552 -16.461   1.036  1.00 10.00
ATOM   1657  O   LEU A 189      11.382 -16.536   1.408  1.00 10.00
ATOM   1652  CB  LEU A 189      13.215 -14.375  -0.047  1.00 10.00
ATOM   1653  CG  LEU A 189      13.933 -13.013   0.017  1.00 10.00
ATOM   1654  CD1 LEU A 189      15.455 -13.183  -0.002  1.00 10.00
ATOM   1655  CD2 LEU A 189      13.442 -12.063  -1.081  1.00 10.00
ATOM   1650  HN  LEU A 189      15.410 -15.338   0.926  1.00 10.00
ATOM   1658  N   ARG A 190      13.183 -17.477   0.417  1.00 10.00
ATOM   1660  CA  ARG A 190      12.531 -18.714   0.094  1.00 10.00
ATOM   1673  C   ARG A 190      12.126 -19.427   1.346  1.00 10.00
ATOM   1674  O   ARG A 190      11.136 -20.157   1.346  1.00 10.00
ATOM   1661  CB  ARG A 190      13.409 -19.661  -0.740  1.00 10.00
ATOM   1662  CG  ARG A 190      12.697 -20.960  -1.121  1.00 10.00
ATOM   1663  CD  ARG A 190      13.479 -21.830  -2.106  1.00 10.00
ATOM   1664  NE  ARG A 190      12.735 -23.113  -2.236  1.00 10.00
ATOM   1666  CZ  ARG A 190      12.972 -24.112  -1.337  1.00 10.00
ATOM   1667  NH1 ARG A 190      13.883 -23.921  -0.338  1.00 10.00
ATOM   1670  NH2 ARG A 190      12.300 -25.297  -1.433  1.00 10.00
ATOM   1659  HN  ARG A 190      14.126 -17.367   0.176  1.00 10.00
ATOM   1665  HE  ARG A 190      12.087 -23.230  -2.961  1.00 10.00
ATOM   1668 HH11 ARG A 190      14.393 -23.017  -0.265  1.00 10.00
ATOM   1669 HH12 ARG A 190      14.067 -24.678   0.350  1.00 10.00
ATOM   1671 HH21 ARG A 190      11.604 -25.441  -2.192  1.00 10.00
ATOM   1672 HH22 ARG A 190      12.483 -26.056  -0.745  1.00 10.00
ATOM   1675  N   LYS A 191      12.933 -19.313   2.418  1.00 10.00
ATOM   1677  CA  LYS A 191      12.631 -19.930   3.684  1.00 10.00
ATOM   1686  C   LYS A 191      11.489 -19.229   4.370  1.00 10.00
ATOM   1687  O   LYS A 191      10.638 -19.868   4.985  1.00 10.00
ATOM   1678  CB  LYS A 191      13.834 -19.925   4.641  1.00 10.00
ATOM   1679  CG  LYS A 191      13.592 -20.702   5.937  1.00 10.00
ATOM   1680  CD  LYS A 191      14.873 -21.008   6.717  1.00 10.00
ATOM   1681  CE  LYS A 191      14.624 -21.734   8.039  1.00 10.00
ATOM   1682  NZ  LYS A 191      14.034 -23.068   7.783  1.00 10.00
ATOM   1676  HN  LYS A 191      13.758 -18.790   2.334  1.00 10.00
ATOM   1683  HZ1 LYS A 191      13.130 -22.968   7.279  1.00 10.00
ATOM   1684  HZ2 LYS A 191      13.865 -23.563   8.681  1.00 10.00
ATOM   1685  HZ3 LYS A 191      14.682 -23.640   7.202  1.00 10.00
ATOM   1688  N   LYS A 192      11.469 -17.885   4.270  1.00 10.00
ATOM   1690  CA  LYS A 192      10.564 -16.948   4.886  1.00 10.00
ATOM   1699  C   LYS A 192       9.184 -17.074   4.314  1.00 10.00
ATOM   1700  O   LYS A 192       8.218 -16.577   4.892  1.00 10.00
ATOM   1691  CB  LYS A 192      11.031 -15.493   4.710  1.00 10.00
ATOM   1692  CG  LYS A 192      10.225 -14.477   5.522  1.00 10.00
ATOM   1693  CD  LYS A 192      10.938 -13.132   5.662  1.00 10.00
ATOM   1694  CE  LYS A 192      11.328 -12.498   4.325  1.00 10.00
ATOM   1695  NZ  LYS A 192      12.152 -11.291   4.562  1.00 10.00
ATOM   1689  HN  LYS A 192      12.164 -17.492   3.702  1.00 10.00
ATOM   1696  HZ1 LYS A 192      13.017 -11.546   5.081  1.00 10.00
ATOM   1697  HZ2 LYS A 192      11.617 -10.597   5.123  1.00 10.00
ATOM   1698  HZ3 LYS A 192      12.419 -10.857   3.656  1.00 10.00
ATOM   1701  N   ARG A 193       9.059 -17.737   3.153  1.00 10.00
ATOM   1703  CA  ARG A 193       7.823 -17.800   2.432  1.00 10.00
ATOM   1716  C   ARG A 193       6.709 -18.254   3.332  1.00 10.00
ATOM   1717  O   ARG A 193       5.633 -17.658   3.282  1.00 10.00
ATOM   1704  CB  ARG A 193       7.872 -18.791   1.258  1.00 10.00
ATOM   1705  CG  ARG A 193       8.733 -18.320   0.085  1.00 10.00
ATOM   1706  CD  ARG A 193       8.778 -19.328  -1.065  1.00 10.00
ATOM   1707  NE  ARG A 193       9.465 -18.669  -2.210  1.00 10.00
ATOM   1709  CZ  ARG A 193       8.725 -18.018  -3.153  1.00 10.00
ATOM   1710  NH1 ARG A 193       7.363 -17.986  -3.047  1.00 10.00
ATOM   1713  NH2 ARG A 193       9.342 -17.406  -4.205  1.00 10.00
ATOM   1702  HN  ARG A 193       9.844 -18.194   2.785  1.00 10.00
ATOM   1708  HE  ARG A 193      10.443 -18.707  -2.278  1.00 10.00
ATOM   1711 HH11 ARG A 193       6.893 -18.458  -2.248  1.00 10.00
ATOM   1712 HH12 ARG A 193       6.796 -17.490  -3.765  1.00 10.00
ATOM   1714 HH21 ARG A 193      10.378 -17.435  -4.288  1.00 10.00
ATOM   1715 HH22 ARG A 193       8.776 -16.910  -4.924  1.00 10.00
ATOM   1718  N   PRO A 194       6.875 -19.255   4.155  1.00 10.00
ATOM   1719  CA  PRO A 194       5.784 -19.684   4.989  1.00 10.00
ATOM   1723  C   PRO A 194       5.338 -18.622   5.945  1.00 10.00
ATOM   1724  O   PRO A 194       4.197 -18.692   6.397  1.00 10.00
ATOM   1720  CB  PRO A 194       6.250 -20.987   5.633  1.00 10.00
ATOM   1721  CG  PRO A 194       7.225 -21.571   4.591  1.00 10.00
ATOM   1722  CD  PRO A 194       7.801 -20.340   3.865  1.00 10.00
ATOM   1725  N   TYR A 195       6.238 -17.703   6.341  1.00 10.00
ATOM   1727  CA  TYR A 195       5.928 -16.573   7.173  1.00 10.00
ATOM   1737  C   TYR A 195       5.205 -15.527   6.377  1.00 10.00
ATOM   1738  O   TYR A 195       4.280 -14.886   6.864  1.00 10.00
ATOM   1728  CB  TYR A 195       7.184 -15.919   7.767  1.00 10.00
ATOM   1729  CG  TYR A 195       7.768 -16.900   8.721  1.00 10.00
ATOM   1730  CD1 TYR A 195       7.357 -16.921  10.033  1.00 10.00
ATOM   1731  CD2 TYR A 195       8.715 -17.807   8.304  1.00 10.00
ATOM   1732  CE1 TYR A 195       7.890 -17.825  10.920  1.00 10.00
ATOM   1733  CE2 TYR A 195       9.250 -18.714   9.188  1.00 10.00
ATOM   1734  CZ  TYR A 195       8.840 -18.723  10.499  1.00 10.00
ATOM   1735  OH  TYR A 195       9.387 -19.654  11.409  1.00 10.00
ATOM   1726  HN  TYR A 195       7.165 -17.811   6.042  1.00 10.00
ATOM   1736  HH  TYR A 195      10.340 -19.689  11.296  1.00 10.00
ATOM   1739  N   VAL A 196       5.634 -15.318   5.121  1.00 10.00
ATOM   1741  CA  VAL A 196       5.125 -14.283   4.266  1.00 10.00
ATOM   1745  C   VAL A 196       3.674 -14.510   3.988  1.00 10.00
ATOM   1746  O   VAL A 196       2.898 -13.560   3.886  1.00 10.00
ATOM   1742  CB  VAL A 196       5.835 -14.258   2.942  1.00 10.00
ATOM   1743  CG1 VAL A 196       5.166 -13.212   2.036  1.00 10.00
ATOM   1744  CG2 VAL A 196       7.331 -14.004   3.195  1.00 10.00
ATOM   1740  HN  VAL A 196       6.335 -15.905   4.769  1.00 10.00
ATOM   1747  N   LEU A 197       3.270 -15.779   3.839  1.00 10.00
ATOM   1749  CA  LEU A 197       1.921 -16.096   3.490  1.00 10.00
ATOM   1754  C   LEU A 197       1.041 -15.593   4.596  1.00 10.00
ATOM   1755  O   LEU A 197      -0.013 -15.010   4.344  1.00 10.00
ATOM   1750  CB  LEU A 197       1.741 -17.619   3.328  1.00 10.00
ATOM   1751  CG  LEU A 197       0.477 -18.065   2.569  1.00 10.00
ATOM   1752  CD1 LEU A 197       0.311 -19.591   2.618  1.00 10.00
ATOM   1753  CD2 LEU A 197      -0.769 -17.303   3.018  1.00 10.00
ATOM   1748  HN  LEU A 197       3.915 -16.505   3.973  1.00 10.00
ATOM   1756  N   VAL A 198       1.444 -15.803   5.868  1.00 10.00
ATOM   1758  CA  VAL A 198       0.639 -15.321   6.954  1.00 10.00
ATOM   1762  C   VAL A 198       0.683 -13.822   6.955  1.00 10.00
ATOM   1763  O   VAL A 198      -0.305 -13.171   7.288  1.00 10.00
ATOM   1759  CB  VAL A 198       1.016 -15.834   8.321  1.00 10.00
ATOM   1760  CG1 VAL A 198       0.937 -17.370   8.290  1.00 10.00
ATOM   1761  CG2 VAL A 198       2.365 -15.257   8.772  1.00 10.00
ATOM   1757  HN  VAL A 198       2.280 -16.281   6.048  1.00 10.00
ATOM   1764  N   GLY A 199       1.842 -13.234   6.593  1.00 10.00
ATOM   1766  CA  GLY A 199       1.996 -11.805   6.584  1.00 10.00
ATOM   1767  C   GLY A 199       1.054 -11.197   5.583  1.00 10.00
ATOM   1768  O   GLY A 199       0.411 -10.189   5.866  1.00 10.00
ATOM   1765  HN  GLY A 199       2.598 -13.801   6.329  1.00 10.00
ATOM   1769  N   ALA A 200       0.957 -11.800   4.380  1.00 10.00
ATOM   1771  CA  ALA A 200       0.123 -11.295   3.324  1.00 10.00
ATOM   1773  C   ALA A 200      -1.304 -11.342   3.769  1.00 10.00
ATOM   1774  O   ALA A 200      -2.080 -10.437   3.471  1.00 10.00
ATOM   1772  CB  ALA A 200       0.232 -12.126   2.031  1.00 10.00
ATOM   1770  HN  ALA A 200       1.476 -12.615   4.220  1.00 10.00
ATOM   1775  N   PHE A 201      -1.699 -12.427   4.465  1.00 10.00
ATOM   1777  CA  PHE A 201      -3.034 -12.565   4.976  1.00 10.00
ATOM   1785  C   PHE A 201      -3.299 -11.594   6.080  1.00 10.00
ATOM   1786  O   PHE A 201      -4.431 -11.149   6.252  1.00 10.00
ATOM   1778  CB  PHE A 201      -3.408 -13.967   5.481  1.00 10.00
ATOM   1779  CG  PHE A 201      -3.905 -14.746   4.312  1.00 10.00
ATOM   1780  CD1 PHE A 201      -5.175 -14.516   3.832  1.00 10.00
ATOM   1781  CD2 PHE A 201      -3.135 -15.706   3.704  1.00 10.00
ATOM   1782  CE1 PHE A 201      -5.666 -15.221   2.757  1.00 10.00
ATOM   1783  CE2 PHE A 201      -3.620 -16.415   2.630  1.00 10.00
ATOM   1784  CZ  PHE A 201      -4.886 -16.174   2.152  1.00 10.00
ATOM   1776  HN  PHE A 201      -1.053 -13.147   4.627  1.00 10.00
ATOM   1787  N   VAL A 202      -2.284 -11.282   6.901  1.00 10.00
ATOM   1789  CA  VAL A 202      -2.502 -10.380   7.998  1.00 10.00
ATOM   1793  C   VAL A 202      -2.896  -9.035   7.466  1.00 10.00
ATOM   1794  O   VAL A 202      -3.855  -8.434   7.951  1.00 10.00
ATOM   1790  CB  VAL A 202      -1.280 -10.200   8.853  1.00 10.00
ATOM   1791  CG1 VAL A 202      -1.581  -9.125   9.913  1.00 10.00
ATOM   1792  CG2 VAL A 202      -0.895 -11.566   9.448  1.00 10.00
ATOM   1788  HN  VAL A 202      -1.395 -11.668   6.752  1.00 10.00
ATOM   1795  N   VAL A 203      -2.176  -8.529   6.442  1.00 10.00
ATOM   1797  CA  VAL A 203      -2.462  -7.232   5.895  1.00 10.00
ATOM   1801  C   VAL A 203      -3.826  -7.261   5.284  1.00 10.00
ATOM   1802  O   VAL A 203      -4.606  -6.318   5.424  1.00 10.00
ATOM   1798  CB  VAL A 203      -1.485  -6.788   4.842  1.00 10.00
ATOM   1799  CG1 VAL A 203      -0.100  -6.662   5.499  1.00 10.00
ATOM   1800  CG2 VAL A 203      -1.536  -7.758   3.651  1.00 10.00
ATOM   1796  HN  VAL A 203      -1.443  -9.058   6.064  1.00 10.00
ATOM   1803  N   GLY A 204      -4.150  -8.369   4.602  1.00 10.00
ATOM   1805  CA  GLY A 204      -5.424  -8.504   3.956  1.00 10.00
ATOM   1806  C   GLY A 204      -6.493  -8.420   4.993  1.00 10.00
ATOM   1807  O   GLY A 204      -7.578  -7.921   4.724  1.00 10.00
ATOM   1804  HN  GLY A 204      -3.501  -9.100   4.546  1.00 10.00
ATOM   1808  N   MET A 205      -6.249  -8.955   6.199  1.00 10.00
ATOM   1810  CA  MET A 205      -7.279  -8.928   7.195  1.00 10.00
ATOM   1815  C   MET A 205      -7.581  -7.517   7.604  1.00 10.00
ATOM   1816  O   MET A 205      -8.747  -7.147   7.744  1.00 10.00
ATOM   1811  CB  MET A 205      -6.883  -9.717   8.454  1.00 10.00
ATOM   1812  CG  MET A 205      -8.042  -9.953   9.425  1.00 10.00
ATOM   1813  SD  MET A 205      -7.613 -11.010  10.840  1.00 10.00
ATOM   1814  CE  MET A 205      -7.496 -12.532   9.855  1.00 10.00
ATOM   1809  HN  MET A 205      -5.378  -9.360   6.396  1.00 10.00
ATOM   1817  N   LEU A 206      -6.543  -6.682   7.830  1.00 10.00
ATOM   1819  CA  LEU A 206      -6.827  -5.349   8.290  1.00 10.00
ATOM   1824  C   LEU A 206      -7.517  -4.511   7.245  1.00 10.00
ATOM   1825  O   LEU A 206      -8.605  -3.986   7.481  1.00 10.00
ATOM   1820  CB  LEU A 206      -5.551  -4.604   8.716  1.00 10.00
ATOM   1821  CG  LEU A 206      -4.892  -5.209   9.967  1.00 10.00
ATOM   1822  CD1 LEU A 206      -3.626  -4.437  10.364  1.00 10.00
ATOM   1823  CD2 LEU A 206      -5.905  -5.320  11.121  1.00 10.00
ATOM   1818  HN  LEU A 206      -5.620  -6.977   7.684  1.00 10.00
ATOM   1826  N   LEU A 207      -6.884  -4.371   6.064  1.00 10.00
ATOM   1828  CA  LEU A 207      -7.295  -3.533   4.963  1.00 10.00
ATOM   1833  C   LEU A 207      -8.498  -4.041   4.240  1.00 10.00
ATOM   1834  O   LEU A 207      -9.444  -3.300   3.962  1.00 10.00
ATOM   1829  CB  LEU A 207      -6.140  -3.450   3.936  1.00 10.00
ATOM   1830  CG  LEU A 207      -6.220  -2.443   2.766  1.00 10.00
ATOM   1831  CD1 LEU A 207      -4.955  -2.573   1.902  1.00 10.00
ATOM   1832  CD2 LEU A 207      -7.497  -2.551   1.917  1.00 10.00
ATOM   1827  HN  LEU A 207      -6.062  -4.890   5.940  1.00 10.00
ATOM   1835  N   THR A 208      -8.496  -5.347   3.934  1.00 10.00
ATOM   1837  CA  THR A 208      -9.468  -5.861   3.035  1.00 10.00
ATOM   1842  C   THR A 208     -10.657  -5.867   3.789  1.00 10.00
ATOM   1843  O   THR A 208     -10.664  -5.549   4.978  1.00 10.00
ATOM   1838  CB  THR A 208      -9.132  -7.265   2.569  1.00 10.00
ATOM   1841  CG2 THR A 208      -9.880  -8.350   3.379  1.00 10.00
ATOM   1839  OG1 THR A 208      -9.496  -7.408   1.217  1.00 10.00
ATOM   1836  HN  THR A 208      -7.828  -5.943   4.329  1.00 10.00
ATOM   1840  HG1 THR A 208      -8.985  -8.119   0.821  1.00 10.00
ATOM   1844  N   PRO A 209     -11.599  -6.235   2.998  1.00 10.00
ATOM   1845  CA  PRO A 209     -12.846  -6.411   3.539  1.00 10.00
ATOM   1849  C   PRO A 209     -12.613  -7.255   4.723  1.00 10.00
ATOM   1850  O   PRO A 209     -12.306  -8.432   4.663  1.00 10.00
ATOM   1846  CB  PRO A 209     -13.695  -6.772   2.276  1.00 10.00
ATOM   1847  CG  PRO A 209     -13.121  -5.894   1.187  1.00 10.00
ATOM   1848  CD  PRO A 209     -11.686  -5.684   1.656  1.00 10.00
ATOM   1851  N   PRO A 210     -13.576  -6.449   4.451  1.00 10.00
ATOM   1852  CA  PRO A 210     -14.639  -6.825   5.199  1.00 10.00
ATOM   1856  C   PRO A 210     -14.950  -8.288   5.005  1.00 10.00
ATOM   1857  O   PRO A 210     -15.361  -8.920   5.970  1.00 10.00
ATOM   1853  CB  PRO A 210     -15.726  -5.775   4.974  1.00 10.00
ATOM   1854  CG  PRO A 210     -14.916  -4.499   4.646  1.00 10.00
ATOM   1855  CD  PRO A 210     -13.449  -5.001   4.733  1.00 10.00
ATOM   1858  N   ASP A 211     -14.666  -8.851   3.816  1.00 10.00
ATOM   1860  CA  ASP A 211     -14.718 -10.211   3.462  1.00 10.00
ATOM   1865  C   ASP A 211     -13.391 -10.792   3.074  1.00 10.00
ATOM   1866  O   ASP A 211     -12.404 -10.115   2.767  1.00 10.00
ATOM   1861  CB  ASP A 211     -15.698 -10.463   2.303  1.00 10.00
ATOM   1862  CG  ASP A 211     -15.259  -9.740   1.028  1.00 10.00
ATOM   1863  OD1 ASP A 211     -14.115  -9.225   0.957  1.00 10.00
ATOM   1864  OD2 ASP A 211     -16.096  -9.703   0.083  1.00 10.00
ATOM   1859  HN  ASP A 211     -14.397  -8.243   3.110  1.00 10.00
ATOM   1867  N   VAL A 212     -13.392 -12.138   3.112  1.00 10.00
ATOM   1869  CA  VAL A 212     -12.337 -13.037   2.765  1.00 10.00
ATOM   1873  C   VAL A 212     -12.069 -12.962   1.296  1.00 10.00
ATOM   1874  O   VAL A 212     -10.909 -13.044   0.891  1.00 10.00
ATOM   1870  CB  VAL A 212     -12.675 -14.465   3.080  1.00 10.00
ATOM   1871  CG1 VAL A 212     -11.537 -15.361   2.565  1.00 10.00
ATOM   1872  CG2 VAL A 212     -12.932 -14.587   4.591  1.00 10.00
ATOM   1868  HN  VAL A 212     -14.225 -12.555   3.416  1.00 10.00
ATOM   1875  N   PHE A 213     -13.117 -12.807   0.448  1.00 10.00
ATOM   1877  CA  PHE A 213     -12.849 -12.829  -0.966  1.00 10.00
ATOM   1885  C   PHE A 213     -11.919 -11.702  -1.264  1.00 10.00
ATOM   1886  O   PHE A 213     -10.967 -11.870  -2.022  1.00 10.00
ATOM   1878  CB  PHE A 213     -14.041 -12.669  -1.934  1.00 10.00
ATOM   1879  CG  PHE A 213     -13.447 -13.057  -3.257  1.00 10.00
ATOM   1880  CD1 PHE A 213     -12.762 -12.153  -4.036  1.00 10.00
ATOM   1881  CD2 PHE A 213     -13.542 -14.350  -3.714  1.00 10.00
ATOM   1882  CE1 PHE A 213     -12.190 -12.513  -5.230  1.00 10.00
ATOM   1883  CE2 PHE A 213     -12.977 -14.719  -4.914  1.00 10.00
ATOM   1884  CZ  PHE A 213     -12.296 -13.803  -5.676  1.00 10.00
ATOM   1876  HN  PHE A 213     -14.029 -12.684   0.788  1.00 10.00
ATOM   1887  N   SER A 214     -12.172 -10.510  -0.704  1.00 10.00
ATOM   1889  CA  SER A 214     -11.296  -9.415  -0.987  1.00 10.00
ATOM   1893  C   SER A 214      -9.979  -9.647  -0.313  1.00 10.00
ATOM   1894  O   SER A 214      -8.952  -9.190  -0.803  1.00 10.00
ATOM   1890  CB  SER A 214     -11.833  -8.050  -0.516  1.00 10.00
ATOM   1891  OG  SER A 214     -10.952  -7.013  -0.923  1.00 10.00
ATOM   1888  HN  SER A 214     -12.944 -10.392  -0.112  1.00 10.00
ATOM   1892  HG  SER A 214     -11.399  -6.167  -0.852  1.00 10.00
ATOM   1895  N   GLN A 215      -9.958 -10.333   0.848  1.00 10.00
ATOM   1897  CA  GLN A 215      -8.723 -10.499   1.565  1.00 10.00
ATOM   1905  C   GLN A 215      -7.773 -11.263   0.699  1.00 10.00
ATOM   1906  O   GLN A 215      -6.604 -10.899   0.586  1.00 10.00
ATOM   1898  CB  GLN A 215      -8.887 -11.307   2.861  1.00 10.00
ATOM   1899  CG  GLN A 215      -7.578 -11.488   3.631  1.00 10.00
ATOM   1900  CD  GLN A 215      -7.860 -12.369   4.840  1.00 10.00
ATOM   1902  NE2 GLN A 215      -9.043 -13.043   4.837  1.00 10.00
ATOM   1901  OE1 GLN A 215      -7.048 -12.462   5.760  1.00 10.00
ATOM   1896  HN  GLN A 215     -10.786 -10.718   1.203  1.00 10.00
ATOM   1903 HE21 GLN A 215      -9.641 -12.929   4.070  1.00 10.00
ATOM   1904 HE22 GLN A 215      -9.249 -13.617   5.604  1.00 10.00
ATOM   1907  N   THR A 216      -8.261 -12.348   0.067  1.00 10.00
ATOM   1909  CA  THR A 216      -7.447 -13.166  -0.787  1.00 10.00
ATOM   1914  C   THR A 216      -7.070 -12.376  -2.001  1.00 10.00
ATOM   1915  O   THR A 216      -5.925 -12.409  -2.446  1.00 10.00
ATOM   1910  CB  THR A 216      -8.134 -14.425  -1.244  1.00 10.00
ATOM   1913  CG2 THR A 216      -8.539 -15.240  -0.001  1.00 10.00
ATOM   1911  OG1 THR A 216      -9.278 -14.115  -2.023  1.00 10.00
ATOM   1908  HN  THR A 216      -9.202 -12.587   0.193  1.00 10.00
ATOM   1912  HG1 THR A 216      -9.339 -13.165  -2.139  1.00 10.00
ATOM   1916  N   LEU A 217      -8.018 -11.577  -2.515  1.00 10.00
ATOM   1918  CA  LEU A 217      -7.880 -10.856  -3.743  1.00 10.00
ATOM   1923  C   LEU A 217      -6.657 -10.000  -3.606  1.00 10.00
ATOM   1924  O   LEU A 217      -5.948  -9.765  -4.587  1.00 10.00
ATOM   1919  CB  LEU A 217      -9.104  -9.950  -3.967  1.00 10.00
ATOM   1920  CG  LEU A 217      -9.284  -9.428  -5.400  1.00 10.00
ATOM   1921  CD1 LEU A 217      -9.742 -10.565  -6.330  1.00 10.00
ATOM   1922  CD2 LEU A 217     -10.216  -8.207  -5.438  1.00 10.00
ATOM   1917  HN  LEU A 217      -8.858 -11.482  -2.018  1.00 10.00
ATOM   1925  N   LEU A 218      -6.442  -9.429  -2.403  1.00 10.00
ATOM   1927  CA  LEU A 218      -5.275  -8.653  -2.082  1.00 10.00
ATOM   1932  C   LEU A 218      -4.042  -9.479  -1.862  1.00 10.00
ATOM   1933  O   LEU A 218      -2.965  -9.125  -2.336  1.00 10.00
ATOM   1928  CB  LEU A 218      -5.469  -7.767  -0.851  1.00 10.00
ATOM   1929  CG  LEU A 218      -6.344  -6.531  -1.126  1.00 10.00
ATOM   1930  CD1 LEU A 218      -7.739  -6.886  -1.645  1.00 10.00
ATOM   1931  CD2 LEU A 218      -6.422  -5.663   0.123  1.00 10.00
ATOM   1926  HN  LEU A 218      -7.121  -9.551  -1.707  1.00 10.00
ATOM   1934  N   ALA A 219      -4.162 -10.610  -1.140  1.00 10.00
ATOM   1936  CA  ALA A 219      -3.016 -11.393  -0.758  1.00 10.00
ATOM   1938  C   ALA A 219      -2.295 -11.908  -1.966  1.00 10.00
ATOM   1939  O   ALA A 219      -1.065 -11.896  -1.998  1.00 10.00
ATOM   1937  CB  ALA A 219      -3.388 -12.608   0.111  1.00 10.00
ATOM   1935  HN  ALA A 219      -5.054 -10.908  -0.867  1.00 10.00
ATOM   1940  N   ILE A 220      -3.031 -12.340  -3.008  1.00 10.00
ATOM   1942  CA  ILE A 220      -2.391 -12.991  -4.117  1.00 10.00
ATOM   1947  C   ILE A 220      -1.386 -12.089  -4.775  1.00 10.00
ATOM   1948  O   ILE A 220      -0.274 -12.543  -5.040  1.00 10.00
ATOM   1943  CB  ILE A 220      -3.368 -13.508  -5.132  1.00 10.00
ATOM   1944  CG1 ILE A 220      -4.259 -14.571  -4.461  1.00 10.00
ATOM   1945  CG2 ILE A 220      -2.577 -14.048  -6.336  1.00 10.00
ATOM   1946  CD1 ILE A 220      -5.462 -14.991  -5.300  1.00 10.00
ATOM   1941  HN  ILE A 220      -4.002 -12.210  -3.010  1.00 10.00
ATOM   1949  N   PRO A 221      -1.673 -10.847  -5.054  1.00 10.00
ATOM   1950  CA  PRO A 221      -0.676 -10.014  -5.681  1.00 10.00
ATOM   1954  C   PRO A 221       0.483  -9.738  -4.771  1.00 10.00
ATOM   1955  O   PRO A 221       1.554  -9.392  -5.268  1.00 10.00
ATOM   1951  CB  PRO A 221      -1.423  -8.763  -6.141  1.00 10.00
ATOM   1952  CG  PRO A 221      -2.855  -9.269  -6.394  1.00 10.00
ATOM   1953  CD  PRO A 221      -3.024 -10.451  -5.422  1.00 10.00
ATOM   1956  N   MET A 222       0.281  -9.824  -3.443  1.00 10.00
ATOM   1958  CA  MET A 222       1.329  -9.562  -2.497  1.00 10.00
ATOM   1963  C   MET A 222       2.379 -10.633  -2.588  1.00 10.00
ATOM   1964  O   MET A 222       3.570 -10.344  -2.496  1.00 10.00
ATOM   1959  CB  MET A 222       0.816  -9.495  -1.047  1.00 10.00
ATOM   1960  CG  MET A 222       1.786  -8.801  -0.088  1.00 10.00
ATOM   1961  SD  MET A 222       1.120  -8.514   1.581  1.00 10.00
ATOM   1962  CE  MET A 222      -0.078  -7.242   1.083  1.00 10.00
ATOM   1957  HN  MET A 222      -0.607 -10.074  -3.112  1.00 10.00
ATOM   1965  N   TYR A 223       1.956 -11.906  -2.757  1.00 10.00
ATOM   1967  CA  TYR A 223       2.871 -13.014  -2.843  1.00 10.00
ATOM   1977  C   TYR A 223       3.653 -12.856  -4.112  1.00 10.00
ATOM   1978  O   TYR A 223       4.864 -13.084  -4.150  1.00 10.00
ATOM   1968  CB  TYR A 223       2.193 -14.402  -2.956  1.00 10.00
ATOM   1969  CG  TYR A 223       1.244 -14.634  -1.821  1.00 10.00
ATOM   1970  CD1 TYR A 223       1.679 -15.022  -0.573  1.00 10.00
ATOM   1971  CD2 TYR A 223      -0.108 -14.461  -2.018  1.00 10.00
ATOM   1972  CE1 TYR A 223       0.782 -15.227   0.453  1.00 10.00
ATOM   1973  CE2 TYR A 223      -1.009 -14.662  -1.001  1.00 10.00
ATOM   1974  CZ  TYR A 223      -0.564 -15.046   0.239  1.00 10.00
ATOM   1975  OH  TYR A 223      -1.490 -15.250   1.280  1.00 10.00
ATOM   1966  HN  TYR A 223       0.994 -12.080  -2.822  1.00 10.00
ATOM   1976  HH  TYR A 223      -2.236 -15.757   0.951  1.00 10.00
ATOM   1979  N   CYS A 224       2.957 -12.438  -5.185  1.00 10.00
ATOM   1981  CA  CYS A 224       3.541 -12.334  -6.490  1.00 10.00
ATOM   1985  C   CYS A 224       4.679 -11.371  -6.426  1.00 10.00
ATOM   1986  O   CYS A 224       5.697 -11.569  -7.086  1.00 10.00
ATOM   1982  CB  CYS A 224       2.551 -11.839  -7.558  1.00 10.00
ATOM   1983  SG  CYS A 224       3.252 -11.913  -9.234  1.00 10.00
ATOM   1980  HN  CYS A 224       2.014 -12.196  -5.069  1.00 10.00
ATOM   1984  HG  CYS A 224       2.397 -11.329 -10.061  1.00 10.00
ATOM   1987  N   LEU A 225       4.526 -10.287  -5.643  1.00 10.00
ATOM   1989  CA  LEU A 225       5.575  -9.316  -5.481  1.00 10.00
ATOM   1994  C   LEU A 225       6.722  -9.954  -4.757  1.00 10.00
ATOM   1995  O   LEU A 225       7.878  -9.610  -5.001  1.00 10.00
ATOM   1990  CB  LEU A 225       5.130  -8.053  -4.724  1.00 10.00
ATOM   1991  CG  LEU A 225       4.189  -7.152  -5.552  1.00 10.00
ATOM   1992  CD1 LEU A 225       3.767  -5.902  -4.767  1.00 10.00
ATOM   1993  CD2 LEU A 225       4.816  -6.797  -6.912  1.00 10.00
ATOM   1988  HN  LEU A 225       3.677 -10.156  -5.170  1.00 10.00
ATOM   1996  N   PHE A 226       6.423 -10.876  -3.817  1.00 10.00
ATOM   1998  CA  PHE A 226       7.424 -11.564  -3.047  1.00 10.00
ATOM   2006  C   PHE A 226       8.232 -12.439  -3.964  1.00 10.00
ATOM   2007  O   PHE A 226       9.455 -12.500  -3.858  1.00 10.00
ATOM   1999  CB  PHE A 226       6.792 -12.453  -1.961  1.00 10.00
ATOM   2000  CG  PHE A 226       7.856 -12.902  -1.019  1.00 10.00
ATOM   2001  CD1 PHE A 226       8.595 -14.035  -1.271  1.00 10.00
ATOM   2002  CD2 PHE A 226       8.109 -12.181   0.124  1.00 10.00
ATOM   2003  CE1 PHE A 226       9.571 -14.439  -0.391  1.00 10.00
ATOM   2004  CE2 PHE A 226       9.085 -12.580   1.006  1.00 10.00
ATOM   2005  CZ  PHE A 226       9.819 -13.712   0.748  1.00 10.00
ATOM   1997  HN  PHE A 226       5.480 -11.087  -3.653  1.00 10.00
ATOM   2008  N   GLU A 227       7.559 -13.152  -4.891  1.00 10.00
ATOM   2010  CA  GLU A 227       8.199 -14.044  -5.822  1.00 10.00
ATOM   2016  C   GLU A 227       9.033 -13.270  -6.798  1.00 10.00
ATOM   2017  O   GLU A 227       9.955 -13.820  -7.396  1.00 10.00
ATOM   2011  CB  GLU A 227       7.238 -14.960  -6.596  1.00 10.00
ATOM   2012  CG  GLU A 227       6.713 -16.110  -5.732  1.00 10.00
ATOM   2013  CD  GLU A 227       5.874 -17.027  -6.607  1.00 10.00
ATOM   2014  OE1 GLU A 227       5.258 -16.514  -7.578  1.00 10.00
ATOM   2015  OE2 GLU A 227       5.840 -18.254  -6.318  1.00 10.00
ATOM   2009  HN  GLU A 227       6.585 -13.056  -4.934  1.00 10.00
ATOM   2018  N   ILE A 228       8.682 -11.997  -7.040  1.00 10.00
ATOM   2020  CA  ILE A 228       9.411 -11.125  -7.922  1.00 10.00
ATOM   2025  C   ILE A 228      10.773 -10.893  -7.342  1.00 10.00
ATOM   2026  O   ILE A 228      11.765 -10.824  -8.065  1.00 10.00
ATOM   2021  CB  ILE A 228       8.769  -9.775  -8.067  1.00 10.00
ATOM   2022  CG1 ILE A 228       7.391  -9.896  -8.734  1.00 10.00
ATOM   2023  CG2 ILE A 228       9.743  -8.868  -8.837  1.00 10.00
ATOM   2024  CD1 ILE A 228       7.458 -10.451 -10.156  1.00 10.00
ATOM   2019  HN  ILE A 228       7.886 -11.643  -6.592  1.00 10.00
ATOM   2027  N   GLY A 229      10.841 -10.748  -6.006  1.00 10.00
ATOM   2029  CA  GLY A 229      12.056 -10.457  -5.302  1.00 10.00
ATOM   2030  C   GLY A 229      13.057 -11.566  -5.510  1.00 10.00
ATOM   2031  O   GLY A 229      14.252 -11.290  -5.575  1.00 10.00
ATOM   2028  HN  GLY A 229      10.014 -10.846  -5.491  1.00 10.00
ATOM   2032  N   VAL A 230      12.598 -12.840  -5.585  1.00 10.00
ATOM   2034  CA  VAL A 230      13.401 -14.041  -5.730  1.00 10.00
ATOM   2038  C   VAL A 230      14.207 -14.019  -7.031  1.00 10.00
ATOM   2039  O   VAL A 230      15.391 -14.360  -7.043  1.00 10.00
ATOM   2035  CB  VAL A 230      12.539 -15.265  -5.699  1.00 10.00
ATOM   2036  CG1 VAL A 230      13.394 -16.491  -6.042  1.00 10.00
ATOM   2037  CG2 VAL A 230      11.885 -15.340  -4.310  1.00 10.00
ATOM   2033  HN  VAL A 230      11.627 -12.962  -5.536  1.00 10.00
ATOM   2040  N   PHE A 231      13.595 -13.628  -8.170  1.00 10.00
ATOM   2042  CA  PHE A 231      14.237 -13.547  -9.478  1.00 10.00
ATOM   2050  C   PHE A 231      15.273 -12.470  -9.417  1.00 10.00
ATOM   2051  O   PHE A 231      16.401 -12.556  -9.923  1.00 10.00
ATOM   2043  CB  PHE A 231      13.199 -13.177 -10.555  1.00 10.00
ATOM   2044  CG  PHE A 231      13.767 -13.365 -11.918  1.00 10.00
ATOM   2045  CD1 PHE A 231      13.853 -14.623 -12.467  1.00 10.00
ATOM   2046  CD2 PHE A 231      14.188 -12.284 -12.658  1.00 10.00
ATOM   2047  CE1 PHE A 231      14.369 -14.806 -13.728  1.00 10.00
ATOM   2048  CE2 PHE A 231      14.703 -12.461 -13.921  1.00 10.00
ATOM   2049  CZ  PHE A 231      14.795 -13.723 -14.458  1.00 10.00
ATOM   2041  HN  PHE A 231      12.649 -13.380  -8.115  1.00 10.00
ATOM   2052  N   PHE A 232      14.858 -11.402  -8.738  1.00 10.00
ATOM   2054  CA  PHE A 232      15.669 -10.257  -8.533  1.00 10.00
ATOM   2062  C   PHE A 232      16.876 -10.664  -7.707  1.00 10.00
ATOM   2063  O   PHE A 232      17.905 -10.012  -7.821  1.00 10.00
ATOM   2055  CB  PHE A 232      14.930  -9.094  -7.874  1.00 10.00
ATOM   2056  CG  PHE A 232      14.287  -8.342  -8.988  1.00 10.00
ATOM   2057  CD1 PHE A 232      13.100  -8.754  -9.541  1.00 10.00
ATOM   2058  CD2 PHE A 232      14.894  -7.212  -9.484  1.00 10.00
ATOM   2059  CE1 PHE A 232      12.529  -8.045 -10.573  1.00 10.00
ATOM   2060  CE2 PHE A 232      14.331  -6.498 -10.513  1.00 10.00
ATOM   2061  CZ  PHE A 232      13.141  -6.914 -11.061  1.00 10.00
ATOM   2053  HN  PHE A 232      13.953 -11.407  -8.363  1.00 10.00
ATOM   2064  N   SER A 233      16.760 -11.645  -6.772  1.00 10.00
ATOM   2066  CA  SER A 233      17.833 -12.154  -5.908  1.00 10.00
ATOM   2070  C   SER A 233      18.793 -12.947  -6.736  1.00 10.00
ATOM   2071  O   SER A 233      19.961 -13.161  -6.393  1.00 10.00
ATOM   2067  CB  SER A 233      17.238 -13.068  -4.835  1.00 10.00
ATOM   2068  OG  SER A 233      16.474 -12.319  -3.903  1.00 10.00
ATOM   2065  HN  SER A 233      15.875 -12.052  -6.664  1.00 10.00
ATOM   2069  HG  SER A 233      16.947 -11.516  -3.675  1.00 10.00
ATOM   2072  N   ARG A 234      18.311 -13.475  -7.859  1.00 10.00
ATOM   2074  CA  ARG A 234      19.268 -14.161  -8.655  1.00 10.00
ATOM   2087  C   ARG A 234      20.192 -13.097  -9.075  1.00 10.00
ATOM   2088  O   ARG A 234      21.394 -13.140  -8.795  1.00 10.00
ATOM   2075  CB  ARG A 234      18.625 -14.741  -9.916  1.00 10.00
ATOM   2076  CG  ARG A 234      19.621 -15.080 -11.019  1.00 10.00
ATOM   2077  CD  ARG A 234      19.071 -14.655 -12.375  1.00 10.00
ATOM   2078  NE  ARG A 234      18.437 -13.326 -12.144  1.00 10.00
ATOM   2080  CZ  ARG A 234      17.839 -12.643 -13.162  1.00 10.00
ATOM   2081  NH1 ARG A 234      17.852 -13.150 -14.429  1.00 10.00
ATOM   2084  NH2 ARG A 234      17.221 -11.453 -12.908  1.00 10.00
ATOM   2073  HN  ARG A 234      17.369 -13.397  -8.116  1.00 10.00
ATOM   2079  HE  ARG A 234      18.456 -12.943 -11.243  1.00 10.00
ATOM   2082 HH11 ARG A 234      17.395 -12.627 -15.204  1.00 10.00
ATOM   2083 HH12 ARG A 234      18.319 -14.059 -14.621  1.00 10.00
ATOM   2085 HH21 ARG A 234      16.764 -10.929 -13.682  1.00 10.00
ATOM   2086 HH22 ARG A 234      17.207 -11.070 -11.941  1.00 10.00
ATOM   2089  N   PHE A 235      19.575 -12.023  -9.576  1.00 10.00
ATOM   2098  CA  PHE A 235      20.401 -10.984 -10.068  1.00 10.00
ATOM   2099  C   PHE A 235      21.302 -11.627 -11.070  1.00 10.00
ATOM   2100  O   PHE A 235      22.467 -11.753 -10.621  1.00 10.00
ATOM   2091  CB  PHE A 235      21.425 -10.412  -9.060  1.00 10.00
ATOM   2092  CG  PHE A 235      20.821  -9.739  -7.878  1.00 10.00
ATOM   2093  CD1 PHE A 235      20.399 -10.477  -6.799  1.00 10.00
ATOM   2094  CD2 PHE A 235      20.727  -8.366  -7.830  1.00 10.00
ATOM   2095  CE1 PHE A 235      19.854  -9.854  -5.706  1.00 10.00
ATOM   2096  CE2 PHE A 235      20.184  -7.736  -6.735  1.00 10.00
ATOM   2097  CZ  PHE A 235      19.742  -8.485  -5.671  1.00 10.00
ATOM   2101  OXT PHE A 235      20.905 -11.992 -12.208  1.00 10.00
ATOM   2090  HN  PHE A 235      18.597 -11.958  -9.602  1.00 10.00
TER    2091      PHE A 235 
ATOM   2280  N   THR B  11      11.937 -10.463  51.287  1.00 10.00
ATOM   2284  CA  THR B  11      10.916  -9.779  52.116  1.00 10.00
ATOM   2278  C   THR B  11      10.320  -8.647  51.350  1.00 10.00
ATOM   2279  O   THR B  11       9.160  -8.283  51.548  1.00 10.00
ATOM   2274  CB  THR B  11      11.547  -9.232  53.363  1.00 10.00
ATOM   2277  CG2 THR B  11      12.481  -8.072  52.982  1.00 10.00
ATOM   2275  OG1 THR B  11      10.539  -8.778  54.255  1.00 10.00
ATOM   2276  HG1 THR B  11      10.736  -9.087  55.143  1.00 10.00
ATOM   2281  HT1 THR B  11      11.501 -10.835  50.418  1.00 10.00
ATOM   2282  HT2 THR B  11      12.357 -11.254  51.817  1.00 10.00
ATOM   2283  HT3 THR B  11      12.692  -9.797  51.027  1.00 10.00
ATOM   2285  N   HIS B  12      11.106  -8.072  50.426  1.00 10.00
ATOM   2287  CA  HIS B  12      10.637  -6.999  49.607  1.00 10.00
ATOM   2296  C   HIS B  12       9.491  -7.530  48.819  1.00 10.00
ATOM   2297  O   HIS B  12       8.494  -6.843  48.603  1.00 10.00
ATOM   2288  CB  HIS B  12      11.708  -6.535  48.601  1.00 10.00
ATOM   2289  CG  HIS B  12      11.280  -5.405  47.714  1.00 10.00
ATOM   2292  CD2 HIS B  12      10.737  -5.433  46.464  1.00 10.00
ATOM   2290  ND1 HIS B  12      11.394  -4.073  48.042  1.00 10.00
ATOM   2293  CE1 HIS B  12      10.921  -3.367  46.984  1.00 10.00
ATOM   2294  NE2 HIS B  12      10.511  -4.148  46.002  1.00 10.00
ATOM   2286  HN  HIS B  12      12.024  -8.395  50.311  1.00 10.00
ATOM   2291  HD1 HIS B  12      11.746  -3.698  48.876  1.00 10.00
ATOM   2295  HE2 HIS B  12      10.132  -3.876  45.140  1.00 10.00
ATOM   2298  N   LEU B  13       9.610  -8.793  48.373  1.00 10.00
ATOM   2300  CA  LEU B  13       8.601  -9.399  47.560  1.00 10.00
ATOM   2305  C   LEU B  13       7.332  -9.468  48.345  1.00 10.00
ATOM   2306  O   LEU B  13       6.274  -9.058  47.873  1.00 10.00
ATOM   2301  CB  LEU B  13       8.937 -10.856  47.222  1.00 10.00
ATOM   2302  CG  LEU B  13      10.319 -11.044  46.581  1.00 10.00
ATOM   2303  CD1 LEU B  13      10.571 -12.527  46.274  1.00 10.00
ATOM   2304  CD2 LEU B  13      10.516 -10.125  45.365  1.00 10.00
ATOM   2299  HN  LEU B  13      10.407  -9.310  48.610  1.00 10.00
ATOM   2307  N   ILE B  14       7.422  -9.990  49.583  1.00 10.00
ATOM   2309  CA  ILE B  14       6.277 -10.200  50.420  1.00 10.00
ATOM   2314  C   ILE B  14       5.664  -8.903  50.842  1.00 10.00
ATOM   2315  O   ILE B  14       4.442  -8.789  50.911  1.00 10.00
ATOM   2310  CB  ILE B  14       6.559 -11.004  51.658  1.00 10.00
ATOM   2311  CG1 ILE B  14       5.232 -11.418  52.316  1.00 10.00
ATOM   2312  CG2 ILE B  14       7.479 -10.188  52.578  1.00 10.00
ATOM   2313  CD1 ILE B  14       5.384 -12.488  53.394  1.00 10.00
ATOM   2308  HN  ILE B  14       8.305 -10.238  49.926  1.00 10.00
ATOM   2316  N   GLU B  15       6.494  -7.886  51.133  1.00 10.00
ATOM   2318  CA  GLU B  15       5.997  -6.651  51.669  1.00 10.00
ATOM   2324  C   GLU B  15       4.984  -6.073  50.730  1.00 10.00
ATOM   2325  O   GLU B  15       3.945  -5.580  51.165  1.00 10.00
ATOM   2319  CB  GLU B  15       7.117  -5.621  51.874  1.00 10.00
ATOM   2320  CG  GLU B  15       8.087  -6.030  52.984  1.00 10.00
ATOM   2321  CD  GLU B  15       9.318  -5.138  52.907  1.00 10.00
ATOM   2322  OE1 GLU B  15       9.150  -3.890  52.882  1.00 10.00
ATOM   2323  OE2 GLU B  15      10.443  -5.700  52.861  1.00 10.00
ATOM   2317  HN  GLU B  15       7.457  -7.989  50.975  1.00 10.00
ATOM   2326  N   LEU B  16       5.260  -6.106  49.414  1.00 10.00
ATOM   2328  CA  LEU B  16       4.312  -5.610  48.462  1.00 10.00
ATOM   2333  C   LEU B  16       3.125  -6.522  48.483  1.00 10.00
ATOM   2334  O   LEU B  16       1.980  -6.086  48.373  1.00 10.00
ATOM   2329  CB  LEU B  16       4.860  -5.564  47.023  1.00 10.00
ATOM   2330  CG  LEU B  16       3.897  -4.875  46.036  1.00 10.00
ATOM   2331  CD1 LEU B  16       3.763  -3.376  46.355  1.00 10.00
ATOM   2332  CD2 LEU B  16       4.292  -5.141  44.577  1.00 10.00
ATOM   2327  HN  LEU B  16       6.116  -6.472  49.105  1.00 10.00
ATOM   2335  N   ARG B  17       3.375  -7.826  48.677  1.00 10.00
ATOM   2337  CA  ARG B  17       2.344  -8.821  48.620  1.00 10.00
ATOM   2350  C   ARG B  17       1.292  -8.478  49.624  1.00 10.00
ATOM   2351  O   ARG B  17       0.118  -8.721  49.366  1.00 10.00
ATOM   2338  CB  ARG B  17       2.854 -10.218  49.000  1.00 10.00
ATOM   2339  CG  ARG B  17       3.955 -10.763  48.092  1.00 10.00
ATOM   2340  CD  ARG B  17       4.487 -12.111  48.578  1.00 10.00
ATOM   2341  NE  ARG B  17       5.553 -12.556  47.639  1.00 10.00
ATOM   2343  CZ  ARG B  17       6.540 -13.380  48.096  1.00 10.00
ATOM   2344  NH1 ARG B  17       6.558 -13.759  49.406  1.00 10.00
ATOM   2347  NH2 ARG B  17       7.508 -13.826  47.245  1.00 10.00
ATOM   2336  HN  ARG B  17       4.295  -8.109  48.862  1.00 10.00
ATOM   2342  HE  ARG B  17       5.537 -12.257  46.706  1.00 10.00
ATOM   2345 HH11 ARG B  17       5.820 -13.420  50.056  1.00 10.00
ATOM   2346 HH12 ARG B  17       7.310 -14.388  49.757  1.00 10.00
ATOM   2348 HH21 ARG B  17       8.259 -14.454  47.594  1.00 10.00
ATOM   2349 HH22 ARG B  17       7.495 -13.539  46.245  1.00 10.00
ATOM   2352  N   LYS B  18       1.697  -8.010  50.825  1.00 10.00
ATOM   2354  CA  LYS B  18       0.815  -7.598  51.889  1.00 10.00
ATOM   2363  C   LYS B  18       0.170  -6.269  51.607  1.00 10.00
ATOM   2364  O   LYS B  18      -1.024  -6.091  51.844  1.00 10.00
ATOM   2355  CB  LYS B  18       1.554  -7.470  53.228  1.00 10.00
ATOM   2356  CG  LYS B  18       2.059  -8.808  53.765  1.00 10.00
ATOM   2357  CD  LYS B  18       3.095  -8.668  54.880  1.00 10.00
ATOM   2358  CE  LYS B  18       3.476 -10.002  55.526  1.00 10.00
ATOM   2359  NZ  LYS B  18       2.320 -10.546  56.275  1.00 10.00
ATOM   2353  HN  LYS B  18       2.662  -7.946  50.986  1.00 10.00
ATOM   2360  HZ1 LYS B  18       1.518 -10.700  55.630  1.00 10.00
ATOM   2361  HZ2 LYS B  18       2.031  -9.880  57.019  1.00 10.00
ATOM   2362  HZ3 LYS B  18       2.575 -11.452  56.717  1.00 10.00
ATOM   2365  N   ARG B  19       0.951  -5.307  51.071  1.00 10.00
ATOM   2367  CA  ARG B  19       0.519  -3.954  50.847  1.00 10.00
ATOM   2380  C   ARG B  19      -0.628  -3.960  49.907  1.00 10.00
ATOM   2381  O   ARG B  19      -1.494  -3.088  49.991  1.00 10.00
ATOM   2368  CB  ARG B  19       1.590  -3.074  50.184  1.00 10.00
ATOM   2369  CG  ARG B  19       2.756  -2.688  51.091  1.00 10.00
ATOM   2370  CD  ARG B  19       2.715  -1.226  51.539  1.00 10.00
ATOM   2371  NE  ARG B  19       4.024  -0.929  52.178  1.00 10.00
ATOM   2373  CZ  ARG B  19       4.182  -1.046  53.527  1.00 10.00
ATOM   2374  NH1 ARG B  19       3.114  -1.356  54.316  1.00 10.00
ATOM   2377  NH2 ARG B  19       5.413  -0.847  54.083  1.00 10.00
ATOM   2366  HN  ARG B  19       1.868  -5.545  50.821  1.00 10.00
ATOM   2372  HE  ARG B  19       4.774  -0.646  51.615  1.00 10.00
ATOM   2375 HH11 ARG B  19       3.235  -1.446  55.345  1.00 10.00
ATOM   2376 HH12 ARG B  19       2.178  -1.504  53.888  1.00 10.00
ATOM   2378 HH21 ARG B  19       6.224  -0.607  53.479  1.00 10.00
ATOM   2379 HH22 ARG B  19       5.539  -0.934  55.112  1.00 10.00
ATOM   2382  N   LEU B  20      -0.615  -4.896  48.940  1.00 10.00
ATOM   2384  CA  LEU B  20      -1.685  -5.004  47.994  1.00 10.00
ATOM   2389  C   LEU B  20      -2.967  -5.383  48.673  1.00 10.00
ATOM   2390  O   LEU B  20      -3.992  -4.747  48.455  1.00 10.00
ATOM   2385  CB  LEU B  20      -1.439  -6.036  46.879  1.00 10.00
ATOM   2386  CG  LEU B  20      -0.578  -5.512  45.716  1.00 10.00
ATOM   2387  CD1 LEU B  20      -1.351  -4.478  44.885  1.00 10.00
ATOM   2388  CD2 LEU B  20       0.769  -4.959  46.194  1.00 10.00
ATOM   2383  HN  LEU B  20       0.142  -5.516  48.882  1.00 10.00
ATOM   2391  N   LEU B  21      -2.930  -6.401  49.551  1.00 10.00
ATOM   2393  CA  LEU B  21      -4.111  -6.931  50.170  1.00 10.00
ATOM   2398  C   LEU B  21      -4.746  -5.871  51.015  1.00 10.00
ATOM   2399  O   LEU B  21      -5.968  -5.742  51.050  1.00 10.00
ATOM   2394  CB  LEU B  21      -3.765  -8.160  51.031  1.00 10.00
ATOM   2395  CG  LEU B  21      -4.947  -8.963  51.603  1.00 10.00
ATOM   2396  CD1 LEU B  21      -4.420 -10.219  52.305  1.00 10.00
ATOM   2397  CD2 LEU B  21      -5.840  -8.133  52.539  1.00 10.00
ATOM   2392  HN  LEU B  21      -2.062  -6.797  49.778  1.00 10.00
ATOM   2400  N   ASN B  22      -3.928  -5.085  51.733  1.00 10.00
ATOM   2402  CA  ASN B  22      -4.448  -4.048  52.577  1.00 10.00
ATOM   2409  C   ASN B  22      -5.157  -3.054  51.703  1.00 10.00
ATOM   2410  O   ASN B  22      -6.249  -2.599  52.037  1.00 10.00
ATOM   2403  CB  ASN B  22      -3.318  -3.297  53.313  1.00 10.00
ATOM   2404  CG  ASN B  22      -3.870  -2.434  54.448  1.00 10.00
ATOM   2406  ND2 ASN B  22      -4.940  -1.641  54.178  1.00 10.00
ATOM   2405  OD1 ASN B  22      -3.337  -2.453  55.557  1.00 10.00
ATOM   2401  HN  ASN B  22      -2.960  -5.222  51.679  1.00 10.00
ATOM   2407 HD21 ASN B  22      -5.309  -1.655  53.271  1.00 10.00
ATOM   2408 HD22 ASN B  22      -5.299  -1.086  54.901  1.00 10.00
ATOM   2411  N   CYS B  23      -4.543  -2.679  50.562  1.00 10.00
ATOM   2413  CA  CYS B  23      -5.128  -1.713  49.672  1.00 10.00
ATOM   2417  C   CYS B  23      -6.395  -2.257  49.107  1.00 10.00
ATOM   2418  O   CYS B  23      -7.390  -1.537  49.001  1.00 10.00
ATOM   2414  CB  CYS B  23      -4.251  -1.371  48.454  1.00 10.00
ATOM   2415  SG  CYS B  23      -2.848  -0.291  48.844  1.00 10.00
ATOM   2412  HN  CYS B  23      -3.676  -3.074  50.333  1.00 10.00
ATOM   2416  HG  CYS B  23      -3.321   0.801  49.425  1.00 10.00
ATOM   2419  N   ILE B  24      -6.376  -3.544  48.713  1.00 10.00
ATOM   2421  CA  ILE B  24      -7.499  -4.172  48.083  1.00 10.00
ATOM   2426  C   ILE B  24      -8.646  -4.262  49.039  1.00 10.00
ATOM   2427  O   ILE B  24      -9.792  -4.041  48.656  1.00 10.00
ATOM   2422  CB  ILE B  24      -7.203  -5.543  47.535  1.00 10.00
ATOM   2423  CG1 ILE B  24      -8.276  -5.923  46.507  1.00 10.00
ATOM   2424  CG2 ILE B  24      -7.116  -6.542  48.696  1.00 10.00
ATOM   2425  CD1 ILE B  24      -8.282  -5.016  45.279  1.00 10.00
ATOM   2420  HN  ILE B  24      -5.563  -4.072  48.864  1.00 10.00
ATOM   2428  N   ILE B  25      -8.370  -4.581  50.321  1.00 10.00
ATOM   2430  CA  ILE B  25      -9.434  -4.718  51.276  1.00 10.00
ATOM   2435  C   ILE B  25     -10.136  -3.401  51.361  1.00 10.00
ATOM   2436  O   ILE B  25     -11.363  -3.353  51.424  1.00 10.00
ATOM   2431  CB  ILE B  25      -8.990  -4.997  52.683  1.00 10.00
ATOM   2432  CG1 ILE B  25      -8.236  -6.325  52.812  1.00 10.00
ATOM   2433  CG2 ILE B  25     -10.244  -4.928  53.568  1.00 10.00
ATOM   2434  CD1 ILE B  25      -7.647  -6.518  54.210  1.00 10.00
ATOM   2429  HN  ILE B  25      -7.442  -4.719  50.602  1.00 10.00
ATOM   2437  N   ALA B  26      -9.358  -2.303  51.382  1.00 10.00
ATOM   2439  CA  ALA B  26      -9.865  -0.969  51.536  1.00 10.00
ATOM   2441  C   ALA B  26     -10.752  -0.593  50.383  1.00 10.00
ATOM   2442  O   ALA B  26     -11.785   0.038  50.583  1.00 10.00
ATOM   2440  CB  ALA B  26      -8.745   0.082  51.610  1.00 10.00
ATOM   2438  HN  ALA B  26      -8.389  -2.420  51.288  1.00 10.00
ATOM   2443  N   VAL B  27     -10.359  -0.954  49.147  1.00 10.00
ATOM   2445  CA  VAL B  27     -11.075  -0.608  47.946  1.00 10.00
ATOM   2449  C   VAL B  27     -12.419  -1.285  47.916  1.00 10.00
ATOM   2450  O   VAL B  27     -13.402  -0.743  47.417  1.00 10.00
ATOM   2446  CB  VAL B  27     -10.328  -1.019  46.710  1.00 10.00
ATOM   2447  CG1 VAL B  27     -11.181  -0.674  45.476  1.00 10.00
ATOM   2448  CG2 VAL B  27      -8.947  -0.338  46.728  1.00 10.00
ATOM   2444  HN  VAL B  27      -9.538  -1.483  49.059  1.00 10.00
ATOM   2451  N   ILE B  28     -12.477  -2.538  48.386  1.00 10.00
ATOM   2453  CA  ILE B  28     -13.694  -3.298  48.425  1.00 10.00
ATOM   2458  C   ILE B  28     -14.632  -2.701  49.427  1.00 10.00
ATOM   2459  O   ILE B  28     -15.834  -2.607  49.182  1.00 10.00
ATOM   2454  CB  ILE B  28     -13.444  -4.710  48.867  1.00 10.00
ATOM   2455  CG1 ILE B  28     -12.486  -5.432  47.904  1.00 10.00
ATOM   2456  CG2 ILE B  28     -14.806  -5.390  49.035  1.00 10.00
ATOM   2457  CD1 ILE B  28     -12.996  -5.526  46.467  1.00 10.00
ATOM   2452  HN  ILE B  28     -11.653  -2.953  48.718  1.00 10.00
ATOM   2460  N   VAL B  29     -14.109  -2.321  50.611  1.00 10.00
ATOM   2462  CA  VAL B  29     -14.954  -1.787  51.645  1.00 10.00
ATOM   2466  C   VAL B  29     -15.489  -0.465  51.206  1.00 10.00
ATOM   2467  O   VAL B  29     -16.659  -0.152  51.414  1.00 10.00
ATOM   2463  CB  VAL B  29     -14.289  -1.633  52.989  1.00 10.00
ATOM   2464  CG1 VAL B  29     -13.927  -3.035  53.506  1.00 10.00
ATOM   2465  CG2 VAL B  29     -13.093  -0.678  52.880  1.00 10.00
ATOM   2461  HN  VAL B  29     -13.147  -2.411  50.769  1.00 10.00
ATOM   2468  N   ILE B  30     -14.630   0.344  50.572  1.00 10.00
ATOM   2470  CA  ILE B  30     -14.984   1.640  50.096  1.00 10.00
ATOM   2475  C   ILE B  30     -16.011   1.460  48.999  1.00 10.00
ATOM   2476  O   ILE B  30     -16.909   2.280  48.817  1.00 10.00
ATOM   2471  CB  ILE B  30     -13.735   2.384  49.736  1.00 10.00
ATOM   2472  CG1 ILE B  30     -13.975   3.877  49.542  1.00 10.00
ATOM   2473  CG2 ILE B  30     -12.964   1.607  48.678  1.00 10.00
ATOM   2474  CD1 ILE B  30     -15.120   4.317  48.637  1.00 10.00
ATOM   2469  HN  ILE B  30     -13.712   0.029  50.428  1.00 10.00
ATOM   2477  N   PHE B  31     -15.907   0.354  48.240  1.00 10.00
ATOM   2479  CA  PHE B  31     -16.809  -0.028  47.182  1.00 10.00
ATOM   2487  C   PHE B  31     -18.181  -0.199  47.751  1.00 10.00
ATOM   2488  O   PHE B  31     -19.166   0.224  47.152  1.00 10.00
ATOM   2480  CB  PHE B  31     -16.351  -1.370  46.573  1.00 10.00
ATOM   2481  CG  PHE B  31     -17.146  -1.791  45.384  1.00 10.00
ATOM   2482  CD1 PHE B  31     -16.784  -1.392  44.119  1.00 10.00
ATOM   2483  CD2 PHE B  31     -18.243  -2.608  45.535  1.00 10.00
ATOM   2484  CE1 PHE B  31     -17.511  -1.800  43.025  1.00 10.00
ATOM   2485  CE2 PHE B  31     -18.973  -3.015  44.442  1.00 10.00
ATOM   2486  CZ  PHE B  31     -18.608  -2.614  43.182  1.00 10.00
ATOM   2478  HN  PHE B  31     -15.152  -0.244  48.422  1.00 10.00
ATOM   2489  N   LEU B  32     -18.284  -0.835  48.928  1.00 10.00
ATOM   2491  CA  LEU B  32     -19.562  -1.093  49.529  1.00 10.00
ATOM   2496  C   LEU B  32     -20.232   0.199  49.878  1.00 10.00
ATOM   2497  O   LEU B  32     -21.434   0.350  49.667  1.00 10.00
ATOM   2492  CB  LEU B  32     -19.451  -1.942  50.815  1.00 10.00
ATOM   2493  CG  LEU B  32     -20.787  -2.276  51.527  1.00 10.00
ATOM   2494  CD1 LEU B  32     -21.397  -1.066  52.260  1.00 10.00
ATOM   2495  CD2 LEU B  32     -21.779  -2.934  50.552  1.00 10.00
ATOM   2490  HN  LEU B  32     -17.470  -1.129  49.387  1.00 10.00
ATOM   2498  N   CYS B  33     -19.469   1.160  50.426  1.00 10.00
ATOM   2500  CA  CYS B  33     -20.030   2.412  50.841  1.00 10.00
ATOM   2504  C   CYS B  33     -20.623   3.065  49.643  1.00 10.00
ATOM   2505  O   CYS B  33     -21.766   3.521  49.670  1.00 10.00
ATOM   2501  CB  CYS B  33     -18.959   3.375  51.391  1.00 10.00
ATOM   2502  SG  CYS B  33     -19.623   4.996  51.879  1.00 10.00
ATOM   2499  HN  CYS B  33     -18.510   1.003  50.543  1.00 10.00
ATOM   2503  HG  CYS B  33     -19.166   5.279  53.090  1.00 10.00
ATOM   2506  N   LEU B  34     -19.868   3.089  48.531  1.00 10.00
ATOM   2508  CA  LEU B  34     -20.368   3.772  47.386  1.00 10.00
ATOM   2513  C   LEU B  34     -21.573   3.066  46.842  1.00 10.00
ATOM   2514  O   LEU B  34     -22.433   3.683  46.218  1.00 10.00
ATOM   2509  CB  LEU B  34     -19.437   3.960  46.202  1.00 10.00
ATOM   2510  CG  LEU B  34     -20.199   4.981  45.348  1.00 10.00
ATOM   2511  CD1 LEU B  34     -20.108   6.376  45.966  1.00 10.00
ATOM   2512  CD2 LEU B  34     -19.904   4.909  43.872  1.00 10.00
ATOM   2507  HN  LEU B  34     -18.994   2.646  48.510  1.00 10.00
ATOM   2515  N   VAL B  35     -21.658   1.737  47.011  1.00 10.00
ATOM   2517  CA  VAL B  35     -22.764   0.989  46.473  1.00 10.00
ATOM   2521  C   VAL B  35     -24.060   1.490  47.048  1.00 10.00
ATOM   2522  O   VAL B  35     -25.033   1.664  46.317  1.00 10.00
ATOM   2518  CB  VAL B  35     -22.729  -0.468  46.845  1.00 10.00
ATOM   2519  CG1 VAL B  35     -24.011  -1.134  46.314  1.00 10.00
ATOM   2520  CG2 VAL B  35     -21.438  -1.112  46.323  1.00 10.00
ATOM   2516  HN  VAL B  35     -20.955   1.268  47.509  1.00 10.00
ATOM   2523  N   TYR B  36     -24.115   1.716  48.378  1.00 10.00
ATOM   2525  CA  TYR B  36     -25.341   2.087  49.041  1.00 10.00
ATOM   2535  C   TYR B  36     -25.812   3.442  48.582  1.00 10.00
ATOM   2536  O   TYR B  36     -26.973   3.625  48.222  1.00 10.00
ATOM   2526  CB  TYR B  36     -25.150   2.154  50.570  1.00 10.00
ATOM   2527  CG  TYR B  36     -26.467   2.358  51.242  1.00 10.00
ATOM   2528  CD1 TYR B  36     -27.305   1.288  51.446  1.00 10.00
ATOM   2529  CD2 TYR B  36     -26.858   3.602  51.687  1.00 10.00
ATOM   2530  CE1 TYR B  36     -28.518   1.451  52.071  1.00 10.00
ATOM   2531  CE2 TYR B  36     -28.071   3.772  52.314  1.00 10.00
ATOM   2532  CZ  TYR B  36     -28.905   2.695  52.507  1.00 10.00
ATOM   2533  OH  TYR B  36     -30.150   2.864  53.149  1.00 10.00
ATOM   2524  HN  TYR B  36     -23.295   1.625  48.909  1.00 10.00
ATOM   2534  HH  TYR B  36     -30.276   2.165  53.795  1.00 10.00
ATOM   2537  N   PHE B  37     -24.886   4.413  48.585  1.00 10.00
ATOM   2539  CA  PHE B  37     -24.999   5.815  48.268  1.00 10.00
ATOM   2547  C   PHE B  37     -25.086   6.040  46.784  1.00 10.00
ATOM   2548  O   PHE B  37     -25.250   7.174  46.349  1.00 10.00
ATOM   2540  CB  PHE B  37     -23.803   6.641  48.772  1.00 10.00
ATOM   2541  CG  PHE B  37     -23.800   6.580  50.261  1.00 10.00
ATOM   2542  CD1 PHE B  37     -23.159   5.552  50.914  1.00 10.00
ATOM   2543  CD2 PHE B  37     -24.438   7.545  51.002  1.00 10.00
ATOM   2544  CE1 PHE B  37     -23.152   5.490  52.287  1.00 10.00
ATOM   2545  CE2 PHE B  37     -24.435   7.489  52.376  1.00 10.00
ATOM   2546  CZ  PHE B  37     -23.788   6.461  53.021  1.00 10.00
ATOM   2538  HN  PHE B  37     -23.987   4.122  48.845  1.00 10.00
ATOM   2549  N   ALA B  38     -24.893   4.996  45.960  1.00 10.00
ATOM   2551  CA  ALA B  38     -24.707   5.115  44.533  1.00 10.00
ATOM   2553  C   ALA B  38     -25.793   5.858  43.803  1.00 10.00
ATOM   2554  O   ALA B  38     -25.480   6.629  42.898  1.00 10.00
ATOM   2552  CB  ALA B  38     -24.569   3.742  43.849  1.00 10.00
ATOM   2550  HN  ALA B  38     -24.878   4.098  46.352  1.00 10.00
ATOM   2555  N   ASN B  39     -27.081   5.673  44.135  1.00 10.00
ATOM   2557  CA  ASN B  39     -28.103   6.336  43.368  1.00 10.00
ATOM   2564  C   ASN B  39     -27.894   7.815  43.451  1.00 10.00
ATOM   2565  O   ASN B  39     -28.171   8.533  42.491  1.00 10.00
ATOM   2558  CB  ASN B  39     -29.528   6.009  43.843  1.00 10.00
ATOM   2559  CG  ASN B  39     -29.807   4.561  43.462  1.00 10.00
ATOM   2561  ND2 ASN B  39     -29.448   4.186  42.206  1.00 10.00
ATOM   2560  OD1 ASN B  39     -30.332   3.783  44.259  1.00 10.00
ATOM   2556  HN  ASN B  39     -27.322   5.095  44.888  1.00 10.00
ATOM   2562 HD21 ASN B  39     -29.035   4.856  41.624  1.00 10.00
ATOM   2563 HD22 ASN B  39     -29.616   3.260  41.934  1.00 10.00
ATOM   2566  N   ASP B  40     -27.446   8.304  44.621  1.00 10.00
ATOM   2568  CA  ASP B  40     -27.198   9.701  44.846  1.00 10.00
ATOM   2573  C   ASP B  40     -26.024  10.177  44.036  1.00 10.00
ATOM   2574  O   ASP B  40     -26.073  11.260  43.457  1.00 10.00
ATOM   2569  CB  ASP B  40     -26.904  10.004  46.325  1.00 10.00
ATOM   2570  CG  ASP B  40     -26.977  11.511  46.533  1.00 10.00
ATOM   2571  OD1 ASP B  40     -26.256  12.256  45.810  1.00 10.00
ATOM   2572  OD2 ASP B  40     -27.759  11.939  47.422  1.00 10.00
ATOM   2567  HN  ASP B  40     -27.282   7.678  45.356  1.00 10.00
ATOM   2575  N   ILE B  41     -24.934   9.381  43.980  1.00 10.00
ATOM   2577  CA  ILE B  41     -23.739   9.761  43.273  1.00 10.00
ATOM   2582  C   ILE B  41     -24.047   9.861  41.809  1.00 10.00
ATOM   2583  O   ILE B  41     -23.486  10.694  41.098  1.00 10.00
ATOM   2578  CB  ILE B  41     -22.563   8.887  43.575  1.00 10.00
ATOM   2579  CG1 ILE B  41     -21.306   9.495  42.945  1.00 10.00
ATOM   2580  CG2 ILE B  41     -22.878   7.438  43.186  1.00 10.00
ATOM   2581  CD1 ILE B  41     -20.035   9.029  43.635  1.00 10.00
ATOM   2576  HN  ILE B  41     -24.958   8.514  44.437  1.00 10.00
ATOM   2584  N   TYR B  42     -24.966   9.004  41.335  1.00 10.00
ATOM   2586  CA  TYR B  42     -25.429   9.005  39.978  1.00 10.00
ATOM   2596  C   TYR B  42     -26.015  10.358  39.705  1.00 10.00
ATOM   2597  O   TYR B  42     -25.914  10.859  38.587  1.00 10.00
ATOM   2587  CB  TYR B  42     -26.521   7.941  39.736  1.00 10.00
ATOM   2588  CG  TYR B  42     -27.135   8.132  38.386  1.00 10.00
ATOM   2589  CD1 TYR B  42     -26.568   7.598  37.248  1.00 10.00
ATOM   2590  CD2 TYR B  42     -28.307   8.847  38.272  1.00 10.00
ATOM   2591  CE1 TYR B  42     -27.158   7.788  36.019  1.00 10.00
ATOM   2592  CE2 TYR B  42     -28.900   9.039  37.047  1.00 10.00
ATOM   2593  CZ  TYR B  42     -28.326   8.511  35.919  1.00 10.00
ATOM   2594  OH  TYR B  42     -28.940   8.715  34.667  1.00 10.00
ATOM   2585  HN  TYR B  42     -25.340   8.339  41.950  1.00 10.00
ATOM   2595  HH  TYR B  42     -29.207   9.633  34.586  1.00 10.00
ATOM   2598  N   HIS B  43     -26.678  10.975  40.706  1.00 10.00
ATOM   2600  CA  HIS B  43     -27.281  12.270  40.532  1.00 10.00
ATOM   2609  C   HIS B  43     -26.231  13.293  40.221  1.00 10.00
ATOM   2610  O   HIS B  43     -26.393  14.089  39.296  1.00 10.00
ATOM   2601  CB  HIS B  43     -28.017  12.780  41.785  1.00 10.00
ATOM   2602  CG  HIS B  43     -29.217  11.961  42.151  1.00 10.00
ATOM   2605  CD2 HIS B  43     -30.499  12.040  41.705  1.00 10.00
ATOM   2603  ND1 HIS B  43     -29.193  10.923  43.050  1.00 10.00
ATOM   2606  CE1 HIS B  43     -30.455  10.425  43.107  1.00 10.00
ATOM   2607  NE2 HIS B  43     -31.283  11.070  42.306  1.00 10.00
ATOM   2599  HN  HIS B  43     -26.751  10.528  41.575  1.00 10.00
ATOM   2604  HD1 HIS B  43     -28.423  10.599  43.552  1.00 10.00
ATOM   2608  HE2 HIS B  43     -32.237  10.897  42.169  1.00 10.00
ATOM   2611  N   LEU B  44     -25.119  13.304  40.980  1.00 10.00
ATOM   2613  CA  LEU B  44     -24.127  14.323  40.787  1.00 10.00
ATOM   2618  C   LEU B  44     -23.508  14.168  39.434  1.00 10.00
ATOM   2619  O   LEU B  44     -23.204  15.154  38.767  1.00 10.00
ATOM   2614  CB  LEU B  44     -22.981  14.298  41.808  1.00 10.00
ATOM   2615  CG  LEU B  44     -22.111  15.563  41.695  1.00 10.00
ATOM   2616  CD1 LEU B  44     -22.896  16.801  42.160  1.00 10.00
ATOM   2617  CD2 LEU B  44     -20.760  15.403  42.400  1.00 10.00
ATOM   2612  HN  LEU B  44     -24.988  12.616  41.665  1.00 10.00
ATOM   2620  N   VAL B  45     -23.288  12.915  38.996  1.00 10.00
ATOM   2622  CA  VAL B  45     -22.664  12.673  37.730  1.00 10.00
ATOM   2626  C   VAL B  45     -23.525  13.213  36.617  1.00 10.00
ATOM   2627  O   VAL B  45     -23.011  13.803  35.668  1.00 10.00
ATOM   2623  CB  VAL B  45     -22.430  11.218  37.460  1.00 10.00
ATOM   2624  CG1 VAL B  45     -21.874  11.064  36.035  1.00 10.00
ATOM   2625  CG2 VAL B  45     -21.492  10.669  38.551  1.00 10.00
ATOM   2621  HN  VAL B  45     -23.560  12.155  39.553  1.00 10.00
ATOM   2628  N   SER B  46     -24.856  13.008  36.698  1.00 10.00
ATOM   2630  CA  SER B  46     -25.815  13.422  35.704  1.00 10.00
ATOM   2634  C   SER B  46     -25.984  14.917  35.686  1.00 10.00
ATOM   2635  O   SER B  46     -26.479  15.474  34.707  1.00 10.00
ATOM   2631  CB  SER B  46     -27.207  12.819  35.958  1.00 10.00
ATOM   2632  OG  SER B  46     -28.136  13.306  35.000  1.00 10.00
ATOM   2629  HN  SER B  46     -25.196  12.542  37.490  1.00 10.00
ATOM   2633  HG  SER B  46     -28.407  14.196  35.241  1.00 10.00
ATOM   2636  N   ALA B  47     -25.570  15.607  36.764  1.00 10.00
ATOM   2638  CA  ALA B  47     -25.822  17.013  36.954  1.00 10.00
ATOM   2640  C   ALA B  47     -25.213  17.878  35.885  1.00 10.00
ATOM   2641  O   ALA B  47     -25.874  18.815  35.437  1.00 10.00
ATOM   2639  CB  ALA B  47     -25.292  17.527  38.303  1.00 10.00
ATOM   2637  HN  ALA B  47     -25.071  15.128  37.459  1.00 10.00
ATOM   2642  N   PRO B  48     -24.010  17.652  35.438  1.00 10.00
ATOM   2643  CA  PRO B  48     -23.420  18.563  34.492  1.00 10.00
ATOM   2647  C   PRO B  48     -24.160  18.708  33.195  1.00 10.00
ATOM   2648  O   PRO B  48     -24.222  19.830  32.694  1.00 10.00
ATOM   2644  CB  PRO B  48     -21.970  18.110  34.339  1.00 10.00
ATOM   2645  CG  PRO B  48     -21.650  17.476  35.707  1.00 10.00
ATOM   2646  CD  PRO B  48     -23.004  16.958  36.226  1.00 10.00
ATOM   2649  N   LEU B  49     -24.665  17.601  32.607  1.00 10.00
ATOM   2651  CA  LEU B  49     -25.376  17.686  31.364  1.00 10.00
ATOM   2656  C   LEU B  49     -26.739  18.257  31.573  1.00 10.00
ATOM   2657  O   LEU B  49     -27.199  19.114  30.822  1.00 10.00
ATOM   2652  CB  LEU B  49     -25.580  16.337  30.666  1.00 10.00
ATOM   2653  CG  LEU B  49     -26.225  16.530  29.284  1.00 10.00
ATOM   2654  CD1 LEU B  49     -25.235  17.183  28.306  1.00 10.00
ATOM   2655  CD2 LEU B  49     -26.856  15.237  28.756  1.00 10.00
ATOM   2650  HN  LEU B  49     -24.545  16.727  33.037  1.00 10.00
ATOM   2658  N   ILE B  50     -27.399  17.809  32.652  1.00 10.00
ATOM   2660  CA  ILE B  50     -28.758  18.161  32.921  1.00 10.00
ATOM   2665  C   ILE B  50     -28.876  19.649  32.962  1.00 10.00
ATOM   2666  O   ILE B  50     -29.801  20.213  32.380  1.00 10.00
ATOM   2661  CB  ILE B  50     -29.183  17.635  34.256  1.00 10.00
ATOM   2662  CG1 ILE B  50     -29.260  16.099  34.240  1.00 10.00
ATOM   2663  CG2 ILE B  50     -30.474  18.345  34.657  1.00 10.00
ATOM   2664  CD1 ILE B  50     -30.250  15.542  33.217  1.00 10.00
ATOM   2659  HN  ILE B  50     -26.932  17.219  33.280  1.00 10.00
ATOM   2667  N   LYS B  51     -27.955  20.326  33.670  1.00 10.00
ATOM   2669  CA  LYS B  51     -28.035  21.753  33.770  1.00 10.00
ATOM   2678  C   LYS B  51     -27.807  22.425  32.440  1.00 10.00
ATOM   2679  O   LYS B  51     -28.660  23.181  31.976  1.00 10.00
ATOM   2670  CB  LYS B  51     -26.984  22.319  34.743  1.00 10.00
ATOM   2671  CG  LYS B  51     -25.559  21.901  34.375  1.00 10.00
ATOM   2672  CD  LYS B  51     -24.454  22.749  35.002  1.00 10.00
ATOM   2673  CE  LYS B  51     -23.058  22.358  34.512  1.00 10.00
ATOM   2674  NZ  LYS B  51     -22.053  23.333  34.989  1.00 10.00
ATOM   2668  HN  LYS B  51     -27.230  19.844  34.118  1.00 10.00
ATOM   2675  HZ1 LYS B  51     -21.106  23.064  34.655  1.00 10.00
ATOM   2676  HZ2 LYS B  51     -22.045  23.359  36.029  1.00 10.00
ATOM   2677  HZ3 LYS B  51     -22.279  24.283  34.632  1.00 10.00
ATOM   2680  N   GLN B  52     -26.645  22.171  31.786  1.00 10.00
ATOM   2682  CA  GLN B  52     -26.325  22.896  30.587  1.00 10.00
ATOM   2690  C   GLN B  52     -27.132  22.498  29.379  1.00 10.00
ATOM   2691  O   GLN B  52     -27.651  23.383  28.700  1.00 10.00
ATOM   2683  CB  GLN B  52     -24.824  22.914  30.246  1.00 10.00
ATOM   2684  CG  GLN B  52     -24.179  21.556  29.989  1.00 10.00
ATOM   2685  CD  GLN B  52     -22.720  21.840  29.666  1.00 10.00
ATOM   2687  NE2 GLN B  52     -22.065  22.673  30.519  1.00 10.00
ATOM   2686  OE1 GLN B  52     -22.173  21.340  28.685  1.00 10.00
ATOM   2681  HN  GLN B  52     -26.026  21.494  32.132  1.00 10.00
ATOM   2688 HE21 GLN B  52     -22.560  23.037  31.282  1.00 10.00
ATOM   2689 HE22 GLN B  52     -21.123  22.874  30.337  1.00 10.00
ATOM   2692  N   LEU B  53     -27.281  21.186  29.066  1.00 10.00
ATOM   2694  CA  LEU B  53     -28.052  20.848  27.897  1.00 10.00
ATOM   2699  C   LEU B  53     -29.229  20.012  28.318  1.00 10.00
ATOM   2700  O   LEU B  53     -29.147  18.783  28.343  1.00 10.00
ATOM   2695  CB  LEU B  53     -27.306  19.967  26.872  1.00 10.00
ATOM   2696  CG  LEU B  53     -26.040  20.582  26.244  1.00 10.00
ATOM   2697  CD1 LEU B  53     -26.348  21.884  25.492  1.00 10.00
ATOM   2698  CD2 LEU B  53     -24.908  20.719  27.267  1.00 10.00
ATOM   2693  HN  LEU B  53     -26.876  20.487  29.620  1.00 10.00
ATOM   2701  N   PRO B  54     -30.323  20.634  28.650  1.00 10.00
ATOM   2702  CA  PRO B  54     -31.497  19.892  29.037  1.00 10.00
ATOM   2706  C   PRO B  54     -32.158  19.216  27.874  1.00 10.00
ATOM   2707  O   PRO B  54     -32.896  18.253  28.084  1.00 10.00
ATOM   2703  CB  PRO B  54     -32.411  20.888  29.746  1.00 10.00
ATOM   2704  CG  PRO B  54     -31.437  21.939  30.307  1.00 10.00
ATOM   2705  CD  PRO B  54     -30.254  21.919  29.327  1.00 10.00
ATOM   2708  N   GLN B  55     -31.941  19.726  26.650  1.00 10.00
ATOM   2710  CA  GLN B  55     -32.553  19.181  25.476  1.00 10.00
ATOM   2718  C   GLN B  55     -31.986  17.824  25.224  1.00 10.00
ATOM   2719  O   GLN B  55     -32.668  16.928  24.726  1.00 10.00
ATOM   2711  CB  GLN B  55     -32.355  20.063  24.225  1.00 10.00
ATOM   2712  CG  GLN B  55     -30.896  20.358  23.864  1.00 10.00
ATOM   2713  CD  GLN B  55     -30.495  21.647  24.574  1.00 10.00
ATOM   2715  NE2 GLN B  55     -29.249  22.125  24.311  1.00 10.00
ATOM   2714  OE1 GLN B  55     -31.273  22.219  25.335  1.00 10.00
ATOM   2709  HN  GLN B  55     -31.342  20.496  26.557  1.00 10.00
ATOM   2716 HE21 GLN B  55     -28.682  21.624  23.687  1.00 10.00
ATOM   2717 HE22 GLN B  55     -28.967  22.952  24.756  1.00 10.00
ATOM   2720  N   GLY B  56     -30.700  17.649  25.560  1.00 10.00
ATOM   2722  CA  GLY B  56     -30.039  16.418  25.313  1.00 10.00
ATOM   2723  C   GLY B  56     -30.184  15.532  26.466  1.00 10.00
ATOM   2724  O   GLY B  56     -31.038  15.710  27.323  1.00 10.00
ATOM   2721  HN  GLY B  56     -30.212  18.385  25.984  1.00 10.00
ATOM   2725  N   SER B  57     -29.318  14.516  26.447  1.00 10.00
ATOM   2727  CA  SER B  57     -29.301  13.415  27.319  1.00 10.00
ATOM   2731  C   SER B  57     -29.924  12.494  26.439  1.00 10.00
ATOM   2732  O   SER B  57     -29.353  11.412  26.213  1.00 10.00
ATOM   2728  CB  SER B  57     -29.773  13.626  28.802  1.00 10.00
ATOM   2729  OG  SER B  57     -31.150  13.864  29.062  1.00 10.00
ATOM   2726  HN  SER B  57     -28.624  14.540  25.755  1.00 10.00
ATOM   2730  HG  SER B  57     -31.519  14.408  28.362  1.00 10.00
ATOM   2733  N   THR B  58     -31.114  12.948  25.933  1.00 10.00
ATOM   2735  CA  THR B  58     -32.217  12.718  26.807  1.00 10.00
ATOM   2740  C   THR B  58     -31.768  11.396  27.261  1.00 10.00
ATOM   2741  O   THR B  58     -31.694  10.480  26.451  1.00 10.00
ATOM   2736  CB  THR B  58     -33.549  12.670  26.124  1.00 10.00
ATOM   2739  CG2 THR B  58     -33.505  11.775  24.876  1.00 10.00
ATOM   2737  OG1 THR B  58     -34.530  12.233  27.054  1.00 10.00
ATOM   2734  HN  THR B  58     -31.199  13.384  25.060  1.00 10.00
ATOM   2738  HG1 THR B  58     -34.130  11.624  27.679  1.00 10.00
ATOM   2742  N   MET B  59     -31.301  11.295  28.517  1.00 10.00
ATOM   2744  CA  MET B  59     -30.402  10.217  28.746  1.00 10.00
ATOM   2749  C   MET B  59     -31.169   8.971  28.690  1.00 10.00
ATOM   2750  O   MET B  59     -31.891   8.643  29.619  1.00 10.00
ATOM   2745  CB  MET B  59     -29.639  10.285  30.081  1.00 10.00
ATOM   2746  CG  MET B  59     -28.496  11.301  30.067  1.00 10.00
ATOM   2747  SD  MET B  59     -27.773  11.681  31.690  1.00 10.00
ATOM   2748  CE  MET B  59     -26.597  12.914  31.059  1.00 10.00
ATOM   2743  HN  MET B  59     -31.563  11.919  29.226  1.00 10.00
ATOM   2751  N   ILE B  60     -30.995   8.220  27.592  1.00 10.00
ATOM   2753  CA  ILE B  60     -31.770   7.035  27.425  1.00 10.00
ATOM   2758  C   ILE B  60     -30.861   5.865  27.566  1.00 10.00
ATOM   2759  O   ILE B  60     -29.679   5.935  27.229  1.00 10.00
ATOM   2754  CB  ILE B  60     -32.429   6.926  26.078  1.00 10.00
ATOM   2755  CG1 ILE B  60     -31.374   6.821  24.964  1.00 10.00
ATOM   2756  CG2 ILE B  60     -33.384   8.123  25.922  1.00 10.00
ATOM   2757  CD1 ILE B  60     -31.950   6.390  23.618  1.00 10.00
ATOM   2752  HN  ILE B  60     -30.341   8.483  26.910  1.00 10.00
ATOM   2760  N   ALA B  61     -31.394   4.762  28.133  1.00 10.00
ATOM   2762  CA  ALA B  61     -30.582   3.592  28.279  1.00 10.00
ATOM   2764  C   ALA B  61     -30.763   2.779  27.039  1.00 10.00
ATOM   2765  O   ALA B  61     -31.687   1.975  26.923  1.00 10.00
ATOM   2763  CB  ALA B  61     -30.986   2.719  29.481  1.00 10.00
ATOM   2761  HN  ALA B  61     -32.324   4.762  28.441  1.00 10.00
ATOM   2766  N   THR B  62     -29.818   2.953  26.097  1.00 10.00
ATOM   2768  CA  THR B  62     -29.831   2.270  24.843  1.00 10.00
ATOM   2773  C   THR B  62     -29.651   0.828  25.158  1.00 10.00
ATOM   2774  O   THR B  62     -30.178  -0.039  24.461  1.00 10.00
ATOM   2769  CB  THR B  62     -28.713   2.693  23.933  1.00 10.00
ATOM   2772  CG2 THR B  62     -27.375   2.274  24.558  1.00 10.00
ATOM   2770  OG1 THR B  62     -28.867   2.093  22.655  1.00 10.00
ATOM   2767  HN  THR B  62     -29.087   3.578  26.280  1.00 10.00
ATOM   2771  HG1 THR B  62     -28.058   1.635  22.417  1.00 10.00
ATOM   2775  N   ASP B  63     -28.881   0.560  26.231  1.00 10.00
ATOM   2777  CA  ASP B  63     -28.560  -0.758  26.695  1.00 10.00
ATOM   2782  C   ASP B  63     -29.845  -1.459  27.027  1.00 10.00
ATOM   2783  O   ASP B  63     -30.757  -0.883  27.615  1.00 10.00
ATOM   2778  CB  ASP B  63     -27.682  -0.725  27.960  1.00 10.00
ATOM   2779  CG  ASP B  63     -27.089  -2.101  28.216  1.00 10.00
ATOM   2780  OD1 ASP B  63     -27.385  -3.035  27.423  1.00 10.00
ATOM   2781  OD2 ASP B  63     -26.324  -2.235  29.208  1.00 10.00
ATOM   2776  HN  ASP B  63     -28.515   1.322  26.730  1.00 10.00
ATOM   2784  N   VAL B  64     -29.992  -2.718  26.576  1.00 10.00
ATOM   2786  CA  VAL B  64     -31.204  -3.415  26.881  1.00 10.00
ATOM   2790  C   VAL B  64     -31.244  -3.809  28.320  1.00 10.00
ATOM   2791  O   VAL B  64     -32.200  -3.513  29.035  1.00 10.00
ATOM   2787  CB  VAL B  64     -31.354  -4.685  26.088  1.00 10.00
ATOM   2788  CG1 VAL B  64     -32.624  -5.410  26.564  1.00 10.00
ATOM   2789  CG2 VAL B  64     -31.358  -4.338  24.591  1.00 10.00
ATOM   2785  HN  VAL B  64     -29.286  -3.147  26.048  1.00 10.00
ATOM   2792  N   ALA B  65     -30.185  -4.535  28.727  1.00 10.00
ATOM   2794  CA  ALA B  65     -30.029  -5.209  29.984  1.00 10.00
ATOM   2796  C   ALA B  65     -29.756  -4.443  31.238  1.00 10.00
ATOM   2797  O   ALA B  65     -30.415  -4.679  32.248  1.00 10.00
ATOM   2795  CB  ALA B  65     -28.942  -6.296  29.912  1.00 10.00
ATOM   2793  HN  ALA B  65     -29.439  -4.609  28.097  1.00 10.00
ATOM   2798  N   SER B  66     -28.805  -3.494  31.266  1.00 10.00
ATOM   2800  CA  SER B  66     -28.514  -3.252  32.645  1.00 10.00
ATOM   2804  C   SER B  66     -28.087  -1.871  32.978  1.00 10.00
ATOM   2805  O   SER B  66     -27.112  -1.317  32.471  1.00 10.00
ATOM   2801  CB  SER B  66     -27.400  -4.197  33.131  1.00 10.00
ATOM   2802  OG  SER B  66     -27.105  -3.974  34.501  1.00 10.00
ATOM   2799  HN  SER B  66     -28.391  -3.055  30.494  1.00 10.00
ATOM   2803  HG  SER B  66     -26.207  -3.645  34.585  1.00 10.00
ATOM   2806  N   PRO B  67     -28.886  -1.328  33.850  1.00 10.00
ATOM   2807  CA  PRO B  67     -28.556  -0.088  34.475  1.00 10.00
ATOM   2811  C   PRO B  67     -27.512  -0.384  35.480  1.00 10.00
ATOM   2812  O   PRO B  67     -26.635   0.448  35.638  1.00 10.00
ATOM   2808  CB  PRO B  67     -29.854   0.427  35.094  1.00 10.00
ATOM   2809  CG  PRO B  67     -30.957  -0.237  34.251  1.00 10.00
ATOM   2810  CD  PRO B  67     -30.319  -1.545  33.762  1.00 10.00
ATOM   2813  N   PHE B  68     -27.529  -1.603  36.056  1.00 10.00
ATOM   2815  CA  PHE B  68     -26.759  -2.019  37.198  1.00 10.00
ATOM   2823  C   PHE B  68     -25.309  -1.878  36.885  1.00 10.00
ATOM   2824  O   PHE B  68     -24.503  -1.603  37.772  1.00 10.00
ATOM   2816  CB  PHE B  68     -27.061  -3.471  37.609  1.00 10.00
ATOM   2817  CG  PHE B  68     -26.623  -3.640  39.025  1.00 10.00
ATOM   2818  CD1 PHE B  68     -27.376  -3.096  40.042  1.00 10.00
ATOM   2819  CD2 PHE B  68     -25.491  -4.350  39.347  1.00 10.00
ATOM   2820  CE1 PHE B  68     -26.999  -3.239  41.353  1.00 10.00
ATOM   2821  CE2 PHE B  68     -25.109  -4.498  40.660  1.00 10.00
ATOM   2822  CZ  PHE B  68     -25.860  -3.941  41.667  1.00 10.00
ATOM   2814  HN  PHE B  68     -28.126  -2.271  35.658  1.00 10.00
ATOM   2825  N   PHE B  69     -24.930  -2.080  35.614  1.00 10.00
ATOM   2827  CA  PHE B  69     -23.558  -1.919  35.237  1.00 10.00
ATOM   2835  C   PHE B  69     -23.161  -0.518  35.600  1.00 10.00
ATOM   2836  O   PHE B  69     -22.065  -0.299  36.111  1.00 10.00
ATOM   2828  CB  PHE B  69     -23.323  -2.133  33.731  1.00 10.00
ATOM   2829  CG  PHE B  69     -23.325  -3.604  33.475  1.00 10.00
ATOM   2830  CD1 PHE B  69     -24.480  -4.348  33.565  1.00 10.00
ATOM   2831  CD2 PHE B  69     -22.157  -4.240  33.120  1.00 10.00
ATOM   2832  CE1 PHE B  69     -24.464  -5.701  33.321  1.00 10.00
ATOM   2833  CE2 PHE B  69     -22.137  -5.594  32.873  1.00 10.00
ATOM   2834  CZ  PHE B  69     -23.293  -6.329  32.977  1.00 10.00
ATOM   2826  HN  PHE B  69     -25.594  -2.339  34.941  1.00 10.00
ATOM   2837  N   THR B  70     -24.049   0.468  35.359  1.00 10.00
ATOM   2839  CA  THR B  70     -23.765   1.829  35.722  1.00 10.00
ATOM   2844  C   THR B  70     -23.521   1.877  37.209  1.00 10.00
ATOM   2845  O   THR B  70     -22.561   2.527  37.618  1.00 10.00
ATOM   2840  CB  THR B  70     -24.877   2.803  35.407  1.00 10.00
ATOM   2843  CG2 THR B  70     -24.491   4.203  35.914  1.00 10.00
ATOM   2841  OG1 THR B  70     -25.128   2.848  34.011  1.00 10.00
ATOM   2838  HN  THR B  70     -24.902   0.253  34.929  1.00 10.00
ATOM   2842  HG1 THR B  70     -24.791   2.051  33.598  1.00 10.00
ATOM   2846  N   PRO B  71     -24.332   1.268  38.059  1.00 10.00
ATOM   2847  CA  PRO B  71     -23.960   1.254  39.441  1.00 10.00
ATOM   2851  C   PRO B  71     -22.699   0.560  39.812  1.00 10.00
ATOM   2852  O   PRO B  71     -22.013   1.055  40.701  1.00 10.00
ATOM   2848  CB  PRO B  71     -25.180   0.810  40.233  1.00 10.00
ATOM   2849  CG  PRO B  71     -26.321   1.439  39.427  1.00 10.00
ATOM   2850  CD  PRO B  71     -25.755   1.527  38.000  1.00 10.00
ATOM   2853  N   ILE B  72     -22.368  -0.575  39.176  1.00 10.00
ATOM   2855  CA  ILE B  72     -21.157  -1.253  39.535  1.00 10.00
ATOM   2860  C   ILE B  72     -20.007  -0.366  39.176  1.00 10.00
ATOM   2861  O   ILE B  72     -19.041  -0.258  39.929  1.00 10.00
ATOM   2856  CB  ILE B  72     -21.001  -2.582  38.859  1.00 10.00
ATOM   2857  CG1 ILE B  72     -22.119  -3.528  39.325  1.00 10.00
ATOM   2858  CG2 ILE B  72     -19.595  -3.119  39.165  1.00 10.00
ATOM   2859  CD1 ILE B  72     -22.223  -4.809  38.502  1.00 10.00
ATOM   2854  HN  ILE B  72     -22.949  -0.935  38.474  1.00 10.00
ATOM   2862  N   LYS B  73     -20.090   0.298  38.008  1.00 10.00
ATOM   2864  CA  LYS B  73     -19.048   1.174  37.549  1.00 10.00
ATOM   2873  C   LYS B  73     -18.906   2.295  38.523  1.00 10.00
ATOM   2874  O   LYS B  73     -17.798   2.749  38.805  1.00 10.00
ATOM   2865  CB  LYS B  73     -19.367   1.851  36.204  1.00 10.00
ATOM   2866  CG  LYS B  73     -19.400   0.927  34.986  1.00 10.00
ATOM   2867  CD  LYS B  73     -20.044   1.595  33.766  1.00 10.00
ATOM   2868  CE  LYS B  73     -19.916   0.793  32.472  1.00 10.00
ATOM   2869  NZ  LYS B  73     -18.534   0.886  31.955  1.00 10.00
ATOM   2863  HN  LYS B  73     -20.889   0.181  37.452  1.00 10.00
ATOM   2870  HZ1 LYS B  73     -18.290   1.879  31.761  1.00 10.00
ATOM   2871  HZ2 LYS B  73     -18.443   0.341  31.074  1.00 10.00
ATOM   2872  HZ3 LYS B  73     -17.865   0.506  32.655  1.00 10.00
ATOM   2875  N   LEU B  74     -20.046   2.808  39.024  1.00 10.00
ATOM   2877  CA  LEU B  74     -20.032   3.939  39.895  1.00 10.00
ATOM   2882  C   LEU B  74     -19.429   3.496  41.188  1.00 10.00
ATOM   2883  O   LEU B  74     -18.507   4.124  41.704  1.00 10.00
ATOM   2878  CB  LEU B  74     -21.464   4.480  40.045  1.00 10.00
ATOM   2879  CG  LEU B  74     -21.575   5.989  40.325  1.00 10.00
ATOM   2880  CD1 LEU B  74     -23.051   6.401  40.438  1.00 10.00
ATOM   2881  CD2 LEU B  74     -20.688   6.442  41.485  1.00 10.00
ATOM   2876  HN  LEU B  74     -20.903   2.397  38.784  1.00 10.00
ATOM   2884  N   THR B  75     -19.871   2.324  41.682  1.00 10.00
ATOM   2886  CA  THR B  75     -19.436   1.766  42.925  1.00 10.00
ATOM   2891  C   THR B  75     -17.957   1.557  42.897  1.00 10.00
ATOM   2892  O   THR B  75     -17.304   1.746  43.920  1.00 10.00
ATOM   2887  CB  THR B  75     -20.025   0.426  43.173  1.00 10.00
ATOM   2890  CG2 THR B  75     -19.412  -0.089  44.458  1.00 10.00
ATOM   2888  OG1 THR B  75     -21.431   0.497  43.295  1.00 10.00
ATOM   2885  HN  THR B  75     -20.532   1.824  41.158  1.00 10.00
ATOM   2889  HG1 THR B  75     -21.768   1.196  42.730  1.00 10.00
ATOM   2893  N   PHE B  76     -17.395   1.079  41.768  1.00 10.00
ATOM   2895  CA  PHE B  76     -15.970   0.867  41.696  1.00 10.00
ATOM   2903  C   PHE B  76     -15.171   2.141  41.654  1.00 10.00
ATOM   2904  O   PHE B  76     -14.184   2.282  42.374  1.00 10.00
ATOM   2896  CB  PHE B  76     -15.484   0.046  40.486  1.00 10.00
ATOM   2897  CG  PHE B  76     -15.713  -1.406  40.724  1.00 10.00
ATOM   2898  CD1 PHE B  76     -14.930  -2.084  41.630  1.00 10.00
ATOM   2899  CD2 PHE B  76     -16.708  -2.090  40.063  1.00 10.00
ATOM   2900  CE1 PHE B  76     -15.122  -3.426  41.866  1.00 10.00
ATOM   2901  CE2 PHE B  76     -16.897  -3.433  40.297  1.00 10.00
ATOM   2902  CZ  PHE B  76     -16.108  -4.106  41.194  1.00 10.00
ATOM   2894  HN  PHE B  76     -17.957   0.873  40.992  1.00 10.00
ATOM   2905  N   MET B  77     -15.545   3.093  40.778  1.00 10.00
ATOM   2907  CA  MET B  77     -14.791   4.305  40.581  1.00 10.00
ATOM   2912  C   MET B  77     -14.782   5.146  41.812  1.00 10.00
ATOM   2913  O   MET B  77     -13.729   5.596  42.262  1.00 10.00
ATOM   2908  CB  MET B  77     -15.430   5.163  39.477  1.00 10.00
ATOM   2909  CG  MET B  77     -14.696   6.469  39.201  1.00 10.00
ATOM   2910  SD  MET B  77     -13.095   6.234  38.402  1.00 10.00
ATOM   2911  CE  MET B  77     -13.755   5.585  36.845  1.00 10.00
ATOM   2906  HN  MET B  77     -16.362   2.957  40.254  1.00 10.00
ATOM   2914  N   VAL B  78     -15.976   5.383  42.376  1.00 10.00
ATOM   2916  CA  VAL B  78     -16.111   6.222  43.524  1.00 10.00
ATOM   2920  C   VAL B  78     -15.559   5.510  44.708  1.00 10.00
ATOM   2921  O   VAL B  78     -15.063   6.132  45.643  1.00 10.00
ATOM   2917  CB  VAL B  78     -17.518   6.621  43.780  1.00 10.00
ATOM   2918  CG1 VAL B  78     -17.564   7.526  45.025  1.00 10.00
ATOM   2919  CG2 VAL B  78     -18.028   7.248  42.472  1.00 10.00
ATOM   2915  HN  VAL B  78     -16.776   4.969  41.990  1.00 10.00
ATOM   2922  N   SER B  79     -15.658   4.172  44.714  1.00 10.00
ATOM   2924  CA  SER B  79     -15.135   3.444  45.830  1.00 10.00
ATOM   2928  C   SER B  79     -13.662   3.680  45.890  1.00 10.00
ATOM   2929  O   SER B  79     -13.072   3.680  46.961  1.00 10.00
ATOM   2925  CB  SER B  79     -15.272   1.937  45.722  1.00 10.00
ATOM   2926  OG  SER B  79     -14.369   1.391  44.778  1.00 10.00
ATOM   2923  HN  SER B  79     -16.080   3.700  43.967  1.00 10.00
ATOM   2927  HG  SER B  79     -14.199   2.036  44.087  1.00 10.00
ATOM   2930  N   LEU B  80     -13.003   3.849  44.739  1.00 10.00
ATOM   2932  CA  LEU B  80     -11.582   4.055  44.753  1.00 10.00
ATOM   2937  C   LEU B  80     -11.256   5.389  45.361  1.00 10.00
ATOM   2938  O   LEU B  80     -10.240   5.533  46.037  1.00 10.00
ATOM   2933  CB  LEU B  80     -10.943   4.046  43.356  1.00 10.00
ATOM   2934  CG  LEU B  80      -9.421   4.275  43.413  1.00 10.00
ATOM   2935  CD1 LEU B  80      -8.711   3.105  44.114  1.00 10.00
ATOM   2936  CD2 LEU B  80      -8.840   4.593  42.029  1.00 10.00
ATOM   2931  HN  LEU B  80     -13.489   3.830  43.888  1.00 10.00
ATOM   2939  N   ILE B  81     -12.101   6.411  45.115  1.00 10.00
ATOM   2941  CA  ILE B  81     -11.843   7.743  45.577  1.00 10.00
ATOM   2946  C   ILE B  81     -11.802   7.751  47.076  1.00 10.00
ATOM   2947  O   ILE B  81     -10.937   8.396  47.664  1.00 10.00
ATOM   2942  CB  ILE B  81     -12.907   8.713  45.155  1.00 10.00
ATOM   2943  CG1 ILE B  81     -13.050   8.711  43.625  1.00 10.00
ATOM   2944  CG2 ILE B  81     -12.552  10.091  45.736  1.00 10.00
ATOM   2945  CD1 ILE B  81     -11.763   9.069  42.884  1.00 10.00
ATOM   2940  HN  ILE B  81     -12.920   6.236  44.604  1.00 10.00
ATOM   2948  N   LEU B  82     -12.755   7.071  47.750  1.00 10.00
ATOM   2950  CA  LEU B  82     -12.730   7.071  49.184  1.00 10.00
ATOM   2955  C   LEU B  82     -11.570   6.268  49.716  1.00 10.00
ATOM   2956  O   LEU B  82     -11.028   6.590  50.772  1.00 10.00
ATOM   2951  CB  LEU B  82     -14.071   6.767  49.874  1.00 10.00
ATOM   2952  CG  LEU B  82     -13.996   6.748  51.413  1.00 10.00
ATOM   2953  CD1 LEU B  82     -13.342   5.464  51.938  1.00 10.00
ATOM   2954  CD2 LEU B  82     -13.292   8.004  51.948  1.00 10.00
ATOM   2949  HN  LEU B  82     -13.453   6.584  47.264  1.00 10.00
ATOM   2957  N   SER B  83     -11.168   5.189  49.011  1.00 10.00
ATOM   2959  CA  SER B  83     -10.072   4.323  49.377  1.00 10.00
ATOM   2963  C   SER B  83      -8.735   4.964  49.084  1.00 10.00
ATOM   2964  O   SER B  83      -7.702   4.439  49.498  1.00 10.00
ATOM   2960  CB  SER B  83     -10.118   2.990  48.609  1.00 10.00
ATOM   2961  OG  SER B  83      -9.027   2.165  48.989  1.00 10.00
ATOM   2958  HN  SER B  83     -11.657   4.978  48.188  1.00 10.00
ATOM   2962  HG  SER B  83      -8.294   2.304  48.384  1.00 10.00
ATOM   2965  N   ALA B  84      -8.711   6.113  48.380  1.00 10.00
ATOM   2967  CA  ALA B  84      -7.485   6.722  47.927  1.00 10.00
ATOM   2969  C   ALA B  84      -6.571   7.049  49.072  1.00 10.00
ATOM   2970  O   ALA B  84      -5.369   6.810  48.962  1.00 10.00
ATOM   2968  CB  ALA B  84      -7.719   8.030  47.152  1.00 10.00
ATOM   2966  HN  ALA B  84      -9.560   6.552  48.165  1.00 10.00
ATOM   2971  N   PRO B  85      -7.045   7.580  50.162  1.00 10.00
ATOM   2972  CA  PRO B  85      -6.138   7.905  51.230  1.00 10.00
ATOM   2976  C   PRO B  85      -5.443   6.702  51.788  1.00 10.00
ATOM   2977  O   PRO B  85      -4.294   6.831  52.206  1.00 10.00
ATOM   2973  CB  PRO B  85      -6.966   8.712  52.227  1.00 10.00
ATOM   2974  CG  PRO B  85      -8.011   9.411  51.334  1.00 10.00
ATOM   2975  CD  PRO B  85      -8.200   8.461  50.137  1.00 10.00
ATOM   2978  N   VAL B  86      -6.122   5.538  51.837  1.00 10.00
ATOM   2980  CA  VAL B  86      -5.530   4.325  52.332  1.00 10.00
ATOM   2984  C   VAL B  86      -4.472   3.869  51.374  1.00 10.00
ATOM   2985  O   VAL B  86      -3.362   3.521  51.778  1.00 10.00
ATOM   2981  CB  VAL B  86      -6.519   3.207  52.470  1.00 10.00
ATOM   2982  CG1 VAL B  86      -5.765   1.933  52.885  1.00 10.00
ATOM   2983  CG2 VAL B  86      -7.611   3.639  53.464  1.00 10.00
ATOM   2979  HN  VAL B  86      -7.051   5.518  51.524  1.00 10.00
ATOM   2986  N   ILE B  87      -4.802   3.869  50.067  1.00 10.00
ATOM   2988  CA  ILE B  87      -3.909   3.405  49.043  1.00 10.00
ATOM   2993  C   ILE B  87      -2.699   4.290  48.935  1.00 10.00
ATOM   2994  O   ILE B  87      -1.591   3.796  48.750  1.00 10.00
ATOM   2989  CB  ILE B  87      -4.549   3.253  47.695  1.00 10.00
ATOM   2990  CG1 ILE B  87      -5.596   2.128  47.762  1.00 10.00
ATOM   2991  CG2 ILE B  87      -3.438   2.992  46.661  1.00 10.00
ATOM   2992  CD1 ILE B  87      -6.465   2.013  46.512  1.00 10.00
ATOM   2987  HN  ILE B  87      -5.686   4.200  49.804  1.00 10.00
ATOM   2995  N   LEU B  88      -2.875   5.622  49.063  1.00 10.00
ATOM   2997  CA  LEU B  88      -1.790   6.563  48.946  1.00 10.00
ATOM   3002  C   LEU B  88      -0.775   6.229  49.997  1.00 10.00
ATOM   3003  O   LEU B  88       0.429   6.352  49.773  1.00 10.00
ATOM   2998  CB  LEU B  88      -2.239   8.010  49.228  1.00 10.00
ATOM   2999  CG  LEU B  88      -3.184   8.609  48.172  1.00 10.00
ATOM   3000  CD1 LEU B  88      -3.588  10.048  48.537  1.00 10.00
ATOM   3001  CD2 LEU B  88      -2.562   8.528  46.769  1.00 10.00
ATOM   2996  HN  LEU B  88      -3.775   5.963  49.243  1.00 10.00
ATOM   3004  N   TYR B  89      -1.261   5.834  51.188  1.00 10.00
ATOM   3006  CA  TYR B  89      -0.461   5.496  52.332  1.00 10.00
ATOM   3016  C   TYR B  89       0.329   4.253  52.051  1.00 10.00
ATOM   3017  O   TYR B  89       1.509   4.173  52.386  1.00 10.00
ATOM   3007  CB  TYR B  89      -1.350   5.256  53.567  1.00 10.00
ATOM   3008  CG  TYR B  89      -0.505   4.924  54.746  1.00 10.00
ATOM   3009  CD1 TYR B  89       0.186   5.915  55.409  1.00 10.00
ATOM   3010  CD2 TYR B  89      -0.421   3.629  55.205  1.00 10.00
ATOM   3011  CE1 TYR B  89       0.960   5.615  56.503  1.00 10.00
ATOM   3012  CE2 TYR B  89       0.351   3.324  56.301  1.00 10.00
ATOM   3013  CZ  TYR B  89       1.043   4.317  56.950  1.00 10.00
ATOM   3014  OH  TYR B  89       1.837   4.006  58.073  1.00 10.00
ATOM   3005  HN  TYR B  89      -2.233   5.774  51.281  1.00 10.00
ATOM   3015  HH  TYR B  89       2.356   3.220  57.892  1.00 10.00
ATOM   3018  N   GLN B  90      -0.303   3.240  51.424  1.00 10.00
ATOM   3020  CA  GLN B  90       0.373   1.999  51.170  1.00 10.00
ATOM   3028  C   GLN B  90       1.500   2.227  50.220  1.00 10.00
ATOM   3029  O   GLN B  90       2.533   1.572  50.337  1.00 10.00
ATOM   3021  CB  GLN B  90      -0.548   0.923  50.575  1.00 10.00
ATOM   3022  CG  GLN B  90      -1.626   0.468  51.557  1.00 10.00
ATOM   3023  CD  GLN B  90      -0.918   0.003  52.820  1.00 10.00
ATOM   3025  NE2 GLN B  90      -0.797  -1.341  52.990  1.00 10.00
ATOM   3024  OE1 GLN B  90      -0.475   0.813  53.629  1.00 10.00
ATOM   3019  HN  GLN B  90      -1.234   3.352  51.137  1.00 10.00
ATOM   3026 HE21 GLN B  90      -1.169  -1.931  52.301  1.00 10.00
ATOM   3027 HE22 GLN B  90      -0.345  -1.668  53.796  1.00 10.00
ATOM   3030  N   VAL B  91       1.309   3.110  49.217  1.00 10.00
ATOM   3032  CA  VAL B  91       2.351   3.393  48.269  1.00 10.00
ATOM   3036  C   VAL B  91       3.476   4.116  48.941  1.00 10.00
ATOM   3037  O   VAL B  91       4.634   3.719  48.841  1.00 10.00
ATOM   3033  CB  VAL B  91       1.884   4.243  47.125  1.00 10.00
ATOM   3034  CG1 VAL B  91       3.091   4.551  46.220  1.00 10.00
ATOM   3035  CG2 VAL B  91       0.742   3.505  46.406  1.00 10.00
ATOM   3031  HN  VAL B  91       0.445   3.564  49.134  1.00 10.00
ATOM   3038  N   TRP B  92       3.143   5.185  49.690  1.00 10.00
ATOM   3040  CA  TRP B  92       4.134   6.024  50.291  1.00 10.00
ATOM   3052  C   TRP B  92       4.907   5.321  51.341  1.00 10.00
ATOM   3053  O   TRP B  92       6.053   5.690  51.540  1.00 10.00
ATOM   3041  CB  TRP B  92       3.599   7.366  50.823  1.00 10.00
ATOM   3042  CG  TRP B  92       3.314   8.345  49.705  1.00 10.00
ATOM   3043  CD1 TRP B  92       2.129   8.843  49.247  1.00 10.00
ATOM   3044  CD2 TRP B  92       4.340   8.905  48.868  1.00 10.00
ATOM   3047  CE2 TRP B  92       3.712   9.733  47.939  1.00 10.00
ATOM   3048  CE3 TRP B  92       5.697   8.739  48.871  1.00 10.00
ATOM   3045  NE1 TRP B  92       2.353   9.689  48.185  1.00 10.00
ATOM   3049  CZ2 TRP B  92       4.433  10.410  46.996  1.00 10.00
ATOM   3050  CZ3 TRP B  92       6.420   9.427  47.923  1.00 10.00
ATOM   3051  CH2 TRP B  92       5.801  10.246  47.004  1.00 10.00
ATOM   3039  HN  TRP B  92       2.196   5.396  49.825  1.00 10.00
ATOM   3046  HE1 TRP B  92       1.664  10.175  47.686  1.00 10.00
ATOM   3054  N   ALA B  93       4.297   4.379  52.092  1.00 10.00
ATOM   3056  CA  ALA B  93       4.986   3.612  53.101  1.00 10.00
ATOM   3058  C   ALA B  93       5.966   2.677  52.464  1.00 10.00
ATOM   3059  O   ALA B  93       7.034   2.412  53.012  1.00 10.00
ATOM   3057  CB  ALA B  93       4.027   2.762  53.953  1.00 10.00
ATOM   3055  HN  ALA B  93       3.344   4.209  51.945  1.00 10.00
ATOM   3060  N   PHE B  94       5.594   2.095  51.311  1.00 10.00
ATOM   3062  CA  PHE B  94       6.426   1.127  50.662  1.00 10.00
ATOM   3070  C   PHE B  94       7.702   1.758  50.192  1.00 10.00
ATOM   3071  O   PHE B  94       8.769   1.232  50.499  1.00 10.00
ATOM   3063  CB  PHE B  94       5.722   0.513  49.440  1.00 10.00
ATOM   3064  CG  PHE B  94       6.525  -0.642  48.946  1.00 10.00
ATOM   3065  CD1 PHE B  94       6.405  -1.876  49.544  1.00 10.00
ATOM   3066  CD2 PHE B  94       7.382  -0.495  47.881  1.00 10.00
ATOM   3067  CE1 PHE B  94       7.138  -2.946  49.088  1.00 10.00
ATOM   3068  CE2 PHE B  94       8.116  -1.561  47.422  1.00 10.00
ATOM   3069  CZ  PHE B  94       7.995  -2.789  48.027  1.00 10.00
ATOM   3061  HN  PHE B  94       4.735   2.338  50.906  1.00 10.00
ATOM   3072  N   ILE B  95       7.624   2.850  49.385  1.00 10.00
ATOM   3074  CA  ILE B  95       8.820   3.488  48.893  1.00 10.00
ATOM   3079  C   ILE B  95       9.500   4.369  49.899  1.00 10.00
ATOM   3080  O   ILE B  95      10.621   4.094  50.293  1.00 10.00
ATOM   3075  CB  ILE B  95       8.595   4.284  47.639  1.00 10.00
ATOM   3076  CG1 ILE B  95       7.577   5.410  47.873  1.00 10.00
ATOM   3077  CG2 ILE B  95       8.205   3.299  46.525  1.00 10.00
ATOM   3078  CD1 ILE B  95       7.562   6.456  46.758  1.00 10.00
ATOM   3073  HN  ILE B  95       6.746   3.208  49.135  1.00 10.00
ATOM   3081  N   ALA B  96       8.856   5.447  50.388  1.00 10.00
ATOM   3083  CA  ALA B  96       9.503   6.227  51.403  1.00 10.00
ATOM   3085  C   ALA B  96       9.119   5.546  52.697  1.00 10.00
ATOM   3086  O   ALA B  96       8.083   4.889  52.716  1.00 10.00
ATOM   3084  CB  ALA B  96       9.002   7.683  51.465  1.00 10.00
ATOM   3082  HN  ALA B  96       7.967   5.694  50.057  1.00 10.00
ATOM   3087  N   PRO B  97       9.825   5.529  53.785  1.00 10.00
ATOM   3088  CA  PRO B  97      11.191   5.934  53.915  1.00 10.00
ATOM   3092  C   PRO B  97      12.035   4.753  53.526  1.00 10.00
ATOM   3093  O   PRO B  97      13.258   4.840  53.609  1.00 10.00
ATOM   3089  CB  PRO B  97      11.401   6.298  55.385  1.00 10.00
ATOM   3090  CG  PRO B  97       9.990   6.591  55.913  1.00 10.00
ATOM   3091  CD  PRO B  97       9.095   5.714  55.032  1.00 10.00
ATOM   3094  N   ALA B  98      11.407   3.628  53.135  1.00 10.00
ATOM   3096  CA  ALA B  98      12.158   2.420  52.953  1.00 10.00
ATOM   3098  C   ALA B  98      13.252   2.599  51.937  1.00 10.00
ATOM   3099  O   ALA B  98      14.392   2.244  52.217  1.00 10.00
ATOM   3097  CB  ALA B  98      11.284   1.247  52.481  1.00 10.00
ATOM   3095  HN  ALA B  98      10.440   3.636  52.975  1.00 10.00
ATOM   3100  N   LEU B  99      12.929   3.015  50.699  1.00 10.00
ATOM   3102  CA  LEU B  99      13.915   3.288  49.693  1.00 10.00
ATOM   3107  C   LEU B  99      14.472   4.696  49.609  1.00 10.00
ATOM   3108  O   LEU B  99      15.675   4.901  49.765  1.00 10.00
ATOM   3103  CB  LEU B  99      13.410   2.892  48.299  1.00 10.00
ATOM   3104  CG  LEU B  99      13.219   1.368  48.182  1.00 10.00
ATOM   3105  CD1 LEU B  99      12.689   0.970  46.799  1.00 10.00
ATOM   3106  CD2 LEU B  99      14.514   0.619  48.533  1.00 10.00
ATOM   3101  HN  LEU B  99      11.983   3.135  50.475  1.00 10.00
ATOM   3109  N   TYR B 100      13.590   5.695  49.338  1.00 10.00
ATOM   3111  CA  TYR B 100      14.060   7.002  48.940  1.00 10.00
ATOM   3121  C   TYR B 100      14.571   7.960  49.991  1.00 10.00
ATOM   3122  O   TYR B 100      15.723   8.381  49.918  1.00 10.00
ATOM   3112  CB  TYR B 100      13.049   7.754  48.057  1.00 10.00
ATOM   3113  CG  TYR B 100      12.752   6.886  46.871  1.00 10.00
ATOM   3114  CD1 TYR B 100      13.760   6.324  46.125  1.00 10.00
ATOM   3115  CD2 TYR B 100      11.456   6.666  46.473  1.00 10.00
ATOM   3116  CE1 TYR B 100      13.500   5.538  45.030  1.00 10.00
ATOM   3117  CE2 TYR B 100      11.178   5.882  45.377  1.00 10.00
ATOM   3118  CZ  TYR B 100      12.199   5.315  44.656  1.00 10.00
ATOM   3119  OH  TYR B 100      11.914   4.509  43.533  1.00 10.00
ATOM   3110  HN  TYR B 100      12.628   5.528  49.412  1.00 10.00
ATOM   3120  HH  TYR B 100      12.455   3.717  43.561  1.00 10.00
ATOM   3123  N   LYS B 101      13.762   8.307  51.018  1.00 10.00
ATOM   3125  CA  LYS B 101      14.191   9.317  51.955  1.00 10.00
ATOM   3134  C   LYS B 101      14.411   8.705  53.306  1.00 10.00
ATOM   3135  O   LYS B 101      13.826   7.676  53.638  1.00 10.00
ATOM   3126  CB  LYS B 101      13.185  10.460  52.185  1.00 10.00
ATOM   3127  CG  LYS B 101      13.747  11.460  53.193  1.00 10.00
ATOM   3128  CD  LYS B 101      12.874  12.654  53.533  1.00 10.00
ATOM   3129  CE  LYS B 101      13.408  13.387  54.767  1.00 10.00
ATOM   3130  NZ  LYS B 101      14.506  14.296  54.377  1.00 10.00
ATOM   3124  HN  LYS B 101      12.889   7.875  51.126  1.00 10.00
ATOM   3131  HZ1 LYS B 101      14.870  14.795  55.213  1.00 10.00
ATOM   3132  HZ2 LYS B 101      14.162  14.997  53.690  1.00 10.00
ATOM   3133  HZ3 LYS B 101      15.281  13.754  53.944  1.00 10.00
ATOM   3136  N   HIS B 102      15.343   9.312  54.075  1.00 10.00
ATOM   3138  CA  HIS B 102      15.702   8.927  55.411  1.00 10.00
ATOM   3147  C   HIS B 102      14.652   9.258  56.447  1.00 10.00
ATOM   3148  O   HIS B 102      14.216   8.377  57.184  1.00 10.00
ATOM   3139  CB  HIS B 102      17.001   9.625  55.849  1.00 10.00
ATOM   3140  CG  HIS B 102      17.466   9.264  57.226  1.00 10.00
ATOM   3143  CD2 HIS B 102      18.441   8.405  57.632  1.00 10.00
ATOM   3141  ND1 HIS B 102      16.943   9.810  58.377  1.00 10.00
ATOM   3144  CE1 HIS B 102      17.625   9.259  59.415  1.00 10.00
ATOM   3145  NE2 HIS B 102      18.542   8.402  59.012  1.00 10.00
ATOM   3137  HN  HIS B 102      15.813  10.080  53.688  1.00 10.00
ATOM   3142  HD1 HIS B 102      16.220  10.468  58.442  1.00 10.00
ATOM   3146  HE2 HIS B 102      19.157   7.880  59.568  1.00 10.00
ATOM   3149  N   GLU B 103      14.212  10.540  56.508  1.00 10.00
ATOM   3151  CA  GLU B 103      13.357  11.030  57.563  1.00 10.00
ATOM   3157  C   GLU B 103      11.913  10.696  57.328  1.00 10.00
ATOM   3158  O   GLU B 103      11.448  10.650  56.189  1.00 10.00
ATOM   3152  CB  GLU B 103      13.463  12.557  57.740  1.00 10.00
ATOM   3153  CG  GLU B 103      12.658  13.112  58.915  1.00 10.00
ATOM   3154  CD  GLU B 103      13.380  12.739  60.201  1.00 10.00
ATOM   3155  OE1 GLU B 103      13.685  11.532  60.385  1.00 10.00
ATOM   3156  OE2 GLU B 103      13.638  13.661  61.018  1.00 10.00
ATOM   3150  HN  GLU B 103      14.486  11.162  55.802  1.00 10.00
ATOM   3159  N   ARG B 104      11.201  10.367  58.432  1.00 10.00
ATOM   3161  CA  ARG B 104       9.793  10.077  58.487  1.00 10.00
ATOM   3174  C   ARG B 104       8.924  11.304  58.569  1.00 10.00
ATOM   3175  O   ARG B 104       7.724  11.232  58.330  1.00 10.00
ATOM   3162  CB  ARG B 104       9.384   9.099  59.600  1.00 10.00
ATOM   3163  CG  ARG B 104       7.998   8.526  59.307  1.00 10.00
ATOM   3164  CD  ARG B 104       7.658   7.235  60.047  1.00 10.00
ATOM   3165  NE  ARG B 104       6.377   6.747  59.466  1.00 10.00
ATOM   3167  CZ  ARG B 104       6.206   5.422  59.188  1.00 10.00
ATOM   3168  NH1 ARG B 104       7.192   4.527  59.482  1.00 10.00
ATOM   3171  NH2 ARG B 104       5.044   4.991  58.612  1.00 10.00
ATOM   3160  HN  ARG B 104      11.695  10.322  59.277  1.00 10.00
ATOM   3166  HE  ARG B 104       5.656   7.387  59.286  1.00 10.00
ATOM   3169 HH11 ARG B 104       8.078   4.855  59.918  1.00 10.00
ATOM   3170 HH12 ARG B 104       7.059   3.518  59.269  1.00 10.00
ATOM   3172 HH21 ARG B 104       4.911   3.982  58.399  1.00 10.00
ATOM   3173 HH22 ARG B 104       4.293   5.674  58.385  1.00 10.00
ATOM   3176  N   ARG B 105       9.468  12.445  59.029  1.00 10.00
ATOM   3178  CA  ARG B 105       8.680  13.638  59.174  1.00 10.00
ATOM   3191  C   ARG B 105       8.331  14.200  57.846  1.00 10.00
ATOM   3192  O   ARG B 105       7.443  15.041  57.776  1.00 10.00
ATOM   3179  CB  ARG B 105       9.337  14.758  59.986  1.00 10.00
ATOM   3180  CG  ARG B 105       8.352  15.908  60.217  1.00 10.00
ATOM   3181  CD  ARG B 105       8.932  17.051  61.042  1.00 10.00
ATOM   3182  NE  ARG B 105       9.261  16.494  62.382  1.00 10.00
ATOM   3184  CZ  ARG B 105      10.286  17.033  63.103  1.00 10.00
ATOM   3185  NH1 ARG B 105      10.996  18.083  62.599  1.00 10.00
ATOM   3188  NH2 ARG B 105      10.606  16.523  64.327  1.00 10.00
ATOM   3177  HN  ARG B 105      10.416  12.462  59.271  1.00 10.00
ATOM   3183  HE  ARG B 105       8.739  15.744  62.737  1.00 10.00
ATOM   3186 HH11 ARG B 105      10.758  18.471  61.664  1.00 10.00
ATOM   3187 HH12 ARG B 105      11.778  18.495  63.149  1.00 10.00
ATOM   3189 HH21 ARG B 105      11.386  16.936  64.875  1.00 10.00
ATOM   3190 HH22 ARG B 105      10.067  15.721  64.712  1.00 10.00
ATOM   3193  N   LEU B 106       9.128  13.884  56.807  1.00 10.00
ATOM   3195  CA  LEU B 106       8.841  14.252  55.449  1.00 10.00
ATOM   3200  C   LEU B 106       7.696  13.428  54.950  1.00 10.00
ATOM   3201  O   LEU B 106       7.099  13.752  53.929  1.00 10.00
ATOM   3196  CB  LEU B 106       9.994  14.128  54.436  1.00 10.00
ATOM   3197  CG  LEU B 106      11.095  15.195  54.603  1.00 10.00
ATOM   3198  CD1 LEU B 106      11.875  15.404  53.291  1.00 10.00
ATOM   3199  CD2 LEU B 106      10.542  16.505  55.175  1.00 10.00
ATOM   3194  HN  LEU B 106       9.947  13.377  56.988  1.00 10.00
ATOM   3202  N   VAL B 107       7.451  12.268  55.590  1.00 10.00
ATOM   3204  CA  VAL B 107       6.383  11.367  55.257  1.00 10.00
ATOM   3208  C   VAL B 107       5.044  12.010  55.489  1.00 10.00
ATOM   3209  O   VAL B 107       4.154  11.904  54.645  1.00 10.00
ATOM   3205  CB  VAL B 107       6.414  10.127  56.104  1.00 10.00
ATOM   3206  CG1 VAL B 107       5.207   9.245  55.742  1.00 10.00
ATOM   3207  CG2 VAL B 107       7.778   9.439  55.922  1.00 10.00
ATOM   3203  HN  VAL B 107       8.042  12.022  56.333  1.00 10.00
ATOM   3210  N   VAL B 108       4.850  12.673  56.651  1.00 10.00
ATOM   3212  CA  VAL B 108       3.571  13.245  56.975  1.00 10.00
ATOM   3216  C   VAL B 108       3.163  14.340  56.020  1.00 10.00
ATOM   3217  O   VAL B 108       2.096  14.206  55.426  1.00 10.00
ATOM   3213  CB  VAL B 108       3.457  13.740  58.407  1.00 10.00
ATOM   3214  CG1 VAL B 108       3.706  12.545  59.339  1.00 10.00
ATOM   3215  CG2 VAL B 108       4.390  14.928  58.683  1.00 10.00
ATOM   3211  HN  VAL B 108       5.595  12.768  57.282  1.00 10.00
ATOM   3218  N   PRO B 109       3.905  15.403  55.788  1.00 10.00
ATOM   3219  CA  PRO B 109       3.433  16.440  54.913  1.00 10.00
ATOM   3223  C   PRO B 109       3.224  15.864  53.549  1.00 10.00
ATOM   3224  O   PRO B 109       2.458  16.436  52.781  1.00 10.00
ATOM   3220  CB  PRO B 109       4.556  17.469  54.870  1.00 10.00
ATOM   3221  CG  PRO B 109       5.815  16.594  54.994  1.00 10.00
ATOM   3222  CD  PRO B 109       5.360  15.415  55.871  1.00 10.00
ATOM   3225  N   LEU B 110       3.958  14.788  53.211  1.00 10.00
ATOM   3227  CA  LEU B 110       3.899  14.149  51.931  1.00 10.00
ATOM   3232  C   LEU B 110       2.574  13.482  51.722  1.00 10.00
ATOM   3233  O   LEU B 110       1.930  13.703  50.699  1.00 10.00
ATOM   3228  CB  LEU B 110       4.995  13.081  51.780  1.00 10.00
ATOM   3229  CG  LEU B 110       4.987  12.344  50.431  1.00 10.00
ATOM   3230  CD1 LEU B 110       5.169  13.308  49.249  1.00 10.00
ATOM   3231  CD2 LEU B 110       6.029  11.213  50.435  1.00 10.00
ATOM   3226  HN  LEU B 110       4.570  14.420  53.883  1.00 10.00
ATOM   3234  N   LEU B 111       2.117  12.667  52.697  1.00 10.00
ATOM   3236  CA  LEU B 111       0.887  11.943  52.557  1.00 10.00
ATOM   3241  C   LEU B 111      -0.246  12.916  52.510  1.00 10.00
ATOM   3242  O   LEU B 111      -1.187  12.744  51.738  1.00 10.00
ATOM   3237  CB  LEU B 111       0.611  10.956  53.707  1.00 10.00
ATOM   3238  CG  LEU B 111      -0.711  10.178  53.541  1.00 10.00
ATOM   3239  CD1 LEU B 111      -0.687   9.299  52.280  1.00 10.00
ATOM   3240  CD2 LEU B 111      -1.060   9.377  54.806  1.00 10.00
ATOM   3235  HN  LEU B 111       2.639  12.569  53.521  1.00 10.00
ATOM   3243  N   VAL B 112      -0.182  13.968  53.350  1.00 10.00
ATOM   3245  CA  VAL B 112      -1.199  14.970  53.419  1.00 10.00
ATOM   3249  C   VAL B 112      -1.270  15.660  52.092  1.00 10.00
ATOM   3250  O   VAL B 112      -2.353  15.884  51.555  1.00 10.00
ATOM   3246  CB  VAL B 112      -0.912  16.022  54.453  1.00 10.00
ATOM   3247  CG1 VAL B 112      -2.032  17.079  54.400  1.00 10.00
ATOM   3248  CG2 VAL B 112      -0.754  15.340  55.823  1.00 10.00
ATOM   3244  HN  VAL B 112       0.596  14.049  53.941  1.00 10.00
ATOM   3251  N   SER B 113      -0.097  16.007  51.533  1.00 10.00
ATOM   3253  CA  SER B 113      -0.007  16.699  50.280  1.00 10.00
ATOM   3257  C   SER B 113      -0.533  15.815  49.190  1.00 10.00
ATOM   3258  O   SER B 113      -1.227  16.283  48.290  1.00 10.00
ATOM   3254  CB  SER B 113       1.436  17.058  49.890  1.00 10.00
ATOM   3255  OG  SER B 113       1.966  18.021  50.787  1.00 10.00
ATOM   3252  HN  SER B 113       0.732  15.779  52.001  1.00 10.00
ATOM   3256  HG  SER B 113       1.441  18.032  51.591  1.00 10.00
ATOM   3259  N   SER B 114      -0.191  14.513  49.225  1.00 10.00
ATOM   3261  CA  SER B 114      -0.605  13.605  48.193  1.00 10.00
ATOM   3265  C   SER B 114      -2.081  13.331  48.272  1.00 10.00
ATOM   3266  O   SER B 114      -2.712  13.052  47.254  1.00 10.00
ATOM   3262  CB  SER B 114       0.140  12.255  48.212  1.00 10.00
ATOM   3263  OG  SER B 114      -0.188  11.512  49.377  1.00 10.00
ATOM   3260  HN  SER B 114       0.352  14.179  49.970  1.00 10.00
ATOM   3264  HG  SER B 114      -1.137  11.525  49.509  1.00 10.00
ATOM   3267  N   SER B 115      -2.676  13.352  49.481  1.00 10.00
ATOM   3269  CA  SER B 115      -4.087  13.110  49.605  1.00 10.00
ATOM   3273  C   SER B 115      -4.829  14.256  48.987  1.00 10.00
ATOM   3274  O   SER B 115      -5.804  14.057  48.265  1.00 10.00
ATOM   3270  CB  SER B 115      -4.559  12.996  51.067  1.00 10.00
ATOM   3271  OG  SER B 115      -5.958  12.755  51.108  1.00 10.00
ATOM   3268  HN  SER B 115      -2.142  13.536  50.283  1.00 10.00
ATOM   3272  HG  SER B 115      -6.392  13.460  51.594  1.00 10.00
ATOM   3275  N   LEU B 116      -4.361  15.489  49.257  1.00 10.00
ATOM   3277  CA  LEU B 116      -4.993  16.691  48.793  1.00 10.00
ATOM   3282  C   LEU B 116      -4.910  16.778  47.297  1.00 10.00
ATOM   3283  O   LEU B 116      -5.800  17.348  46.672  1.00 10.00
ATOM   3278  CB  LEU B 116      -4.417  17.978  49.430  1.00 10.00
ATOM   3279  CG  LEU B 116      -2.919  18.249  49.183  1.00 10.00
ATOM   3280  CD1 LEU B 116      -2.634  18.608  47.716  1.00 10.00
ATOM   3281  CD2 LEU B 116      -2.379  19.302  50.168  1.00 10.00
ATOM   3276  HN  LEU B 116      -3.547  15.570  49.798  1.00 10.00
ATOM   3284  N   LEU B 117      -3.822  16.255  46.695  1.00 10.00
ATOM   3286  CA  LEU B 117      -3.594  16.278  45.270  1.00 10.00
ATOM   3291  C   LEU B 117      -4.592  15.430  44.535  1.00 10.00
ATOM   3292  O   LEU B 117      -5.013  15.779  43.433  1.00 10.00
ATOM   3287  CB  LEU B 117      -2.203  15.764  44.869  1.00 10.00
ATOM   3288  CG  LEU B 117      -1.071  16.745  45.210  1.00 10.00
ATOM   3289  CD1 LEU B 117       0.294  16.182  44.790  1.00 10.00
ATOM   3290  CD2 LEU B 117      -1.345  18.126  44.595  1.00 10.00
ATOM   3285  HN  LEU B 117      -3.141  15.834  47.261  1.00 10.00
ATOM   3293  N   PHE B 118      -4.958  14.264  45.095  1.00 10.00
ATOM   3295  CA  PHE B 118      -5.888  13.371  44.466  1.00 10.00
ATOM   3303  C   PHE B 118      -7.226  14.050  44.400  1.00 10.00
ATOM   3304  O   PHE B 118      -7.949  13.913  43.415  1.00 10.00
ATOM   3296  CB  PHE B 118      -6.046  12.062  45.266  1.00 10.00
ATOM   3297  CG  PHE B 118      -6.886  11.096  44.497  1.00 10.00
ATOM   3298  CD1 PHE B 118      -6.315  10.276  43.551  1.00 10.00
ATOM   3299  CD2 PHE B 118      -8.238  10.997  44.731  1.00 10.00
ATOM   3300  CE1 PHE B 118      -7.084   9.377  42.843  1.00 10.00
ATOM   3301  CE2 PHE B 118      -9.007  10.103  44.027  1.00 10.00
ATOM   3302  CZ  PHE B 118      -8.434   9.290  43.079  1.00 10.00
ATOM   3294  HN  PHE B 118      -4.577  14.016  45.963  1.00 10.00
ATOM   3305  N   TYR B 119      -7.603  14.765  45.483  1.00 10.00
ATOM   3307  CA  TYR B 119      -8.853  15.477  45.569  1.00 10.00
ATOM   3317  C   TYR B 119      -8.902  16.617  44.605  1.00 10.00
ATOM   3318  O   TYR B 119      -9.905  16.823  43.924  1.00 10.00
ATOM   3308  CB  TYR B 119      -9.125  16.080  46.961  1.00 10.00
ATOM   3309  CG  TYR B 119      -9.543  15.003  47.904  1.00 10.00
ATOM   3310  CD1 TYR B 119      -8.625  14.150  48.471  1.00 10.00
ATOM   3311  CD2 TYR B 119     -10.874  14.864  48.229  1.00 10.00
ATOM   3312  CE1 TYR B 119      -9.035  13.166  49.344  1.00 10.00
ATOM   3313  CE2 TYR B 119     -11.289  13.882  49.101  1.00 10.00
ATOM   3314  CZ  TYR B 119     -10.367  13.029  49.657  1.00 10.00
ATOM   3315  OH  TYR B 119     -10.783  12.019  50.554  1.00 10.00
ATOM   3306  HN  TYR B 119      -6.994  14.802  46.249  1.00 10.00
ATOM   3316  HH  TYR B 119     -10.194  12.001  51.311  1.00 10.00
ATOM   3319  N   ILE B 120      -7.809  17.395  44.527  1.00 10.00
ATOM   3321  CA  ILE B 120      -7.766  18.555  43.687  1.00 10.00
ATOM   3326  C   ILE B 120      -7.920  18.123  42.258  1.00 10.00
ATOM   3327  O   ILE B 120      -8.560  18.815  41.469  1.00 10.00
ATOM   3322  CB  ILE B 120      -6.495  19.344  43.857  1.00 10.00
ATOM   3323  CG1 ILE B 120      -6.610  20.718  43.177  1.00 10.00
ATOM   3324  CG2 ILE B 120      -5.308  18.502  43.373  1.00 10.00
ATOM   3325  CD1 ILE B 120      -5.497  21.684  43.582  1.00 10.00
ATOM   3320  HN  ILE B 120      -7.019  17.163  45.058  1.00 10.00
ATOM   3328  N   GLY B 121      -7.311  16.976  41.889  1.00 10.00
ATOM   3330  CA  GLY B 121      -7.344  16.454  40.548  1.00 10.00
ATOM   3331  C   GLY B 121      -8.737  16.079  40.123  1.00 10.00
ATOM   3332  O   GLY B 121      -9.141  16.370  38.998  1.00 10.00
ATOM   3329  HN  GLY B 121      -6.821  16.473  42.575  1.00 10.00
ATOM   3333  N   MET B 122      -9.503  15.397  41.000  1.00 10.00
ATOM   3335  CA  MET B 122     -10.853  14.982  40.710  1.00 10.00
ATOM   3340  C   MET B 122     -11.713  16.188  40.506  1.00 10.00
ATOM   3341  O   MET B 122     -12.545  16.222  39.600  1.00 10.00
ATOM   3336  CB  MET B 122     -11.507  14.242  41.885  1.00 10.00
ATOM   3337  CG  MET B 122     -11.201  12.754  41.981  1.00 10.00
ATOM   3338  SD  MET B 122     -11.304  12.111  43.678  1.00 10.00
ATOM   3339  CE  MET B 122     -12.642  13.183  44.274  1.00 10.00
ATOM   3334  HN  MET B 122      -9.125  15.174  41.876  1.00 10.00
ATOM   3342  N   ALA B 123     -11.533  17.206  41.365  1.00 10.00
ATOM   3344  CA  ALA B 123     -12.319  18.408  41.329  1.00 10.00
ATOM   3346  C   ALA B 123     -12.081  19.091  40.022  1.00 10.00
ATOM   3347  O   ALA B 123     -13.000  19.653  39.431  1.00 10.00
ATOM   3345  CB  ALA B 123     -11.945  19.399  42.444  1.00 10.00
ATOM   3343  HN  ALA B 123     -10.833  17.126  42.047  1.00 10.00
ATOM   3348  N   PHE B 124     -10.822  19.060  39.553  1.00 10.00
ATOM   3350  CA  PHE B 124     -10.406  19.689  38.335  1.00 10.00
ATOM   3358  C   PHE B 124     -11.144  19.053  37.194  1.00 10.00
ATOM   3359  O   PHE B 124     -11.660  19.745  36.316  1.00 10.00
ATOM   3351  CB  PHE B 124      -8.890  19.491  38.125  1.00 10.00
ATOM   3352  CG  PHE B 124      -8.398  20.209  36.918  1.00 10.00
ATOM   3353  CD1 PHE B 124      -8.169  21.564  36.956  1.00 10.00
ATOM   3354  CD2 PHE B 124      -8.135  19.523  35.754  1.00 10.00
ATOM   3355  CE1 PHE B 124      -7.705  22.230  35.845  1.00 10.00
ATOM   3356  CE2 PHE B 124      -7.668  20.181  34.641  1.00 10.00
ATOM   3357  CZ  PHE B 124      -7.454  21.539  34.684  1.00 10.00
ATOM   3349  HN  PHE B 124     -10.147  18.578  40.075  1.00 10.00
ATOM   3360  N   ALA B 125     -11.209  17.706  37.173  1.00 10.00
ATOM   3362  CA  ALA B 125     -11.860  17.000  36.103  1.00 10.00
ATOM   3364  C   ALA B 125     -13.332  17.303  36.071  1.00 10.00
ATOM   3365  O   ALA B 125     -13.885  17.614  35.017  1.00 10.00
ATOM   3363  CB  ALA B 125     -11.720  15.474  36.237  1.00 10.00
ATOM   3361  HN  ALA B 125     -10.802  17.197  37.905  1.00 10.00
ATOM   3366  N   TYR B 126     -14.006  17.227  37.235  1.00 10.00
ATOM   3368  CA  TYR B 126     -15.428  17.417  37.335  1.00 10.00
ATOM   3378  C   TYR B 126     -15.806  18.834  37.018  1.00 10.00
ATOM   3379  O   TYR B 126     -16.796  19.069  36.325  1.00 10.00
ATOM   3369  CB  TYR B 126     -15.929  17.087  38.757  1.00 10.00
ATOM   3370  CG  TYR B 126     -17.403  17.293  38.866  1.00 10.00
ATOM   3371  CD1 TYR B 126     -18.288  16.394  38.317  1.00 10.00
ATOM   3372  CD2 TYR B 126     -17.899  18.380  39.548  1.00 10.00
ATOM   3373  CE1 TYR B 126     -19.644  16.586  38.433  1.00 10.00
ATOM   3374  CE2 TYR B 126     -19.255  18.579  39.668  1.00 10.00
ATOM   3375  CZ  TYR B 126     -20.130  17.681  39.108  1.00 10.00
ATOM   3376  OH  TYR B 126     -21.522  17.882  39.229  1.00 10.00
ATOM   3367  HN  TYR B 126     -13.502  17.034  38.053  1.00 10.00
ATOM   3377  HH  TYR B 126     -21.730  18.801  39.046  1.00 10.00
ATOM   3380  N   PHE B 127     -15.094  19.820  37.596  1.00 10.00
ATOM   3382  CA  PHE B 127     -15.443  21.189  37.344  1.00 10.00
ATOM   3390  C   PHE B 127     -14.954  21.783  36.053  1.00 10.00
ATOM   3391  O   PHE B 127     -15.715  22.493  35.403  1.00 10.00
ATOM   3383  CB  PHE B 127     -15.073  22.141  38.495  1.00 10.00
ATOM   3384  CG  PHE B 127     -16.045  21.818  39.574  1.00 10.00
ATOM   3385  CD1 PHE B 127     -17.372  22.138  39.416  1.00 10.00
ATOM   3386  CD2 PHE B 127     -15.637  21.211  40.739  1.00 10.00
ATOM   3387  CE1 PHE B 127     -18.288  21.850  40.400  1.00 10.00
ATOM   3388  CE2 PHE B 127     -16.549  20.921  41.727  1.00 10.00
ATOM   3389  CZ  PHE B 127     -17.875  21.238  41.558  1.00 10.00
ATOM   3381  HN  PHE B 127     -14.342  19.604  38.187  1.00 10.00
ATOM   3392  N   VAL B 128     -13.647  21.641  35.727  1.00 10.00
ATOM   3394  CA  VAL B 128     -13.078  22.239  34.542  1.00 10.00
ATOM   3398  C   VAL B 128     -13.164  21.455  33.259  1.00 10.00
ATOM   3399  O   VAL B 128     -13.755  21.900  32.276  1.00 10.00
ATOM   3395  CB  VAL B 128     -11.625  22.552  34.733  1.00 10.00
ATOM   3396  CG1 VAL B 128     -11.094  23.176  33.437  1.00 10.00
ATOM   3397  CG2 VAL B 128     -11.466  23.447  35.973  1.00 10.00
ATOM   3393  HN  VAL B 128     -13.068  21.113  36.314  1.00 10.00
ATOM   3400  N   VAL B 129     -12.562  20.247  33.256  1.00 10.00
ATOM   3402  CA  VAL B 129     -12.359  19.479  32.057  1.00 10.00
ATOM   3406  C   VAL B 129     -13.655  19.053  31.451  1.00 10.00
ATOM   3407  O   VAL B 129     -13.900  19.258  30.264  1.00 10.00
ATOM   3403  CB  VAL B 129     -11.554  18.240  32.315  1.00 10.00
ATOM   3404  CG1 VAL B 129     -11.389  17.467  30.995  1.00 10.00
ATOM   3405  CG2 VAL B 129     -10.224  18.657  32.970  1.00 10.00
ATOM   3401  HN  VAL B 129     -12.251  19.877  34.108  1.00 10.00
ATOM   3408  N   PHE B 130     -14.532  18.473  32.279  1.00 10.00
ATOM   3410  CA  PHE B 130     -15.775  17.887  31.870  1.00 10.00
ATOM   3418  C   PHE B 130     -16.675  18.917  31.232  1.00 10.00
ATOM   3419  O   PHE B 130     -17.109  18.703  30.104  1.00 10.00
ATOM   3411  CB  PHE B 130     -16.399  17.215  33.113  1.00 10.00
ATOM   3412  CG  PHE B 130     -17.549  16.303  32.858  1.00 10.00
ATOM   3413  CD1 PHE B 130     -17.553  15.423  31.802  1.00 10.00
ATOM   3414  CD2 PHE B 130     -18.581  16.272  33.766  1.00 10.00
ATOM   3415  CE1 PHE B 130     -18.607  14.563  31.624  1.00 10.00
ATOM   3416  CE2 PHE B 130     -19.637  15.417  33.600  1.00 10.00
ATOM   3417  CZ  PHE B 130     -19.643  14.565  32.527  1.00 10.00
ATOM   3409  HN  PHE B 130     -14.310  18.447  33.233  1.00 10.00
ATOM   3420  N   PRO B 131     -16.948  20.045  31.837  1.00 10.00
ATOM   3421  CA  PRO B 131     -17.837  20.992  31.213  1.00 10.00
ATOM   3425  C   PRO B 131     -17.283  21.516  29.930  1.00 10.00
ATOM   3426  O   PRO B 131     -18.057  21.848  29.035  1.00 10.00
ATOM   3422  CB  PRO B 131     -18.115  22.058  32.270  1.00 10.00
ATOM   3423  CG  PRO B 131     -17.952  21.292  33.596  1.00 10.00
ATOM   3424  CD  PRO B 131     -16.936  20.181  33.285  1.00 10.00
ATOM   3427  N   LEU B 132     -15.948  21.633  29.839  1.00 10.00
ATOM   3429  CA  LEU B 132     -15.284  22.121  28.673  1.00 10.00
ATOM   3434  C   LEU B 132     -15.431  21.090  27.592  1.00 10.00
ATOM   3435  O   LEU B 132     -15.646  21.419  26.427  1.00 10.00
ATOM   3430  CB  LEU B 132     -13.794  22.377  28.961  1.00 10.00
ATOM   3431  CG  LEU B 132     -13.011  23.040  27.817  1.00 10.00
ATOM   3432  CD1 LEU B 132     -13.636  24.384  27.416  1.00 10.00
ATOM   3433  CD2 LEU B 132     -11.530  23.199  28.204  1.00 10.00
ATOM   3428  HN  LEU B 132     -15.403  21.371  30.610  1.00 10.00
ATOM   3436  N   ALA B 133     -15.328  19.802  27.978  1.00 10.00
ATOM   3438  CA  ALA B 133     -15.424  18.669  27.101  1.00 10.00
ATOM   3440  C   ALA B 133     -16.797  18.616  26.508  1.00 10.00
ATOM   3441  O   ALA B 133     -16.964  18.168  25.376  1.00 10.00
ATOM   3439  CB  ALA B 133     -15.183  17.329  27.819  1.00 10.00
ATOM   3437  HN  ALA B 133     -15.177  19.624  28.930  1.00 10.00
ATOM   3442  N   PHE B 134     -17.821  19.010  27.292  1.00 10.00
ATOM   3444  CA  PHE B 134     -19.184  19.012  26.843  1.00 10.00
ATOM   3452  C   PHE B 134     -19.393  20.017  25.756  1.00 10.00
ATOM   3453  O   PHE B 134     -20.099  19.749  24.783  1.00 10.00
ATOM   3445  CB  PHE B 134     -20.219  19.417  27.904  1.00 10.00
ATOM   3446  CG  PHE B 134     -20.465  18.331  28.885  1.00 10.00
ATOM   3447  CD1 PHE B 134     -21.176  17.222  28.490  1.00 10.00
ATOM   3448  CD2 PHE B 134     -19.981  18.421  30.167  1.00 10.00
ATOM   3449  CE1 PHE B 134     -21.430  16.212  29.375  1.00 10.00
ATOM   3450  CE2 PHE B 134     -20.232  17.414  31.064  1.00 10.00
ATOM   3451  CZ  PHE B 134     -20.958  16.330  30.651  1.00 10.00
ATOM   3443  HN  PHE B 134     -17.626  19.306  28.205  1.00 10.00
ATOM   3454  N   GLY B 135     -18.833  21.229  25.925  1.00 10.00
ATOM   3456  CA  GLY B 135     -19.015  22.272  24.958  1.00 10.00
ATOM   3457  C   GLY B 135     -18.389  21.843  23.678  1.00 10.00
ATOM   3458  O   GLY B 135     -18.948  22.036  22.599  1.00 10.00
ATOM   3455  HN  GLY B 135     -18.291  21.399  26.724  1.00 10.00
ATOM   3459  N   PHE B 136     -17.187  21.253  23.775  1.00 10.00
ATOM   3461  CA  PHE B 136     -16.498  20.813  22.608  1.00 10.00
ATOM   3469  C   PHE B 136     -17.220  19.670  21.966  1.00 10.00
ATOM   3470  O   PHE B 136     -17.102  19.482  20.758  1.00 10.00
ATOM   3462  CB  PHE B 136     -15.015  20.501  22.840  1.00 10.00
ATOM   3463  CG  PHE B 136     -14.373  21.843  22.839  1.00 10.00
ATOM   3464  CD1 PHE B 136     -14.113  22.452  21.638  1.00 10.00
ATOM   3465  CD2 PHE B 136     -14.006  22.475  24.003  1.00 10.00
ATOM   3466  CE1 PHE B 136     -13.519  23.691  21.585  1.00 10.00
ATOM   3467  CE2 PHE B 136     -13.407  23.711  23.958  1.00 10.00
ATOM   3468  CZ  PHE B 136     -13.166  24.323  22.750  1.00 10.00
ATOM   3460  HN  PHE B 136     -16.779  21.123  24.658  1.00 10.00
ATOM   3471  N   LEU B 137     -17.863  18.781  22.753  1.00 10.00
ATOM   3473  CA  LEU B 137     -18.600  17.728  22.114  1.00 10.00
ATOM   3478  C   LEU B 137     -19.910  18.192  21.492  1.00 10.00
ATOM   3479  O   LEU B 137     -20.024  18.339  20.274  1.00 10.00
ATOM   3474  CB  LEU B 137     -18.934  16.613  23.128  1.00 10.00
ATOM   3475  CG  LEU B 137     -19.628  15.369  22.547  1.00 10.00
ATOM   3476  CD1 LEU B 137     -18.700  14.604  21.586  1.00 10.00
ATOM   3477  CD2 LEU B 137     -20.175  14.476  23.674  1.00 10.00
ATOM   3472  HN  LEU B 137     -17.826  18.851  23.730  1.00 10.00
ATOM   3480  N   ALA B 138     -20.931  18.419  22.354  1.00 10.00
ATOM   3482  CA  ALA B 138     -22.297  18.809  22.075  1.00 10.00
ATOM   3484  C   ALA B 138     -22.577  20.259  21.805  1.00 10.00
ATOM   3485  O   ALA B 138     -23.503  20.583  21.068  1.00 10.00
ATOM   3483  CB  ALA B 138     -23.263  18.377  23.195  1.00 10.00
ATOM   3481  HN  ALA B 138     -20.715  18.302  23.302  1.00 10.00
ATOM   3486  N   ASN B 139     -21.867  21.162  22.499  1.00 10.00
ATOM   3488  CA  ASN B 139     -22.115  22.586  22.508  1.00 10.00
ATOM   3495  C   ASN B 139     -21.761  23.292  21.251  1.00 10.00
ATOM   3496  O   ASN B 139     -22.237  24.401  21.028  1.00 10.00
ATOM   3489  CB  ASN B 139     -21.406  23.335  23.637  1.00 10.00
ATOM   3490  CG  ASN B 139     -22.178  23.046  24.906  1.00 10.00
ATOM   3492  ND2 ASN B 139     -23.079  23.995  25.270  1.00 10.00
ATOM   3491  OD1 ASN B 139     -21.997  22.009  25.544  1.00 10.00
ATOM   3487  HN  ASN B 139     -21.122  20.830  23.040  1.00 10.00
ATOM   3493 HD21 ASN B 139     -23.172  24.788  24.702  1.00 10.00
ATOM   3494 HD22 ASN B 139     -23.602  23.849  26.086  1.00 10.00
ATOM   3497  N   THR B 140     -20.879  22.725  20.424  1.00 10.00
ATOM   3499  CA  THR B 140     -20.408  23.475  19.300  1.00 10.00
ATOM   3504  C   THR B 140     -21.461  23.660  18.247  1.00 10.00
ATOM   3505  O   THR B 140     -21.959  22.700  17.661  1.00 10.00
ATOM   3500  CB  THR B 140     -19.234  22.820  18.647  1.00 10.00
ATOM   3503  CG2 THR B 140     -18.872  23.608  17.388  1.00 10.00
ATOM   3501  OG1 THR B 140     -18.135  22.763  19.546  1.00 10.00
ATOM   3498  HN  THR B 140     -20.561  21.812  20.584  1.00 10.00
ATOM   3502  HG1 THR B 140     -18.149  21.925  20.015  1.00 10.00
ATOM   3506  N   ALA B 141     -21.831  24.931  17.975  1.00 10.00
ATOM   3508  CA  ALA B 141     -22.702  25.197  16.865  1.00 10.00
ATOM   3510  C   ALA B 141     -24.041  24.589  17.114  1.00 10.00
ATOM   3511  O   ALA B 141     -24.331  24.180  18.233  1.00 10.00
ATOM   3509  CB  ALA B 141     -22.164  24.662  15.525  1.00 10.00
ATOM   3507  HN  ALA B 141     -21.506  25.669  18.532  1.00 10.00
ATOM   3512  N   PRO B 142     -24.922  24.646  16.140  1.00 10.00
ATOM   3513  CA  PRO B 142     -26.182  23.963  16.279  1.00 10.00
ATOM   3517  C   PRO B 142     -26.005  22.486  16.103  1.00 10.00
ATOM   3518  O   PRO B 142     -26.102  21.987  14.983  1.00 10.00
ATOM   3514  CB  PRO B 142     -27.122  24.588  15.253  1.00 10.00
ATOM   3515  CG  PRO B 142     -26.549  26.004  15.056  1.00 10.00
ATOM   3516  CD  PRO B 142     -25.045  25.851  15.337  1.00 10.00
ATOM   3519  N   GLU B 143     -25.746  21.788  17.212  1.00 10.00
ATOM   3521  CA  GLU B 143     -25.531  20.383  17.347  1.00 10.00
ATOM   3527  C   GLU B 143     -26.821  19.657  17.555  1.00 10.00
ATOM   3528  O   GLU B 143     -26.816  18.432  17.595  1.00 10.00
ATOM   3522  CB  GLU B 143     -24.614  20.045  18.535  1.00 10.00
ATOM   3523  CG  GLU B 143     -24.287  18.556  18.659  1.00 10.00
ATOM   3524  CD  GLU B 143     -23.252  18.207  17.600  1.00 10.00
ATOM   3525  OE1 GLU B 143     -22.859  19.121  16.826  1.00 10.00
ATOM   3526  OE2 GLU B 143     -22.842  17.016  17.549  1.00 10.00
ATOM   3520  HN  GLU B 143     -25.698  22.309  18.041  1.00 10.00
ATOM   3529  N   GLY B 144     -27.930  20.391  17.763  1.00 10.00
ATOM   3531  CA  GLY B 144     -29.177  19.878  18.260  1.00 10.00
ATOM   3532  C   GLY B 144     -29.745  18.725  17.486  1.00 10.00
ATOM   3533  O   GLY B 144     -30.276  17.797  18.093  1.00 10.00
ATOM   3530  HN  GLY B 144     -27.879  21.348  17.560  1.00 10.00
ATOM   3534  N   VAL B 145     -29.700  18.741  16.147  1.00 10.00
ATOM   3536  CA  VAL B 145     -30.314  17.673  15.405  1.00 10.00
ATOM   3540  C   VAL B 145     -29.623  16.364  15.679  1.00 10.00
ATOM   3541  O   VAL B 145     -30.269  15.336  15.868  1.00 10.00
ATOM   3537  CB  VAL B 145     -30.270  17.917  13.923  1.00 10.00
ATOM   3538  CG1 VAL B 145     -30.908  16.716  13.204  1.00 10.00
ATOM   3539  CG2 VAL B 145     -30.963  19.259  13.630  1.00 10.00
ATOM   3535  HN  VAL B 145     -29.251  19.475  15.676  1.00 10.00
ATOM   3542  N   GLN B 146     -28.282  16.398  15.700  1.00 10.00
ATOM   3544  CA  GLN B 146     -27.368  15.292  15.826  1.00 10.00
ATOM   3552  C   GLN B 146     -27.305  14.611  17.175  1.00 10.00
ATOM   3553  O   GLN B 146     -26.852  13.470  17.201  1.00 10.00
ATOM   3545  CB  GLN B 146     -25.916  15.659  15.481  1.00 10.00
ATOM   3546  CG  GLN B 146     -25.666  15.914  13.996  1.00 10.00
ATOM   3547  CD  GLN B 146     -24.161  16.055  13.809  1.00 10.00
ATOM   3549  NE2 GLN B 146     -23.523  14.995  13.246  1.00 10.00
ATOM   3548  OE1 GLN B 146     -23.569  17.071  14.163  1.00 10.00
ATOM   3543  HN  GLN B 146     -27.873  17.284  15.619  1.00 10.00
ATOM   3550 HE21 GLN B 146     -24.058  14.212  12.997  1.00 10.00
ATOM   3551 HE22 GLN B 146     -22.554  15.055  13.112  1.00 10.00
ATOM   3554  N   VAL B 147     -27.657  15.237  18.330  1.00 10.00
ATOM   3556  CA  VAL B 147     -27.259  14.567  19.557  1.00 10.00
ATOM   3560  C   VAL B 147     -28.353  14.086  20.523  1.00 10.00
ATOM   3561  O   VAL B 147     -29.162  14.903  20.968  1.00 10.00
ATOM   3557  CB  VAL B 147     -26.310  15.406  20.362  1.00 10.00
ATOM   3558  CG1 VAL B 147     -25.955  14.666  21.663  1.00 10.00
ATOM   3559  CG2 VAL B 147     -25.092  15.733  19.478  1.00 10.00
ATOM   3555  HN  VAL B 147     -28.149  16.085  18.334  1.00 10.00
ATOM   3562  N   SER B 148     -28.256  12.751  20.917  1.00 10.00
ATOM   3564  CA  SER B 148     -28.963  11.802  21.764  1.00 10.00
ATOM   3568  C   SER B 148     -27.819  11.186  22.503  1.00 10.00
ATOM   3569  O   SER B 148     -26.693  11.266  22.002  1.00 10.00
ATOM   3565  CB  SER B 148     -29.637  10.683  20.956  1.00 10.00
ATOM   3566  OG  SER B 148     -30.536  11.245  20.012  1.00 10.00
ATOM   3563  HN  SER B 148     -27.479  12.324  20.500  1.00 10.00
ATOM   3567  HG  SER B 148     -30.904  10.546  19.465  1.00 10.00
ATOM   3570  N   THR B 149     -28.001  10.609  23.709  1.00 10.00
ATOM   3572  CA  THR B 149     -26.848  10.037  24.358  1.00 10.00
ATOM   3577  C   THR B 149     -27.278   8.823  25.111  1.00 10.00
ATOM   3578  O   THR B 149     -28.450   8.450  25.105  1.00 10.00
ATOM   3573  CB  THR B 149     -26.124  10.904  25.358  1.00 10.00
ATOM   3576  CG2 THR B 149     -25.915  12.304  24.762  1.00 10.00
ATOM   3574  OG1 THR B 149     -26.852  11.011  26.572  1.00 10.00
ATOM   3571  HN  THR B 149     -28.886  10.580  24.129  1.00 10.00
ATOM   3575  HG1 THR B 149     -26.261  11.285  27.277  1.00 10.00
ATOM   3579  N   ASP B 150     -26.300   8.153  25.765  1.00 10.00
ATOM   3581  CA  ASP B 150     -26.550   6.969  26.535  1.00 10.00
ATOM   3586  C   ASP B 150     -25.931   7.184  27.887  1.00 10.00
ATOM   3587  O   ASP B 150     -24.801   7.662  27.987  1.00 10.00
ATOM   3582  CB  ASP B 150     -25.895   5.718  25.923  1.00 10.00
ATOM   3583  CG  ASP B 150     -26.305   4.494  26.731  1.00 10.00
ATOM   3584  OD1 ASP B 150     -27.181   4.638  27.629  1.00 10.00
ATOM   3585  OD2 ASP B 150     -25.749   3.399  26.456  1.00 10.00
ATOM   3580  HN  ASP B 150     -25.382   8.491  25.711  1.00 10.00
ATOM   3588  N   ILE B 151     -26.653   6.826  28.971  1.00 10.00
ATOM   3590  CA  ILE B 151     -26.124   7.034  30.296  1.00 10.00
ATOM   3595  C   ILE B 151     -24.873   6.239  30.503  1.00 10.00
ATOM   3596  O   ILE B 151     -23.900   6.746  31.061  1.00 10.00
ATOM   3591  CB  ILE B 151     -27.004   6.602  31.435  1.00 10.00
ATOM   3592  CG1 ILE B 151     -28.290   7.420  31.546  1.00 10.00
ATOM   3593  CG2 ILE B 151     -26.149   6.698  32.706  1.00 10.00
ATOM   3594  CD1 ILE B 151     -29.239   6.869  32.611  1.00 10.00
ATOM   3589  HN  ILE B 151     -27.540   6.425  28.856  1.00 10.00
ATOM   3597  N   ALA B 152     -24.861   4.970  30.065  1.00 10.00
ATOM   3599  CA  ALA B 152     -23.725   4.126  30.329  1.00 10.00
ATOM   3601  C   ALA B 152     -22.519   4.747  29.705  1.00 10.00
ATOM   3602  O   ALA B 152     -21.433   4.705  30.281  1.00 10.00
ATOM   3600  CB  ALA B 152     -23.876   2.710  29.747  1.00 10.00
ATOM   3598  HN  ALA B 152     -25.625   4.617  29.565  1.00 10.00
ATOM   3603  N   SER B 153     -22.674   5.314  28.494  1.00 10.00
ATOM   3605  CA  SER B 153     -21.563   5.913  27.813  1.00 10.00
ATOM   3609  C   SER B 153     -21.114   7.168  28.514  1.00 10.00
ATOM   3610  O   SER B 153     -19.915   7.381  28.686  1.00 10.00
ATOM   3606  CB  SER B 153     -21.883   6.271  26.349  1.00 10.00
ATOM   3607  OG  SER B 153     -22.905   7.253  26.283  1.00 10.00
ATOM   3604  HN  SER B 153     -23.558   5.319  28.071  1.00 10.00
ATOM   3608  HG  SER B 153     -23.752   6.826  26.132  1.00 10.00
ATOM   3611  N   TYR B 154     -22.066   8.039  28.917  1.00 10.00
ATOM   3613  CA  TYR B 154     -21.763   9.309  29.534  1.00 10.00
ATOM   3623  C   TYR B 154     -21.147   9.161  30.893  1.00 10.00
ATOM   3624  O   TYR B 154     -20.110   9.757  31.177  1.00 10.00
ATOM   3614  CB  TYR B 154     -23.044  10.157  29.659  1.00 10.00
ATOM   3615  CG  TYR B 154     -22.840  11.370  30.502  1.00 10.00
ATOM   3616  CD1 TYR B 154     -22.193  12.487  30.024  1.00 10.00
ATOM   3617  CD2 TYR B 154     -23.338  11.390  31.786  1.00 10.00
ATOM   3618  CE1 TYR B 154     -22.038  13.597  30.824  1.00 10.00
ATOM   3619  CE2 TYR B 154     -23.184  12.495  32.588  1.00 10.00
ATOM   3620  CZ  TYR B 154     -22.534  13.603  32.108  1.00 10.00
ATOM   3621  OH  TYR B 154     -22.383  14.737  32.933  1.00 10.00
ATOM   3612  HN  TYR B 154     -23.006   7.797  28.785  1.00 10.00
ATOM   3622  HH  TYR B 154     -22.595  15.529  32.432  1.00 10.00
ATOM   3625  N   LEU B 155     -21.750   8.326  31.759  1.00 10.00
ATOM   3627  CA  LEU B 155     -21.293   8.187  33.117  1.00 10.00
ATOM   3632  C   LEU B 155     -19.880   7.695  33.103  1.00 10.00
ATOM   3633  O   LEU B 155     -19.036   8.175  33.859  1.00 10.00
ATOM   3628  CB  LEU B 155     -22.086   7.119  33.878  1.00 10.00
ATOM   3629  CG  LEU B 155     -21.670   7.020  35.350  1.00 10.00
ATOM   3630  CD1 LEU B 155     -22.297   8.152  36.176  1.00 10.00
ATOM   3631  CD2 LEU B 155     -21.897   5.613  35.905  1.00 10.00
ATOM   3626  HN  LEU B 155     -22.518   7.798  31.457  1.00 10.00
ATOM   3634  N   SER B 156     -19.594   6.721  32.221  1.00 10.00
ATOM   3636  CA  SER B 156     -18.303   6.101  32.152  1.00 10.00
ATOM   3640  C   SER B 156     -17.268   7.127  31.811  1.00 10.00
ATOM   3641  O   SER B 156     -16.171   7.111  32.366  1.00 10.00
ATOM   3637  CB  SER B 156     -18.241   4.988  31.095  1.00 10.00
ATOM   3638  OG  SER B 156     -16.950   4.402  31.084  1.00 10.00
ATOM   3635  HN  SER B 156     -20.294   6.422  31.603  1.00 10.00
ATOM   3639  HG  SER B 156     -17.031   3.448  31.126  1.00 10.00
ATOM   3642  N   PHE B 157     -17.595   8.066  30.901  1.00 10.00
ATOM   3644  CA  PHE B 157     -16.666   9.080  30.479  1.00 10.00
ATOM   3652  C   PHE B 157     -16.303   9.913  31.671  1.00 10.00
ATOM   3653  O   PHE B 157     -15.139  10.279  31.839  1.00 10.00
ATOM   3645  CB  PHE B 157     -17.273  10.001  29.403  1.00 10.00
ATOM   3646  CG  PHE B 157     -16.374  11.169  29.194  1.00 10.00
ATOM   3647  CD1 PHE B 157     -15.185  11.046  28.509  1.00 10.00
ATOM   3648  CD2 PHE B 157     -16.740  12.407  29.674  1.00 10.00
ATOM   3649  CE1 PHE B 157     -14.375  12.141  28.323  1.00 10.00
ATOM   3650  CE2 PHE B 157     -15.933  13.502  29.492  1.00 10.00
ATOM   3651  CZ  PHE B 157     -14.746  13.369  28.814  1.00 10.00
ATOM   3643  HN  PHE B 157     -18.495   8.057  30.515  1.00 10.00
ATOM   3654  N   VAL B 158     -17.299  10.240  32.520  1.00 10.00
ATOM   3656  CA  VAL B 158     -17.116  11.057  33.690  1.00 10.00
ATOM   3660  C   VAL B 158     -16.202  10.357  34.647  1.00 10.00
ATOM   3661  O   VAL B 158     -15.281  10.964  35.196  1.00 10.00
ATOM   3657  CB  VAL B 158     -18.395  11.260  34.451  1.00 10.00
ATOM   3658  CG1 VAL B 158     -18.103  12.138  35.681  1.00 10.00
ATOM   3659  CG2 VAL B 158     -19.469  11.800  33.502  1.00 10.00
ATOM   3655  HN  VAL B 158     -18.200   9.903  32.329  1.00 10.00
ATOM   3662  N   MET B 159     -16.452   9.054  34.883  1.00 10.00
ATOM   3664  CA  MET B 159     -15.703   8.289  35.839  1.00 10.00
ATOM   3669  C   MET B 159     -14.279   8.164  35.400  1.00 10.00
ATOM   3670  O   MET B 159     -13.375   8.232  36.230  1.00 10.00
ATOM   3665  CB  MET B 159     -16.278   6.880  36.042  1.00 10.00
ATOM   3666  CG  MET B 159     -17.631   6.922  36.750  1.00 10.00
ATOM   3667  SD  MET B 159     -18.420   5.319  37.051  1.00 10.00
ATOM   3668  CE  MET B 159     -19.807   6.105  37.917  1.00 10.00
ATOM   3663  HN  MET B 159     -17.171   8.612  34.385  1.00 10.00
ATOM   3671  N   ALA B 160     -14.047   7.948  34.088  1.00 10.00
ATOM   3673  CA  ALA B 160     -12.717   7.788  33.566  1.00 10.00
ATOM   3675  C   ALA B 160     -11.946   9.064  33.729  1.00 10.00
ATOM   3676  O   ALA B 160     -10.805   9.062  34.185  1.00 10.00
ATOM   3674  CB  ALA B 160     -12.704   7.443  32.065  1.00 10.00
ATOM   3672  HN  ALA B 160     -14.808   7.898  33.473  1.00 10.00
ATOM   3677  N   LEU B 161     -12.578  10.198  33.381  1.00 10.00
ATOM   3679  CA  LEU B 161     -11.958  11.494  33.389  1.00 10.00
ATOM   3684  C   LEU B 161     -11.574  11.827  34.805  1.00 10.00
ATOM   3685  O   LEU B 161     -10.474  12.306  35.076  1.00 10.00
ATOM   3680  CB  LEU B 161     -12.966  12.571  32.950  1.00 10.00
ATOM   3681  CG  LEU B 161     -12.376  13.968  32.717  1.00 10.00
ATOM   3682  CD1 LEU B 161     -11.586  14.015  31.402  1.00 10.00
ATOM   3683  CD2 LEU B 161     -13.454  15.060  32.819  1.00 10.00
ATOM   3678  HN  LEU B 161     -13.516  10.138  33.106  1.00 10.00
ATOM   3686  N   PHE B 162     -12.500  11.560  35.741  1.00 10.00
ATOM   3688  CA  PHE B 162     -12.412  11.868  37.144  1.00 10.00
ATOM   3696  C   PHE B 162     -11.265  11.134  37.783  1.00 10.00
ATOM   3697  O   PHE B 162     -10.454  11.745  38.480  1.00 10.00
ATOM   3689  CB  PHE B 162     -13.728  11.414  37.805  1.00 10.00
ATOM   3690  CG  PHE B 162     -13.827  11.682  39.264  1.00 10.00
ATOM   3691  CD1 PHE B 162     -14.095  12.950  39.723  1.00 10.00
ATOM   3692  CD2 PHE B 162     -13.698  10.648  40.162  1.00 10.00
ATOM   3693  CE1 PHE B 162     -14.214  13.189  41.069  1.00 10.00
ATOM   3694  CE2 PHE B 162     -13.818  10.879  41.508  1.00 10.00
ATOM   3695  CZ  PHE B 162     -14.077  12.147  41.950  1.00 10.00
ATOM   3687  HN  PHE B 162     -13.317  11.112  35.439  1.00 10.00
ATOM   3698  N   MET B 163     -11.180   9.800  37.582  1.00 10.00
ATOM   3700  CA  MET B 163     -10.142   8.998  38.180  1.00 10.00
ATOM   3705  C   MET B 163      -8.808   9.324  37.584  1.00 10.00
ATOM   3706  O   MET B 163      -7.814   9.421  38.299  1.00 10.00
ATOM   3701  CB  MET B 163     -10.336   7.489  37.987  1.00 10.00
ATOM   3702  CG  MET B 163      -9.307   6.638  38.733  1.00 10.00
ATOM   3703  SD  MET B 163      -9.559   4.844  38.580  1.00 10.00
ATOM   3704  CE  MET B 163     -10.837   4.745  39.864  1.00 10.00
ATOM   3699  HN  MET B 163     -11.845   9.365  37.011  1.00 10.00
ATOM   3707  N   ALA B 164      -8.761   9.500  36.247  1.00 10.00
ATOM   3709  CA  ALA B 164      -7.526   9.734  35.549  1.00 10.00
ATOM   3711  C   ALA B 164      -6.915  11.021  36.016  1.00 10.00
ATOM   3712  O   ALA B 164      -5.703  11.104  36.202  1.00 10.00
ATOM   3710  CB  ALA B 164      -7.715   9.838  34.026  1.00 10.00
ATOM   3708  HN  ALA B 164      -9.595   9.466  35.735  1.00 10.00
ATOM   3713  N   PHE B 165      -7.731  12.071  36.203  1.00 10.00
ATOM   3715  CA  PHE B 165      -7.214  13.331  36.662  1.00 10.00
ATOM   3723  C   PHE B 165      -6.707  13.217  38.060  1.00 10.00
ATOM   3724  O   PHE B 165      -5.748  13.892  38.428  1.00 10.00
ATOM   3716  CB  PHE B 165      -8.216  14.497  36.599  1.00 10.00
ATOM   3717  CG  PHE B 165      -8.156  15.029  35.210  1.00 10.00
ATOM   3718  CD1 PHE B 165      -8.915  14.489  34.197  1.00 10.00
ATOM   3719  CD2 PHE B 165      -7.312  16.077  34.926  1.00 10.00
ATOM   3720  CE1 PHE B 165      -8.833  15.002  32.923  1.00 10.00
ATOM   3721  CE2 PHE B 165      -7.227  16.591  33.656  1.00 10.00
ATOM   3722  CZ  PHE B 165      -7.990  16.053  32.650  1.00 10.00
ATOM   3714  HN  PHE B 165      -8.690  11.977  36.026  1.00 10.00
ATOM   3725  N   GLY B 166      -7.362  12.396  38.901  1.00 10.00
ATOM   3727  CA  GLY B 166      -6.901  12.273  40.251  1.00 10.00
ATOM   3728  C   GLY B 166      -5.509  11.713  40.232  1.00 10.00
ATOM   3729  O   GLY B 166      -4.649  12.174  40.981  1.00 10.00
ATOM   3726  HN  GLY B 166      -8.143  11.894  38.590  1.00 10.00
ATOM   3730  N   VAL B 167      -5.264  10.683  39.394  1.00 10.00
ATOM   3732  CA  VAL B 167      -3.971  10.057  39.314  1.00 10.00
ATOM   3736  C   VAL B 167      -2.948  10.963  38.672  1.00 10.00
ATOM   3737  O   VAL B 167      -1.786  10.962  39.074  1.00 10.00
ATOM   3733  CB  VAL B 167      -3.965   8.720  38.618  1.00 10.00
ATOM   3734  CG1 VAL B 167      -4.819   7.750  39.453  1.00 10.00
ATOM   3735  CG2 VAL B 167      -4.438   8.875  37.164  1.00 10.00
ATOM   3731  HN  VAL B 167      -5.989  10.351  38.823  1.00 10.00
ATOM   3738  N   SER B 168      -3.342  11.757  37.651  1.00 10.00
ATOM   3740  CA  SER B 168      -2.433  12.601  36.913  1.00 10.00
ATOM   3744  C   SER B 168      -1.883  13.690  37.794  1.00 10.00
ATOM   3745  O   SER B 168      -0.807  14.223  37.520  1.00 10.00
ATOM   3741  CB  SER B 168      -3.107  13.269  35.702  1.00 10.00
ATOM   3742  OG  SER B 168      -2.174  14.086  35.009  1.00 10.00
ATOM   3739  HN  SER B 168      -4.290  11.759  37.399  1.00 10.00
ATOM   3743  HG  SER B 168      -1.384  14.194  35.543  1.00 10.00
ATOM   3746  N   PHE B 169      -2.631  14.078  38.843  1.00 10.00
ATOM   3748  CA  PHE B 169      -2.249  15.081  39.809  1.00 10.00
ATOM   3756  C   PHE B 169      -1.154  14.597  40.712  1.00 10.00
ATOM   3757  O   PHE B 169      -0.446  15.406  41.308  1.00 10.00
ATOM   3749  CB  PHE B 169      -3.407  15.595  40.687  1.00 10.00
ATOM   3750  CG  PHE B 169      -4.021  16.752  39.976  1.00 10.00
ATOM   3751  CD1 PHE B 169      -4.762  16.587  38.832  1.00 10.00
ATOM   3752  CD2 PHE B 169      -3.847  18.021  40.483  1.00 10.00
ATOM   3753  CE1 PHE B 169      -5.317  17.677  38.198  1.00 10.00
ATOM   3754  CE2 PHE B 169      -4.400  19.113  39.856  1.00 10.00
ATOM   3755  CZ  PHE B 169      -5.137  18.941  38.708  1.00 10.00
ATOM   3747  HN  PHE B 169      -3.502  13.646  38.962  1.00 10.00
ATOM   3758  N   GLU B 170      -1.068  13.273  40.924  1.00 10.00
ATOM   3760  CA  GLU B 170      -0.091  12.629  41.763  1.00 10.00
ATOM   3766  C   GLU B 170       1.279  12.711  41.154  1.00 10.00
ATOM   3767  O   GLU B 170       2.280  12.664  41.868  1.00 10.00
ATOM   3761  CB  GLU B 170      -0.394  11.139  41.987  1.00 10.00
ATOM   3762  CG  GLU B 170      -1.639  10.899  42.840  1.00 10.00
ATOM   3763  CD  GLU B 170      -1.294  11.287  44.271  1.00 10.00
ATOM   3764  OE1 GLU B 170      -1.010  12.490  44.514  1.00 10.00
ATOM   3765  OE2 GLU B 170      -1.304  10.378  45.138  1.00 10.00
ATOM   3759  HN  GLU B 170      -1.723  12.700  40.473  1.00 10.00
ATOM   3768  N   VAL B 171       1.360  12.826  39.815  1.00 10.00
ATOM   3770  CA  VAL B 171       2.600  12.736  39.088  1.00 10.00
ATOM   3774  C   VAL B 171       3.622  13.700  39.616  1.00 10.00
ATOM   3775  O   VAL B 171       4.759  13.285  39.835  1.00 10.00
ATOM   3771  CB  VAL B 171       2.438  13.024  37.624  1.00 10.00
ATOM   3772  CG1 VAL B 171       3.827  12.982  36.961  1.00 10.00
ATOM   3773  CG2 VAL B 171       1.426  12.027  37.035  1.00 10.00
ATOM   3769  HN  VAL B 171       0.536  12.980  39.309  1.00 10.00
ATOM   3776  N   PRO B 172       3.322  14.943  39.855  1.00 10.00
ATOM   3777  CA  PRO B 172       4.352  15.831  40.307  1.00 10.00
ATOM   3781  C   PRO B 172       4.943  15.453  41.630  1.00 10.00
ATOM   3782  O   PRO B 172       6.057  15.881  41.883  1.00 10.00
ATOM   3778  CB  PRO B 172       3.738  17.228  40.267  1.00 10.00
ATOM   3779  CG  PRO B 172       2.695  17.128  39.137  1.00 10.00
ATOM   3780  CD  PRO B 172       2.273  15.647  39.129  1.00 10.00
ATOM   3783  N   VAL B 173       4.224  14.764  42.537  1.00 10.00
ATOM   3785  CA  VAL B 173       4.817  14.377  43.796  1.00 10.00
ATOM   3789  C   VAL B 173       5.706  13.169  43.696  1.00 10.00
ATOM   3790  O   VAL B 173       6.764  13.122  44.322  1.00 10.00
ATOM   3786  CB  VAL B 173       3.823  14.143  44.900  1.00 10.00
ATOM   3787  CG1 VAL B 173       3.128  15.482  45.193  1.00 10.00
ATOM   3788  CG2 VAL B 173       2.874  12.997  44.524  1.00 10.00
ATOM   3784  HN  VAL B 173       3.294  14.524  42.342  1.00 10.00
ATOM   3791  N   ALA B 174       5.287  12.138  42.937  1.00 10.00
ATOM   3793  CA  ALA B 174       6.067  10.933  42.835  1.00 10.00
ATOM   3795  C   ALA B 174       7.357  11.265  42.161  1.00 10.00
ATOM   3796  O   ALA B 174       8.420  10.792  42.565  1.00 10.00
ATOM   3794  CB  ALA B 174       5.377   9.845  41.995  1.00 10.00
ATOM   3792  HN  ALA B 174       4.439  12.210  42.449  1.00 10.00
ATOM   3797  N   ILE B 175       7.284  12.096  41.102  1.00 10.00
ATOM   3799  CA  ILE B 175       8.433  12.467  40.338  1.00 10.00
ATOM   3804  C   ILE B 175       9.372  13.285  41.176  1.00 10.00
ATOM   3805  O   ILE B 175      10.571  13.015  41.194  1.00 10.00
ATOM   3800  CB  ILE B 175       8.088  13.250  39.101  1.00 10.00
ATOM   3801  CG1 ILE B 175       9.341  13.425  38.227  1.00 10.00
ATOM   3802  CG2 ILE B 175       7.410  14.564  39.519  1.00 10.00
ATOM   3803  CD1 ILE B 175       9.873  12.104  37.672  1.00 10.00
ATOM   3798  HN  ILE B 175       6.410  12.460  40.847  1.00 10.00
ATOM   3806  N   VAL B 176       8.850  14.275  41.933  1.00 10.00
ATOM   3808  CA  VAL B 176       9.679  15.143  42.726  1.00 10.00
ATOM   3812  C   VAL B 176      10.444  14.324  43.706  1.00 10.00
ATOM   3813  O   VAL B 176      11.585  14.643  44.027  1.00 10.00
ATOM   3809  CB  VAL B 176       8.935  16.147  43.555  1.00 10.00
ATOM   3810  CG1 VAL B 176       9.933  16.785  44.537  1.00 10.00
ATOM   3811  CG2 VAL B 176       8.319  17.193  42.628  1.00 10.00
ATOM   3807  HN  VAL B 176       7.878  14.405  41.943  1.00 10.00
ATOM   3814  N   LEU B 177       9.799  13.278  44.240  1.00 10.00
ATOM   3816  CA  LEU B 177      10.355  12.388  45.216  1.00 10.00
ATOM   3821  C   LEU B 177      11.492  11.623  44.620  1.00 10.00
ATOM   3822  O   LEU B 177      12.491  11.369  45.294  1.00 10.00
ATOM   3817  CB  LEU B 177       9.329  11.326  45.650  1.00 10.00
ATOM   3818  CG  LEU B 177       9.786  10.404  46.794  1.00 10.00
ATOM   3819  CD1 LEU B 177       9.650  11.094  48.159  1.00 10.00
ATOM   3820  CD2 LEU B 177       9.089   9.043  46.728  1.00 10.00
ATOM   3815  HN  LEU B 177       8.882  13.109  43.942  1.00 10.00
ATOM   3823  N   LEU B 178      11.324  11.171  43.361  1.00 10.00
ATOM   3825  CA  LEU B 178      12.310  10.403  42.660  1.00 10.00
ATOM   3830  C   LEU B 178      13.502  11.271  42.361  1.00 10.00
ATOM   3831  O   LEU B 178      14.645  10.872  42.564  1.00 10.00
ATOM   3826  CB  LEU B 178      11.782   9.873  41.314  1.00 10.00
ATOM   3827  CG  LEU B 178      10.702   8.781  41.439  1.00 10.00
ATOM   3828  CD1 LEU B 178      10.229   8.310  40.054  1.00 10.00
ATOM   3829  CD2 LEU B 178      11.183   7.616  42.317  1.00 10.00
ATOM   3824  HN  LEU B 178      10.484  11.380  42.902  1.00 10.00
ATOM   3832  N   CYS B 179      13.246  12.505  41.883  1.00 10.00
ATOM   3834  CA  CYS B 179      14.281  13.418  41.472  1.00 10.00
ATOM   3838  C   CYS B 179      15.132  13.791  42.642  1.00 10.00
ATOM   3839  O   CYS B 179      16.348  13.927  42.514  1.00 10.00
ATOM   3835  CB  CYS B 179      13.741  14.756  40.951  1.00 10.00
ATOM   3836  SG  CYS B 179      12.817  14.651  39.401  1.00 10.00
ATOM   3833  HN  CYS B 179      12.312  12.794  41.811  1.00 10.00
ATOM   3837  HG  CYS B 179      13.011  13.445  38.889  1.00 10.00
ATOM   3840  N   TRP B 180      14.486  14.008  43.801  1.00 10.00
ATOM   3842  CA  TRP B 180      15.120  14.416  45.021  1.00 10.00
ATOM   3854  C   TRP B 180      16.037  13.326  45.466  1.00 10.00
ATOM   3855  O   TRP B 180      17.189  13.575  45.814  1.00 10.00
ATOM   3843  CB  TRP B 180      14.068  14.650  46.121  1.00 10.00
ATOM   3844  CG  TRP B 180      14.603  15.013  47.483  1.00 10.00
ATOM   3845  CD1 TRP B 180      15.003  16.218  47.977  1.00 10.00
ATOM   3846  CD2 TRP B 180      14.748  14.066  48.549  1.00 10.00
ATOM   3849  CE2 TRP B 180      15.236  14.760  49.654  1.00 10.00
ATOM   3850  CE3 TRP B 180      14.490  12.727  48.602  1.00 10.00
ATOM   3847  NE1 TRP B 180      15.389  16.082  49.290  1.00 10.00
ATOM   3851  CZ2 TRP B 180      15.476  14.121  50.839  1.00 10.00
ATOM   3852  CZ3 TRP B 180      14.738  12.086  49.793  1.00 10.00
ATOM   3853  CH2 TRP B 180      15.220  12.768  50.891  1.00 10.00
ATOM   3841  HN  TRP B 180      13.514  13.880  43.812  1.00 10.00
ATOM   3848  HE1 TRP B 180      15.716  16.803  49.868  1.00 10.00
ATOM   3856  N   MET B 181      15.530  12.082  45.420  1.00 10.00
ATOM   3858  CA  MET B 181      16.189  10.878  45.830  1.00 10.00
ATOM   3863  C   MET B 181      17.349  10.632  44.921  1.00 10.00
ATOM   3864  O   MET B 181      18.298   9.950  45.300  1.00 10.00
ATOM   3859  CB  MET B 181      15.228   9.679  45.863  1.00 10.00
ATOM   3860  CG  MET B 181      15.857   8.360  46.305  1.00 10.00
ATOM   3861  SD  MET B 181      16.456   7.310  44.949  1.00 10.00
ATOM   3862  CE  MET B 181      16.653   5.811  45.957  1.00 10.00
ATOM   3857  HN  MET B 181      14.619  11.988  45.072  1.00 10.00
ATOM   3865  N   GLY B 182      17.284  11.147  43.681  1.00 10.00
ATOM   3867  CA  GLY B 182      18.397  11.040  42.782  1.00 10.00
ATOM   3868  C   GLY B 182      18.170   9.914  41.826  1.00 10.00
ATOM   3869  O   GLY B 182      19.069   9.547  41.073  1.00 10.00
ATOM   3866  HN  GLY B 182      16.465  11.599  43.391  1.00 10.00
ATOM   3870  N   ILE B 183      16.968   9.307  41.854  1.00 10.00
ATOM   3872  CA  ILE B 183      16.694   8.246  40.930  1.00 10.00
ATOM   3877  C   ILE B 183      16.629   8.760  39.515  1.00 10.00
ATOM   3878  O   ILE B 183      17.218   8.147  38.624  1.00 10.00
ATOM   3873  CB  ILE B 183      15.480   7.431  41.284  1.00 10.00
ATOM   3874  CG1 ILE B 183      15.250   6.313  40.254  1.00 10.00
ATOM   3875  CG2 ILE B 183      14.298   8.365  41.525  1.00 10.00
ATOM   3876  CD1 ILE B 183      14.208   5.286  40.693  1.00 10.00
ATOM   3871  HN  ILE B 183      16.288   9.587  42.501  1.00 10.00
ATOM   3879  N   THR B 184      15.929   9.890  39.258  1.00 10.00
ATOM   3881  CA  THR B 184      15.875  10.428  37.917  1.00 10.00
ATOM   3886  C   THR B 184      16.380  11.832  37.961  1.00 10.00
ATOM   3887  O   THR B 184      16.409  12.466  39.015  1.00 10.00
ATOM   3882  CB  THR B 184      14.511  10.537  37.288  1.00 10.00
ATOM   3885  CG2 THR B 184      13.872   9.147  37.172  1.00 10.00
ATOM   3883  OG1 THR B 184      13.685  11.416  38.033  1.00 10.00
ATOM   3880  HN  THR B 184      15.455  10.345  39.985  1.00 10.00
ATOM   3884  HG1 THR B 184      13.179  11.967  37.432  1.00 10.00
ATOM   3888  N   SER B 185      16.787  12.347  36.781  1.00 10.00
ATOM   3890  CA  SER B 185      17.310  13.678  36.666  1.00 10.00
ATOM   3894  C   SER B 185      16.332  14.479  35.863  1.00 10.00
ATOM   3895  O   SER B 185      15.594  13.947  35.034  1.00 10.00
ATOM   3891  CB  SER B 185      18.652  13.725  35.912  1.00 10.00
ATOM   3892  OG  SER B 185      19.131  15.059  35.823  1.00 10.00
ATOM   3889  HN  SER B 185      16.722  11.792  35.976  1.00 10.00
ATOM   3893  HG  SER B 185      19.637  15.270  36.612  1.00 10.00
ATOM   3896  N   PRO B 186      16.334  15.762  36.108  1.00 10.00
ATOM   3897  CA  PRO B 186      15.452  16.707  35.472  1.00 10.00
ATOM   3901  C   PRO B 186      15.639  16.690  33.988  1.00 10.00
ATOM   3902  O   PRO B 186      14.692  16.981  33.259  1.00 10.00
ATOM   3898  CB  PRO B 186      15.827  18.062  36.077  1.00 10.00
ATOM   3899  CG  PRO B 186      16.444  17.719  37.450  1.00 10.00
ATOM   3900  CD  PRO B 186      17.004  16.303  37.278  1.00 10.00
ATOM   3903  N   GLU B 187      16.871  16.408  33.532  1.00 10.00
ATOM   3905  CA  GLU B 187      17.190  16.340  32.136  1.00 10.00
ATOM   3911  C   GLU B 187      16.542  15.130  31.554  1.00 10.00
ATOM   3912  O   GLU B 187      16.136  15.131  30.392  1.00 10.00
ATOM   3906  CB  GLU B 187      18.703  16.262  31.875  1.00 10.00
ATOM   3907  CG  GLU B 187      19.418  17.595  32.110  1.00 10.00
ATOM   3908  CD  GLU B 187      19.308  17.948  33.586  1.00 10.00
ATOM   3909  OE1 GLU B 187      20.159  17.464  34.375  1.00 10.00
ATOM   3910  OE2 GLU B 187      18.364  18.703  33.946  1.00 10.00
ATOM   3904  HN  GLU B 187      17.585  16.242  34.183  1.00 10.00
ATOM   3913  N   ASP B 188      16.434  14.059  32.359  1.00 10.00
ATOM   3915  CA  ASP B 188      15.888  12.806  31.925  1.00 10.00
ATOM   3920  C   ASP B 188      14.470  13.025  31.493  1.00 10.00
ATOM   3921  O   ASP B 188      14.034  12.475  30.484  1.00 10.00
ATOM   3916  CB  ASP B 188      15.876  11.771  33.066  1.00 10.00
ATOM   3917  CG  ASP B 188      15.631  10.396  32.470  1.00 10.00
ATOM   3918  OD1 ASP B 188      15.430  10.321  31.229  1.00 10.00
ATOM   3919  OD2 ASP B 188      15.649   9.404  33.246  1.00 10.00
ATOM   3914  HN  ASP B 188      16.743  14.138  33.285  1.00 10.00
ATOM   3922  N   LEU B 189      13.704  13.832  32.253  1.00 10.00
ATOM   3924  CA  LEU B 189      12.336  14.110  31.919  1.00 10.00
ATOM   3929  C   LEU B 189      12.297  14.915  30.655  1.00 10.00
ATOM   3930  O   LEU B 189      11.411  14.733  29.822  1.00 10.00
ATOM   3925  CB  LEU B 189      11.598  14.929  32.995  1.00 10.00
ATOM   3926  CG  LEU B 189      11.499  14.216  34.358  1.00 10.00
ATOM   3927  CD1 LEU B 189      12.861  14.148  35.053  1.00 10.00
ATOM   3928  CD2 LEU B 189      10.424  14.847  35.249  1.00 10.00
ATOM   3923  HN  LEU B 189      14.091  14.239  33.056  1.00 10.00
ATOM   3931  N   ARG B 190      13.263  15.839  30.497  1.00 10.00
ATOM   3933  CA  ARG B 190      13.314  16.725  29.369  1.00 10.00
ATOM   3946  C   ARG B 190      13.537  15.946  28.111  1.00 10.00
ATOM   3947  O   ARG B 190      13.088  16.360  27.043  1.00 10.00
ATOM   3934  CB  ARG B 190      14.418  17.788  29.483  1.00 10.00
ATOM   3935  CG  ARG B 190      14.442  18.758  28.301  1.00 10.00
ATOM   3936  CD  ARG B 190      15.403  19.933  28.482  1.00 10.00
ATOM   3937  NE  ARG B 190      15.430  20.675  27.192  1.00 10.00
ATOM   3939  CZ  ARG B 190      16.288  20.269  26.211  1.00 10.00
ATOM   3940  NH1 ARG B 190      17.103  19.196  26.426  1.00 10.00
ATOM   3943  NH2 ARG B 190      16.328  20.931  25.016  1.00 10.00
ATOM   3932  HN  ARG B 190      13.961  15.911  31.182  1.00 10.00
ATOM   3938  HE  ARG B 190      14.837  21.443  27.058  1.00 10.00
ATOM   3941 HH11 ARG B 190      17.069  18.692  27.336  1.00 10.00
ATOM   3942 HH12 ARG B 190      17.758  18.882  25.683  1.00 10.00
ATOM   3944 HH21 ARG B 190      15.704  21.746  24.851  1.00 10.00
ATOM   3945 HH22 ARG B 190      16.983  20.617  24.271  1.00 10.00
ATOM   3948  N   LYS B 191      14.317  14.851  28.184  1.00 10.00
ATOM   3950  CA  LYS B 191      14.578  14.008  27.046  1.00 10.00
ATOM   3959  C   LYS B 191      13.358  13.211  26.670  1.00 10.00
ATOM   3960  O   LYS B 191      13.071  13.019  25.491  1.00 10.00
ATOM   3951  CB  LYS B 191      15.730  13.022  27.298  1.00 10.00
ATOM   3952  CG  LYS B 191      16.130  12.214  26.061  1.00 10.00
ATOM   3953  CD  LYS B 191      17.482  11.512  26.198  1.00 10.00
ATOM   3954  CE  LYS B 191      17.853  10.660  24.984  1.00 10.00
ATOM   3955  NZ  LYS B 191      18.017  11.520  23.790  1.00 10.00
ATOM   3949  HN  LYS B 191      14.722  14.618  29.045  1.00 10.00
ATOM   3956  HZ1 LYS B 191      17.130  12.024  23.589  1.00 10.00
ATOM   3957  HZ2 LYS B 191      18.270  10.942  22.964  1.00 10.00
ATOM   3958  HZ3 LYS B 191      18.771  12.219  23.953  1.00 10.00
ATOM   3961  N   LYS B 192      12.624  12.729  27.693  1.00 10.00
ATOM   3963  CA  LYS B 192      11.468  11.869  27.647  1.00 10.00
ATOM   3972  C   LYS B 192      10.289  12.579  27.052  1.00 10.00
ATOM   3973  O   LYS B 192       9.307  11.948  26.665  1.00 10.00
ATOM   3964  CB  LYS B 192      11.072  11.358  29.042  1.00 10.00
ATOM   3965  CG  LYS B 192       9.989  10.278  29.028  1.00 10.00
ATOM   3966  CD  LYS B 192       9.905   9.504  30.343  1.00 10.00
ATOM   3967  CE  LYS B 192       9.698  10.395  31.570  1.00 10.00
ATOM   3968  NZ  LYS B 192       9.795   9.581  32.804  1.00 10.00
ATOM   3962  HN  LYS B 192      12.915  13.000  28.588  1.00 10.00
ATOM   3969  HZ1 LYS B 192      10.732   9.135  32.864  1.00 10.00
ATOM   3970  HZ2 LYS B 192       9.068   8.836  32.799  1.00 10.00
ATOM   3971  HZ3 LYS B 192       9.655  10.182  33.640  1.00 10.00
ATOM   3974  N   ARG B 193      10.355  13.918  26.975  1.00 10.00
ATOM   3976  CA  ARG B 193       9.240  14.721  26.565  1.00 10.00
ATOM   3989  C   ARG B 193       8.680  14.221  25.263  1.00 10.00
ATOM   3990  O   ARG B 193       7.459  14.123  25.150  1.00 10.00
ATOM   3977  CB  ARG B 193       9.621  16.193  26.343  1.00 10.00
ATOM   3978  CG  ARG B 193       9.919  16.957  27.634  1.00 10.00
ATOM   3979  CD  ARG B 193      10.309  18.416  27.388  1.00 10.00
ATOM   3980  NE  ARG B 193      10.368  19.092  28.714  1.00 10.00
ATOM   3982  CZ  ARG B 193       9.263  19.738  29.187  1.00 10.00
ATOM   3983  NH1 ARG B 193       8.121  19.770  28.440  1.00 10.00
ATOM   3986  NH2 ARG B 193       9.302  20.358  30.403  1.00 10.00
ATOM   3975  HN  ARG B 193      11.195  14.363  27.208  1.00 10.00
ATOM   3981  HE  ARG B 193      11.198  19.069  29.236  1.00 10.00
ATOM   3984 HH11 ARG B 193       8.094  19.302  27.511  1.00 10.00
ATOM   3985 HH12 ARG B 193       7.277  20.262  28.799  1.00 10.00
ATOM   3987 HH21 ARG B 193      10.174  20.338  30.969  1.00 10.00
ATOM   3988 HH22 ARG B 193       8.459  20.851  30.763  1.00 10.00
ATOM   3991  N   PRO B 194       9.468  13.892  24.275  1.00 10.00
ATOM   3992  CA  PRO B 194       8.903  13.438  23.031  1.00 10.00
ATOM   3996  C   PRO B 194       8.119  12.172  23.183  1.00 10.00
ATOM   3997  O   PRO B 194       7.267  11.914  22.335  1.00 10.00
ATOM   3993  CB  PRO B 194      10.073  13.368  22.053  1.00 10.00
ATOM   3994  CG  PRO B 194      11.037  14.452  22.572  1.00 10.00
ATOM   3995  CD  PRO B 194      10.767  14.520  24.088  1.00 10.00
ATOM   3998  N   TYR B 195       8.453  11.331  24.178  1.00 10.00
ATOM   4000  CA  TYR B 195       7.729  10.133  24.504  1.00 10.00
ATOM   4010  C   TYR B 195       6.455  10.477  25.218  1.00 10.00
ATOM   4011  O   TYR B 195       5.419   9.861  24.996  1.00 10.00
ATOM   4001  CB  TYR B 195       8.532   9.191  25.413  1.00 10.00
ATOM   4002  CG  TYR B 195       9.679   8.692  24.608  1.00 10.00
ATOM   4003  CD1 TYR B 195       9.545   7.565  23.832  1.00 10.00
ATOM   4004  CD2 TYR B 195      10.884   9.356  24.616  1.00 10.00
ATOM   4005  CE1 TYR B 195      10.599   7.099  23.084  1.00 10.00
ATOM   4006  CE2 TYR B 195      11.942   8.894  23.869  1.00 10.00
ATOM   4007  CZ  TYR B 195      11.801   7.762  23.103  1.00 10.00
ATOM   4008  OH  TYR B 195      12.885   7.285  22.333  1.00 10.00
ATOM   3999  HN  TYR B 195       9.243  11.550  24.718  1.00 10.00
ATOM   4009  HH  TYR B 195      13.685   7.304  22.862  1.00 10.00
ATOM   4012  N   VAL B 196       6.516  11.472  26.119  1.00 10.00
ATOM   4014  CA  VAL B 196       5.417  11.851  26.963  1.00 10.00
ATOM   4018  C   VAL B 196       4.276  12.347  26.135  1.00 10.00
ATOM   4019  O   VAL B 196       3.114  12.113  26.463  1.00 10.00
ATOM   4015  CB  VAL B 196       5.800  12.956  27.907  1.00 10.00
ATOM   4016  CG1 VAL B 196       4.554  13.392  28.695  1.00 10.00
ATOM   4017  CG2 VAL B 196       6.961  12.466  28.789  1.00 10.00
ATOM   4013  HN  VAL B 196       7.357  11.966  26.206  1.00 10.00
ATOM   4020  N   LEU B 197       4.579  13.064  25.044  1.00 10.00
ATOM   4022  CA  LEU B 197       3.559  13.653  24.233  1.00 10.00
ATOM   4027  C   LEU B 197       2.726  12.535  23.678  1.00 10.00
ATOM   4028  O   LEU B 197       1.499  12.622  23.650  1.00 10.00
ATOM   4023  CB  LEU B 197       4.180  14.467  23.080  1.00 10.00
ATOM   4024  CG  LEU B 197       3.237  15.470  22.388  1.00 10.00
ATOM   4025  CD1 LEU B 197       3.903  16.094  21.153  1.00 10.00
ATOM   4026  CD2 LEU B 197       1.861  14.870  22.099  1.00 10.00
ATOM   4021  HN  LEU B 197       5.519  13.187  24.797  1.00 10.00
ATOM   4029  N   VAL B 198       3.367  11.440  23.214  1.00 10.00
ATOM   4031  CA  VAL B 198       2.604  10.342  22.692  1.00 10.00
ATOM   4035  C   VAL B 198       1.858   9.697  23.822  1.00 10.00
ATOM   4036  O   VAL B 198       0.740   9.222  23.638  1.00 10.00
ATOM   4032  CB  VAL B 198       3.397   9.294  21.952  1.00 10.00
ATOM   4033  CG1 VAL B 198       4.129   9.986  20.789  1.00 10.00
ATOM   4034  CG2 VAL B 198       4.295   8.503  22.913  1.00 10.00
ATOM   4030  HN  VAL B 198       4.346  11.396  23.234  1.00 10.00
ATOM   4037  N   GLY B 199       2.469   9.651  25.025  1.00 10.00
ATOM   4039  CA  GLY B 199       1.850   9.034  26.165  1.00 10.00
ATOM   4040  C   GLY B 199       0.589   9.771  26.523  1.00 10.00
ATOM   4041  O   GLY B 199      -0.433   9.153  26.807  1.00 10.00
ATOM   4038  HN  GLY B 199       3.359  10.052  25.119  1.00 10.00
ATOM   4042  N   ALA B 200       0.640  11.119  26.522  1.00 10.00
ATOM   4044  CA  ALA B 200      -0.483  11.938  26.885  1.00 10.00
ATOM   4046  C   ALA B 200      -1.589  11.706  25.903  1.00 10.00
ATOM   4047  O   ALA B 200      -2.757  11.667  26.280  1.00 10.00
ATOM   4045  CB  ALA B 200      -0.154  13.443  26.862  1.00 10.00
ATOM   4043  HN  ALA B 200       1.477  11.557  26.263  1.00 10.00
ATOM   4048  N   PHE B 201      -1.247  11.585  24.605  1.00 10.00
ATOM   4050  CA  PHE B 201      -2.217  11.322  23.580  1.00 10.00
ATOM   4058  C   PHE B 201      -2.779   9.943  23.700  1.00 10.00
ATOM   4059  O   PHE B 201      -3.935   9.716  23.353  1.00 10.00
ATOM   4051  CB  PHE B 201      -1.722  11.506  22.136  1.00 10.00
ATOM   4052  CG  PHE B 201      -1.910  12.940  21.778  1.00 10.00
ATOM   4053  CD1 PHE B 201      -3.167  13.404  21.467  1.00 10.00
ATOM   4054  CD2 PHE B 201      -0.854  13.816  21.731  1.00 10.00
ATOM   4055  CE1 PHE B 201      -3.374  14.721  21.128  1.00 10.00
ATOM   4056  CE2 PHE B 201      -1.054  15.134  21.391  1.00 10.00
ATOM   4057  CZ  PHE B 201      -2.314  15.591  21.090  1.00 10.00
ATOM   4049  HN  PHE B 201      -0.304  11.680  24.352  1.00 10.00
ATOM   4060  N   VAL B 202      -1.966   8.968  24.134  1.00 10.00
ATOM   4062  CA  VAL B 202      -2.454   7.620  24.231  1.00 10.00
ATOM   4066  C   VAL B 202      -3.569   7.564  25.232  1.00 10.00
ATOM   4067  O   VAL B 202      -4.613   6.971  24.964  1.00 10.00
ATOM   4063  CB  VAL B 202      -1.394   6.649  24.664  1.00 10.00
ATOM   4064  CG1 VAL B 202      -2.046   5.268  24.860  1.00 10.00
ATOM   4065  CG2 VAL B 202      -0.266   6.657  23.616  1.00 10.00
ATOM   4061  HN  VAL B 202      -1.042   9.175  24.385  1.00 10.00
ATOM   4068  N   VAL B 203      -3.384   8.194  26.412  1.00 10.00
ATOM   4070  CA  VAL B 203      -4.385   8.161  27.442  1.00 10.00
ATOM   4074  C   VAL B 203      -5.606   8.863  26.944  1.00 10.00
ATOM   4075  O   VAL B 203      -6.732   8.416  27.166  1.00 10.00
ATOM   4071  CB  VAL B 203      -3.957   8.817  28.726  1.00 10.00
ATOM   4072  CG1 VAL B 203      -2.761   8.030  29.288  1.00 10.00
ATOM   4073  CG2 VAL B 203      -3.674  10.306  28.473  1.00 10.00
ATOM   4069  HN  VAL B 203      -2.550   8.683  26.570  1.00 10.00
ATOM   4076  N   GLY B 204      -5.404   9.983  26.234  1.00 10.00
ATOM   4078  CA  GLY B 204      -6.499  10.752  25.720  1.00 10.00
ATOM   4079  C   GLY B 204      -7.282   9.895  24.784  1.00 10.00
ATOM   4080  O   GLY B 204      -8.494  10.036  24.683  1.00 10.00
ATOM   4077  HN  GLY B 204      -4.485  10.278  26.065  1.00 10.00
ATOM   4081  N   MET B 205      -6.615   9.015  24.022  1.00 10.00
ATOM   4083  CA  MET B 205      -7.342   8.215  23.081  1.00 10.00
ATOM   4088  C   MET B 205      -8.272   7.276  23.792  1.00 10.00
ATOM   4089  O   MET B 205      -9.422   7.113  23.385  1.00 10.00
ATOM   4084  CB  MET B 205      -6.407   7.380  22.191  1.00 10.00
ATOM   4085  CG  MET B 205      -7.109   6.728  20.998  1.00 10.00
ATOM   4086  SD  MET B 205      -5.982   5.864  19.864  1.00 10.00
ATOM   4087  CE  MET B 205      -5.237   7.386  19.209  1.00 10.00
ATOM   4082  HN  MET B 205      -5.643   8.921  24.108  1.00 10.00
ATOM   4090  N   LEU B 206      -7.802   6.610  24.871  1.00 10.00
ATOM   4092  CA  LEU B 206      -8.667   5.657  25.513  1.00 10.00
ATOM   4097  C   LEU B 206      -9.843   6.309  26.193  1.00 10.00
ATOM   4098  O   LEU B 206     -10.994   5.985  25.903  1.00 10.00
ATOM   4093  CB  LEU B 206      -7.921   4.824  26.569  1.00 10.00
ATOM   4094  CG  LEU B 206      -6.862   3.890  25.959  1.00 10.00
ATOM   4095  CD1 LEU B 206      -6.143   3.073  27.042  1.00 10.00
ATOM   4096  CD2 LEU B 206      -7.479   3.006  24.860  1.00 10.00
ATOM   4091  HN  LEU B 206      -6.896   6.771  25.206  1.00 10.00
ATOM   4099  N   LEU B 207      -9.564   7.245  27.122  1.00 10.00
ATOM   4101  CA  LEU B 207     -10.514   7.919  27.974  1.00 10.00
ATOM   4106  C   LEU B 207     -11.367   8.910  27.255  1.00 10.00
ATOM   4107  O   LEU B 207     -12.590   8.941  27.411  1.00 10.00
ATOM   4102  CB  LEU B 207      -9.744   8.687  29.076  1.00 10.00
ATOM   4103  CG  LEU B 207     -10.516   9.316  30.258  1.00 10.00
ATOM   4104  CD1 LEU B 207      -9.517  10.017  31.195  1.00 10.00
ATOM   4105  CD2 LEU B 207     -11.660  10.257  29.846  1.00 10.00
ATOM   4100  HN  LEU B 207      -8.622   7.493  27.229  1.00 10.00
ATOM   4108  N   THR B 208     -10.730   9.742  26.418  1.00 10.00
ATOM   4110  CA  THR B 208     -11.413  10.869  25.890  1.00 10.00
ATOM   4115  C   THR B 208     -12.293  10.317  24.939  1.00 10.00
ATOM   4116  O   THR B 208     -12.285   9.114  24.680  1.00 10.00
ATOM   4111  CB  THR B 208     -10.469  11.853  25.225  1.00 10.00
ATOM   4114  CG2 THR B 208     -10.406  11.665  23.691  1.00 10.00
ATOM   4112  OG1 THR B 208     -10.904  13.166  25.482  1.00 10.00
ATOM   4109  HN  THR B 208      -9.798   9.572  26.172  1.00 10.00
ATOM   4113  HG1 THR B 208     -10.165  13.772  25.393  1.00 10.00
ATOM   4117  N   PRO B 209     -13.011  11.282  24.491  1.00 10.00
ATOM   4118  CA  PRO B 209     -13.883  11.000  23.471  1.00 10.00
ATOM   4122  C   PRO B 209     -13.067  10.273  22.485  1.00 10.00
ATOM   4123  O   PRO B 209     -12.203  10.797  21.805  1.00 10.00
ATOM   4119  CB  PRO B 209     -14.598  12.377  23.272  1.00 10.00
ATOM   4120  CG  PRO B 209     -14.742  12.921  24.675  1.00 10.00
ATOM   4121  CD  PRO B 209     -13.575  12.262  25.404  1.00 10.00
ATOM   4124  N   PRO B 210     -14.337  10.273  22.678  1.00 10.00
ATOM   4125  CA  PRO B 210     -14.920   9.871  21.523  1.00 10.00
ATOM   4129  C   PRO B 210     -14.445  10.702  20.358  1.00 10.00
ATOM   4130  O   PRO B 210     -14.313  10.147  19.274  1.00 10.00
ATOM   4126  CB  PRO B 210     -16.415   9.737  21.810  1.00 10.00
ATOM   4127  CG  PRO B 210     -16.452   9.404  23.320  1.00 10.00
ATOM   4128  CD  PRO B 210     -14.945   9.388  23.697  1.00 10.00
ATOM   4131  N   ASP B 211     -14.093  11.981  20.584  1.00 10.00
ATOM   4133  CA  ASP B 211     -13.480  12.885  19.698  1.00 10.00
ATOM   4138  C   ASP B 211     -12.122  13.344  20.138  1.00 10.00
ATOM   4139  O   ASP B 211     -11.694  13.229  21.292  1.00 10.00
ATOM   4134  CB  ASP B 211     -14.347  14.135  19.466  1.00 10.00
ATOM   4135  CG  ASP B 211     -14.549  14.926  20.760  1.00 10.00
ATOM   4136  OD1 ASP B 211     -13.869  14.652  21.781  1.00 10.00
ATOM   4137  OD2 ASP B 211     -15.414  15.846  20.730  1.00 10.00
ATOM   4132  HN  ASP B 211     -14.293  12.328  21.467  1.00 10.00
ATOM   4140  N   VAL B 212     -11.414  13.885  19.128  1.00 10.00
ATOM   4142  CA  VAL B 212     -10.112  14.471  19.172  1.00 10.00
ATOM   4146  C   VAL B 212     -10.149  15.731  19.975  1.00 10.00
ATOM   4147  O   VAL B 212      -9.194  16.010  20.702  1.00 10.00
ATOM   4143  CB  VAL B 212      -9.601  14.833  17.807  1.00 10.00
ATOM   4144  CG1 VAL B 212      -8.256  15.560  17.967  1.00 10.00
ATOM   4145  CG2 VAL B 212      -9.523  13.554  16.958  1.00 10.00
ATOM   4141  HN  VAL B 212     -11.849  13.876  18.250  1.00 10.00
ATOM   4148  N   PHE B 213     -11.238  16.535  19.879  1.00 10.00
ATOM   4150  CA  PHE B 213     -11.215  17.787  20.590  1.00 10.00
ATOM   4158  C   PHE B 213     -11.069  17.478  22.041  1.00 10.00
ATOM   4159  O   PHE B 213     -10.299  18.132  22.738  1.00 10.00
ATOM   4151  CB  PHE B 213     -12.447  18.712  20.469  1.00 10.00
ATOM   4152  CG  PHE B 213     -11.946  20.005  21.046  1.00 10.00
ATOM   4153  CD1 PHE B 213     -11.963  20.248  22.400  1.00 10.00
ATOM   4154  CD2 PHE B 213     -11.420  20.977  20.229  1.00 10.00
ATOM   4155  CE1 PHE B 213     -11.475  21.415  22.932  1.00 10.00
ATOM   4156  CE2 PHE B 213     -10.934  22.154  20.753  1.00 10.00
ATOM   4157  CZ  PHE B 213     -10.957  22.377  22.107  1.00 10.00
ATOM   4149  HN  PHE B 213     -12.015  16.272  19.343  1.00 10.00
ATOM   4160  N   SER B 214     -11.820  16.492  22.554  1.00 10.00
ATOM   4162  CA  SER B 214     -11.701  16.189  23.947  1.00 10.00
ATOM   4166  C   SER B 214     -10.371  15.546  24.202  1.00 10.00
ATOM   4167  O   SER B 214      -9.823  15.685  25.290  1.00 10.00
ATOM   4163  CB  SER B 214     -12.792  15.238  24.474  1.00 10.00
ATOM   4164  OG  SER B 214     -12.658  15.070  25.877  1.00 10.00
ATOM   4161  HN  SER B 214     -12.440  15.990  21.985  1.00 10.00
ATOM   4165  HG  SER B 214     -13.463  14.691  26.234  1.00 10.00
ATOM   4168  N   GLN B 215      -9.820  14.794  23.228  1.00 10.00
ATOM   4170  CA  GLN B 215      -8.588  14.093  23.470  1.00 10.00
ATOM   4178  C   GLN B 215      -7.523  15.099  23.771  1.00 10.00
ATOM   4179  O   GLN B 215      -6.750  14.924  24.710  1.00 10.00
ATOM   4171  CB  GLN B 215      -8.107  13.290  22.252  1.00 10.00
ATOM   4172  CG  GLN B 215      -6.797  12.541  22.501  1.00 10.00
ATOM   4173  CD  GLN B 215      -6.390  11.860  21.201  1.00 10.00
ATOM   4175  NE2 GLN B 215      -7.030  12.272  20.074  1.00 10.00
ATOM   4174  OE1 GLN B 215      -5.520  10.989  21.187  1.00 10.00
ATOM   4169  HN  GLN B 215     -10.259  14.725  22.355  1.00 10.00
ATOM   4176 HE21 GLN B 215      -7.707  12.974  20.154  1.00 10.00
ATOM   4177 HE22 GLN B 215      -6.786  11.849  19.224  1.00 10.00
ATOM   4180  N   THR B 216      -7.461  16.180  22.970  1.00 10.00
ATOM   4182  CA  THR B 216      -6.480  17.212  23.153  1.00 10.00
ATOM   4187  C   THR B 216      -6.762  17.927  24.438  1.00 10.00
ATOM   4188  O   THR B 216      -5.851  18.222  25.208  1.00 10.00
ATOM   4183  CB  THR B 216      -6.468  18.231  22.045  1.00 10.00
ATOM   4186  CG2 THR B 216      -6.193  17.504  20.715  1.00 10.00
ATOM   4184  OG1 THR B 216      -7.708  18.917  21.984  1.00 10.00
ATOM   4181  HN  THR B 216      -8.107  16.266  22.239  1.00 10.00
ATOM   4185  HG1 THR B 216      -8.274  18.622  22.700  1.00 10.00
ATOM   4189  N   LEU B 217      -8.053  18.146  24.733  1.00 10.00
ATOM   4191  CA  LEU B 217      -8.500  18.927  25.845  1.00 10.00
ATOM   4196  C   LEU B 217      -7.900  18.312  27.073  1.00 10.00
ATOM   4197  O   LEU B 217      -7.577  19.020  28.030  1.00 10.00
ATOM   4192  CB  LEU B 217     -10.034  18.868  25.952  1.00 10.00
ATOM   4193  CG  LEU B 217     -10.675  19.951  26.832  1.00 10.00
ATOM   4194  CD1 LEU B 217     -10.606  21.319  26.131  1.00 10.00
ATOM   4195  CD2 LEU B 217     -12.101  19.560  27.251  1.00 10.00
ATOM   4190  HN  LEU B 217      -8.731  17.745  24.150  1.00 10.00
ATOM   4198  N   LEU B 218      -7.835  16.965  27.114  1.00 10.00
ATOM   4200  CA  LEU B 218      -7.214  16.225  28.178  1.00 10.00
ATOM   4205  C   LEU B 218      -5.714  16.253  28.136  1.00 10.00
ATOM   4206  O   LEU B 218      -5.067  16.416  29.169  1.00 10.00
ATOM   4201  CB  LEU B 218      -7.653  14.761  28.221  1.00 10.00
ATOM   4202  CG  LEU B 218      -9.073  14.571  28.779  1.00 10.00
ATOM   4203  CD1 LEU B 218     -10.138  15.333  27.985  1.00 10.00
ATOM   4204  CD2 LEU B 218      -9.403  13.086  28.863  1.00 10.00
ATOM   4199  HN  LEU B 218      -8.235  16.462  26.375  1.00 10.00
ATOM   4207  N   ALA B 219      -5.113  16.099  26.940  1.00 10.00
ATOM   4209  CA  ALA B 219      -3.686  15.972  26.817  1.00 10.00
ATOM   4211  C   ALA B 219      -2.994  17.202  27.320  1.00 10.00
ATOM   4212  O   ALA B 219      -1.974  17.099  27.999  1.00 10.00
ATOM   4210  CB  ALA B 219      -3.231  15.748  25.363  1.00 10.00
ATOM   4208  HN  ALA B 219      -5.665  16.073  26.131  1.00 10.00
ATOM   4213  N   ILE B 220      -3.544  18.399  27.038  1.00 10.00
ATOM   4215  CA  ILE B 220      -2.835  19.607  27.356  1.00 10.00
ATOM   4220  C   ILE B 220      -2.564  19.709  28.829  1.00 10.00
ATOM   4221  O   ILE B 220      -1.434  20.026  29.198  1.00 10.00
ATOM   4216  CB  ILE B 220      -3.539  20.840  26.871  1.00 10.00
ATOM   4217  CG1 ILE B 220      -3.629  20.783  25.334  1.00 10.00
ATOM   4218  CG2 ILE B 220      -2.776  22.071  27.391  1.00 10.00
ATOM   4219  CD1 ILE B 220      -4.546  21.841  24.727  1.00 10.00
ATOM   4214  HN  ILE B 220      -4.427  18.445  26.616  1.00 10.00
ATOM   4222  N   PRO B 221      -3.495  19.459  29.708  1.00 10.00
ATOM   4223  CA  PRO B 221      -3.190  19.564  31.114  1.00 10.00
ATOM   4227  C   PRO B 221      -2.223  18.509  31.562  1.00 10.00
ATOM   4228  O   PRO B 221      -1.582  18.697  32.594  1.00 10.00
ATOM   4224  CB  PRO B 221      -4.540  19.520  31.828  1.00 10.00
ATOM   4225  CG  PRO B 221      -5.516  20.112  30.793  1.00 10.00
ATOM   4226  CD  PRO B 221      -4.892  19.760  29.430  1.00 10.00
ATOM   4229  N   MET B 222      -2.146  17.373  30.843  1.00 10.00
ATOM   4231  CA  MET B 222      -1.261  16.303  31.206  1.00 10.00
ATOM   4236  C   MET B 222       0.166  16.734  31.014  1.00 10.00
ATOM   4237  O   MET B 222       1.029  16.405  31.827  1.00 10.00
ATOM   4232  CB  MET B 222      -1.506  15.025  30.384  1.00 10.00
ATOM   4233  CG  MET B 222      -0.909  13.767  31.020  1.00 10.00
ATOM   4234  SD  MET B 222      -1.365  12.214  30.187  1.00 10.00
ATOM   4235  CE  MET B 222      -3.110  12.242  30.691  1.00 10.00
ATOM   4230  HN  MET B 222      -2.710  17.274  30.048  1.00 10.00
ATOM   4238  N   TYR B 223       0.451  17.473  29.919  1.00 10.00
ATOM   4240  CA  TYR B 223       1.785  17.928  29.626  1.00 10.00
ATOM   4250  C   TYR B 223       2.166  18.920  30.683  1.00 10.00
ATOM   4251  O   TYR B 223       3.294  18.927  31.177  1.00 10.00
ATOM   4241  CB  TYR B 223       1.924  18.692  28.285  1.00 10.00
ATOM   4242  CG  TYR B 223       1.421  17.870  27.139  1.00 10.00
ATOM   4243  CD1 TYR B 223       2.178  16.869  26.571  1.00 10.00
ATOM   4244  CD2 TYR B 223       0.167  18.113  26.626  1.00 10.00
ATOM   4245  CE1 TYR B 223       1.688  16.128  25.517  1.00 10.00
ATOM   4246  CE2 TYR B 223      -0.329  17.378  25.577  1.00 10.00
ATOM   4247  CZ  TYR B 223       0.433  16.382  25.020  1.00 10.00
ATOM   4248  OH  TYR B 223      -0.079  15.629  23.946  1.00 10.00
ATOM   4239  HN  TYR B 223      -0.275  17.705  29.303  1.00 10.00
ATOM   4249  HH  TYR B 223      -0.490  16.218  23.309  1.00 10.00
ATOM   4252  N   CYS B 224       1.201  19.778  31.062  1.00 10.00
ATOM   4254  CA  CYS B 224       1.437  20.845  31.988  1.00 10.00
ATOM   4258  C   CYS B 224       1.898  20.259  33.280  1.00 10.00
ATOM   4259  O   CYS B 224       2.756  20.832  33.950  1.00 10.00
ATOM   4255  CB  CYS B 224       0.186  21.696  32.264  1.00 10.00
ATOM   4256  SG  CYS B 224       0.559  23.161  33.275  1.00 10.00
ATOM   4253  HN  CYS B 224       0.300  19.668  30.688  1.00 10.00
ATOM   4257  HG  CYS B 224      -0.590  23.743  33.590  1.00 10.00
ATOM   4260  N   LEU B 225       1.323  19.109  33.676  1.00 10.00
ATOM   4262  CA  LEU B 225       1.720  18.441  34.886  1.00 10.00
ATOM   4267  C   LEU B 225       3.125  17.944  34.730  1.00 10.00
ATOM   4268  O   LEU B 225       3.879  17.897  35.702  1.00 10.00
ATOM   4263  CB  LEU B 225       0.801  17.267  35.269  1.00 10.00
ATOM   4264  CG  LEU B 225      -0.585  17.724  35.772  1.00 10.00
ATOM   4265  CD1 LEU B 225      -1.472  16.529  36.146  1.00 10.00
ATOM   4266  CD2 LEU B 225      -0.450  18.729  36.930  1.00 10.00
ATOM   4261  HN  LEU B 225       0.614  18.716  33.124  1.00 10.00
ATOM   4269  N   PHE B 226       3.500  17.524  33.503  1.00 10.00
ATOM   4271  CA  PHE B 226       4.816  17.022  33.212  1.00 10.00
ATOM   4279  C   PHE B 226       5.812  18.136  33.376  1.00 10.00
ATOM   4280  O   PHE B 226       6.885  17.941  33.940  1.00 10.00
ATOM   4272  CB  PHE B 226       4.914  16.492  31.770  1.00 10.00
ATOM   4273  CG  PHE B 226       6.186  15.727  31.620  1.00 10.00
ATOM   4274  CD1 PHE B 226       7.359  16.360  31.282  1.00 10.00
ATOM   4275  CD2 PHE B 226       6.195  14.366  31.816  1.00 10.00
ATOM   4276  CE1 PHE B 226       8.523  15.642  31.143  1.00 10.00
ATOM   4277  CE2 PHE B 226       7.355  13.643  31.679  1.00 10.00
ATOM   4278  CZ  PHE B 226       8.524  14.282  31.343  1.00 10.00
ATOM   4270  HN  PHE B 226       2.844  17.564  32.775  1.00 10.00
ATOM   4281  N   GLU B 227       5.479  19.343  32.872  1.00 10.00
ATOM   4283  CA  GLU B 227       6.341  20.494  32.940  1.00 10.00
ATOM   4289  C   GLU B 227       6.488  20.954  34.359  1.00 10.00
ATOM   4290  O   GLU B 227       7.458  21.631  34.692  1.00 10.00
ATOM   4284  CB  GLU B 227       5.895  21.680  32.069  1.00 10.00
ATOM   4285  CG  GLU B 227       6.188  21.448  30.584  1.00 10.00
ATOM   4286  CD  GLU B 227       5.830  22.713  29.819  1.00 10.00
ATOM   4287  OE1 GLU B 227       4.898  23.430  30.269  1.00 10.00
ATOM   4288  OE2 GLU B 227       6.486  22.980  28.776  1.00 10.00
ATOM   4282  HN  GLU B 227       4.605  19.441  32.441  1.00 10.00
ATOM   4291  N   ILE B 228       5.491  20.665  35.210  1.00 10.00
ATOM   4293  CA  ILE B 228       5.513  21.009  36.606  1.00 10.00
ATOM   4298  C   ILE B 228       6.623  20.248  37.267  1.00 10.00
ATOM   4299  O   ILE B 228       7.310  20.766  38.146  1.00 10.00
ATOM   4294  CB  ILE B 228       4.247  20.630  37.320  1.00 10.00
ATOM   4295  CG1 ILE B 228       3.053  21.423  36.769  1.00 10.00
ATOM   4296  CG2 ILE B 228       4.474  20.834  38.827  1.00 10.00
ATOM   4297  CD1 ILE B 228       3.183  22.931  36.981  1.00 10.00
ATOM   4292  HN  ILE B 228       4.706  20.193  34.861  1.00 10.00
ATOM   4300  N   GLY B 229       6.807  18.979  36.860  1.00 10.00
ATOM   4302  CA  GLY B 229       7.780  18.097  37.433  1.00 10.00
ATOM   4303  C   GLY B 229       9.168  18.654  37.235  1.00 10.00
ATOM   4304  O   GLY B 229      10.018  18.471  38.104  1.00 10.00
ATOM   4301  HN  GLY B 229       6.243  18.644  36.133  1.00 10.00
ATOM   4305  N   VAL B 230       9.438  19.312  36.081  1.00 10.00
ATOM   4307  CA  VAL B 230      10.717  19.873  35.683  1.00 10.00
ATOM   4311  C   VAL B 230      11.185  20.949  36.666  1.00 10.00
ATOM   4312  O   VAL B 230      12.355  20.983  37.052  1.00 10.00
ATOM   4308  CB  VAL B 230      10.639  20.456  34.307  1.00 10.00
ATOM   4309  CG1 VAL B 230      11.945  21.199  34.000  1.00 10.00
ATOM   4310  CG2 VAL B 230      10.340  19.308  33.329  1.00 10.00
ATOM   4306  HN  VAL B 230       8.695  19.421  35.452  1.00 10.00
ATOM   4313  N   PHE B 231      10.293  21.868  37.097  1.00 10.00
ATOM   4315  CA  PHE B 231      10.591  22.942  38.039  1.00 10.00
ATOM   4323  C   PHE B 231      10.908  22.321  39.362  1.00 10.00
ATOM   4324  O   PHE B 231      11.822  22.696  40.110  1.00 10.00
ATOM   4316  CB  PHE B 231       9.363  23.859  38.201  1.00 10.00
ATOM   4317  CG  PHE B 231       9.732  25.105  38.928  1.00 10.00
ATOM   4318  CD1 PHE B 231      10.377  26.127  38.271  1.00 10.00
ATOM   4319  CD2 PHE B 231       9.407  25.265  40.255  1.00 10.00
ATOM   4320  CE1 PHE B 231      10.715  27.284  38.931  1.00 10.00
ATOM   4321  CE2 PHE B 231       9.740  26.422  40.920  1.00 10.00
ATOM   4322  CZ  PHE B 231      10.395  27.434  40.259  1.00 10.00
ATOM   4314  HN  PHE B 231       9.378  21.811  36.752  1.00 10.00
ATOM   4325  N   PHE B 232      10.104  21.298  39.649  1.00 10.00
ATOM   4327  CA  PHE B 232      10.218  20.541  40.843  1.00 10.00
ATOM   4335  C   PHE B 232      11.567  19.848  40.846  1.00 10.00
ATOM   4336  O   PHE B 232      12.073  19.566  41.925  1.00 10.00
ATOM   4328  CB  PHE B 232       9.090  19.529  41.035  1.00 10.00
ATOM   4329  CG  PHE B 232       7.987  20.275  41.705  1.00 10.00
ATOM   4330  CD1 PHE B 232       7.123  21.071  40.995  1.00 10.00
ATOM   4331  CD2 PHE B 232       7.832  20.176  43.068  1.00 10.00
ATOM   4332  CE1 PHE B 232       6.117  21.754  41.638  1.00 10.00
ATOM   4333  CE2 PHE B 232       6.829  20.854  43.718  1.00 10.00
ATOM   4334  CZ  PHE B 232       5.965  21.647  43.001  1.00 10.00
ATOM   4326  HN  PHE B 232       9.404  21.057  39.007  1.00 10.00
ATOM   4337  N   SER B 233      12.125  19.439  39.676  1.00 10.00
ATOM   4339  CA  SER B 233      13.422  18.769  39.517  1.00 10.00
ATOM   4343  C   SER B 233      14.517  19.752  39.786  1.00 10.00
ATOM   4344  O   SER B 233      15.660  19.415  40.110  1.00 10.00
ATOM   4340  CB  SER B 233      13.564  18.257  38.083  1.00 10.00
ATOM   4341  OG  SER B 233      12.673  17.179  37.843  1.00 10.00
ATOM   4338  HN  SER B 233      11.611  19.607  38.857  1.00 10.00
ATOM   4342  HG  SER B 233      12.684  16.582  38.594  1.00 10.00
ATOM   4345  N   ARG B 234      14.217  21.036  39.601  1.00 10.00
ATOM   4347  CA  ARG B 234      15.259  21.945  39.935  1.00 10.00
ATOM   4360  C   ARG B 234      15.414  21.773  41.387  1.00 10.00
ATOM   4361  O   ARG B 234      16.487  21.416  41.881  1.00 10.00
ATOM   4348  CB  ARG B 234      14.831  23.392  39.683  1.00 10.00
ATOM   4349  CG  ARG B 234      15.676  24.425  40.419  1.00 10.00
ATOM   4350  CD  ARG B 234      14.787  25.519  40.998  1.00 10.00
ATOM   4351  NE  ARG B 234      13.595  24.809  41.545  1.00 10.00
ATOM   4353  CZ  ARG B 234      12.582  25.494  42.149  1.00 10.00
ATOM   4354  NH1 ARG B 234      12.666  26.847  42.304  1.00 10.00
ATOM   4357  NH2 ARG B 234      11.480  24.822  42.592  1.00 10.00
ATOM   4346  HN  ARG B 234      13.347  21.331  39.261  1.00 10.00
ATOM   4352  HE  ARG B 234      13.547  23.834  41.466  1.00 10.00
ATOM   4355 HH11 ARG B 234      11.891  27.368  42.765  1.00 10.00
ATOM   4356 HH12 ARG B 234      13.503  27.360  41.962  1.00 10.00
ATOM   4358 HH21 ARG B 234      10.705  25.341  43.053  1.00 10.00
ATOM   4359 HH22 ARG B 234      11.415  23.791  42.469  1.00 10.00
ATOM   4362  N   PHE B 235      14.258  21.828  42.056  1.00 10.00
ATOM   4371  CA  PHE B 235      14.334  21.742  43.467  1.00 10.00
ATOM   4372  C   PHE B 235      15.274  22.823  43.887  1.00 10.00
ATOM   4373  O   PHE B 235      16.386  22.353  44.231  1.00 10.00
ATOM   4364  CB  PHE B 235      15.048  20.486  44.021  1.00 10.00
ATOM   4365  CG  PHE B 235      14.369  19.199  43.708  1.00 10.00
ATOM   4366  CD1 PHE B 235      14.563  18.589  42.493  1.00 10.00
ATOM   4367  CD2 PHE B 235      13.580  18.580  44.651  1.00 10.00
ATOM   4368  CE1 PHE B 235      13.947  17.397  42.211  1.00 10.00
ATOM   4369  CE2 PHE B 235      12.961  17.383  44.375  1.00 10.00
ATOM   4370  CZ  PHE B 235      13.143  16.793  43.147  1.00 10.00
ATOM   4374  OXT PHE B 235      14.958  24.042  43.874  1.00 10.00
ATOM   4363  HN  PHE B 235      13.401  21.925  41.592  1.00 10.00
TER    4364      PHE B 235 
ATOM   4553  N   THR C  11      16.275 -32.728  14.044  1.00 10.00
ATOM   4557  CA  THR C  11      15.187 -33.659  13.662  1.00 10.00
ATOM   4551  C   THR C  11      13.978 -33.392  14.495  1.00 10.00
ATOM   4552  O   THR C  11      12.844 -33.605  14.062  1.00 10.00
ATOM   4547  CB  THR C  11      15.619 -35.078  13.889  1.00 10.00
ATOM   4550  CG2 THR C  11      15.739 -35.327  15.401  1.00 10.00
ATOM   4548  OG1 THR C  11      14.673 -35.969  13.318  1.00 10.00
ATOM   4549  HG1 THR C  11      15.133 -36.655  12.829  1.00 10.00
ATOM   4554  HT1 THR C  11      15.972 -31.744  13.895  1.00 10.00
ATOM   4555  HT2 THR C  11      17.120 -32.909  13.466  1.00 10.00
ATOM   4556  HT3 THR C  11      16.520 -32.856  15.047  1.00 10.00
ATOM   4558  N   HIS C  12      14.197 -32.888  15.720  1.00 10.00
ATOM   4560  CA  HIS C  12      13.119 -32.563  16.598  1.00 10.00
ATOM   4569  C   HIS C  12      12.315 -31.509  15.919  1.00 10.00
ATOM   4570  O   HIS C  12      11.087 -31.506  15.983  1.00 10.00
ATOM   4561  CB  HIS C  12      13.622 -31.968  17.927  1.00 10.00
ATOM   4562  CG  HIS C  12      12.538 -31.608  18.899  1.00 10.00
ATOM   4565  CD2 HIS C  12      11.907 -30.417  19.103  1.00 10.00
ATOM   4563  ND1 HIS C  12      11.987 -32.484  19.808  1.00 10.00
ATOM   4566  CE1 HIS C  12      11.060 -31.785  20.512  1.00 10.00
ATOM   4567  NE2 HIS C  12      10.976 -30.528  20.121  1.00 10.00
ATOM   4559  HN  HIS C  12      15.119 -32.742  16.019  1.00 10.00
ATOM   4564  HD1 HIS C  12      12.214 -33.430  19.929  1.00 10.00
ATOM   4568  HE2 HIS C  12      10.385 -29.831  20.475  1.00 10.00
ATOM   4571  N   LEU C  13      13.007 -30.582  15.235  1.00 10.00
ATOM   4573  CA  LEU C  13      12.355 -29.489  14.583  1.00 10.00
ATOM   4578  C   LEU C  13      11.446 -30.033  13.531  1.00 10.00
ATOM   4579  O   LEU C  13      10.271 -29.675  13.462  1.00 10.00
ATOM   4574  CB  LEU C  13      13.347 -28.598  13.827  1.00 10.00
ATOM   4575  CG  LEU C  13      14.506 -28.084  14.690  1.00 10.00
ATOM   4576  CD1 LEU C  13      15.446 -27.202  13.857  1.00 10.00
ATOM   4577  CD2 LEU C  13      14.007 -27.405  15.975  1.00 10.00
ATOM   4572  HN  LEU C  13      13.982 -30.656  15.181  1.00 10.00
ATOM   4580  N   ILE C  14      11.981 -30.932  12.683  1.00 10.00
ATOM   4582  CA  ILE C  14      11.258 -31.476  11.571  1.00 10.00
ATOM   4587  C   ILE C  14      10.130 -32.346  12.027  1.00 10.00
ATOM   4588  O   ILE C  14       9.054 -32.330  11.430  1.00 10.00
ATOM   4583  CB  ILE C  14      12.101 -32.274  10.619  1.00 10.00
ATOM   4584  CG1 ILE C  14      11.304 -32.551   9.333  1.00 10.00
ATOM   4585  CG2 ILE C  14      12.586 -33.544  11.333  1.00 10.00
ATOM   4586  CD1 ILE C  14      12.154 -33.079   8.180  1.00 10.00
ATOM   4581  HN  ILE C  14      12.904 -31.226  12.831  1.00 10.00
ATOM   4589  N   GLU C  15      10.339 -33.127  13.102  1.00 10.00
ATOM   4591  CA  GLU C  15       9.357 -34.084  13.527  1.00 10.00
ATOM   4597  C   GLU C  15       8.064 -33.383  13.799  1.00 10.00
ATOM   4598  O   GLU C  15       6.999 -33.876  13.428  1.00 10.00
ATOM   4592  CB  GLU C  15       9.790 -34.825  14.801  1.00 10.00
ATOM   4593  CG  GLU C  15      10.985 -35.747  14.560  1.00 10.00
ATOM   4594  CD  GLU C  15      11.540 -36.185  15.907  1.00 10.00
ATOM   4595  OE1 GLU C  15      10.743 -36.679  16.749  1.00 10.00
ATOM   4596  OE2 GLU C  15      12.771 -36.021  16.113  1.00 10.00
ATOM   4590  HN  GLU C  15      11.176 -33.040  13.605  1.00 10.00
ATOM   4599  N   LEU C  16       8.112 -32.215  14.464  1.00 10.00
ATOM   4601  CA  LEU C  16       6.912 -31.473  14.716  1.00 10.00
ATOM   4606  C   LEU C  16       6.396 -30.980  13.401  1.00 10.00
ATOM   4607  O   LEU C  16       5.191 -30.949  13.156  1.00 10.00
ATOM   4602  CB  LEU C  16       7.130 -30.256  15.636  1.00 10.00
ATOM   4603  CG  LEU C  16       5.812 -29.564  16.037  1.00 10.00
ATOM   4604  CD1 LEU C  16       4.965 -30.477  16.940  1.00 10.00
ATOM   4605  CD2 LEU C  16       6.061 -28.180  16.652  1.00 10.00
ATOM   4600  HN  LEU C  16       8.974 -31.869  14.779  1.00 10.00
ATOM   4608  N   ARG C  17       7.318 -30.624  12.492  1.00 10.00
ATOM   4610  CA  ARG C  17       6.964 -30.041  11.229  1.00 10.00
ATOM   4623  C   ARG C  17       6.054 -30.981  10.507  1.00 10.00
ATOM   4624  O   ARG C  17       5.157 -30.525   9.807  1.00 10.00
ATOM   4611  CB  ARG C  17       8.179 -29.839  10.314  1.00 10.00
ATOM   4612  CG  ARG C  17       9.249 -28.904  10.875  1.00 10.00
ATOM   4613  CD  ARG C  17      10.475 -28.821   9.964  1.00 10.00
ATOM   4614  NE  ARG C  17      11.458 -27.897  10.592  1.00 10.00
ATOM   4616  CZ  ARG C  17      12.787 -28.057  10.323  1.00 10.00
ATOM   4617  NH1 ARG C  17      13.200 -29.075   9.512  1.00 10.00
ATOM   4620  NH2 ARG C  17      13.702 -27.203  10.861  1.00 10.00
ATOM   4609  HN  ARG C  17       8.265 -30.765  12.698  1.00 10.00
ATOM   4615  HE  ARG C  17      11.147 -27.185  11.189  1.00 10.00
ATOM   4618 HH11 ARG C  17      12.501 -29.727   9.101  1.00 10.00
ATOM   4619 HH12 ARG C  17      14.211 -29.200   9.306  1.00 10.00
ATOM   4621 HH21 ARG C  17      14.715 -27.327  10.656  1.00 10.00
ATOM   4622 HH22 ARG C  17      13.389 -26.426  11.478  1.00 10.00
ATOM   4625  N   LYS C  18       6.331 -32.302  10.574  1.00 10.00
ATOM   4627  CA  LYS C  18       5.538 -33.342   9.968  1.00 10.00
ATOM   4636  C   LYS C  18       4.260 -33.590  10.721  1.00 10.00
ATOM   4637  O   LYS C  18       3.200 -33.755  10.116  1.00 10.00
ATOM   4628  CB  LYS C  18       6.295 -34.676   9.907  1.00 10.00
ATOM   4629  CG  LYS C  18       7.500 -34.640   8.967  1.00 10.00
ATOM   4630  CD  LYS C  18       8.465 -35.808   9.164  1.00 10.00
ATOM   4631  CE  LYS C  18       9.579 -35.859   8.117  1.00 10.00
ATOM   4632  NZ  LYS C  18       9.006 -36.179   6.789  1.00 10.00
ATOM   4626  HN  LYS C  18       7.132 -32.573  11.071  1.00 10.00
ATOM   4633  HZ1 LYS C  18       8.316 -35.452   6.513  1.00 10.00
ATOM   4634  HZ2 LYS C  18       8.528 -37.102   6.820  1.00 10.00
ATOM   4635  HZ3 LYS C  18       9.761 -36.216   6.074  1.00 10.00
ATOM   4638  N   ARG C  19       4.330 -33.599  12.069  1.00 10.00
ATOM   4640  CA  ARG C  19       3.227 -33.932  12.929  1.00 10.00
ATOM   4653  C   ARG C  19       2.125 -32.965  12.699  1.00 10.00
ATOM   4654  O   ARG C  19       0.956 -33.325  12.846  1.00 10.00
ATOM   4641  CB  ARG C  19       3.565 -33.821  14.424  1.00 10.00
ATOM   4642  CG  ARG C  19       4.480 -34.922  14.958  1.00 10.00
ATOM   4643  CD  ARG C  19       3.749 -35.943  15.830  1.00 10.00
ATOM   4644  NE  ARG C  19       4.788 -36.780  16.486  1.00 10.00
ATOM   4646  CZ  ARG C  19       5.188 -37.959  15.928  1.00 10.00
ATOM   4647  NH1 ARG C  19       4.573 -38.424  14.803  1.00 10.00
ATOM   4650  NH2 ARG C  19       6.201 -38.671  16.504  1.00 10.00
ATOM   4639  HN  ARG C  19       5.186 -33.367  12.487  1.00 10.00
ATOM   4645  HE  ARG C  19       5.186 -36.473  17.327  1.00 10.00
ATOM   4648 HH11 ARG C  19       4.879 -39.323  14.378  1.00 10.00
ATOM   4649 HH12 ARG C  19       3.800 -37.880  14.371  1.00 10.00
ATOM   4651 HH21 ARG C  19       6.664 -38.313  17.363  1.00 10.00
ATOM   4652 HH22 ARG C  19       6.508 -39.570  16.082  1.00 10.00
ATOM   4655  N   LEU C  20       2.479 -31.699  12.414  1.00 10.00
ATOM   4657  CA  LEU C  20       1.493 -30.692  12.152  1.00 10.00
ATOM   4662  C   LEU C  20       0.720 -31.008  10.908  1.00 10.00
ATOM   4663  O   LEU C  20      -0.507 -30.977  10.919  1.00 10.00
ATOM   4658  CB  LEU C  20       2.070 -29.275  11.981  1.00 10.00
ATOM   4659  CG  LEU C  20       2.341 -28.543  13.307  1.00 10.00
ATOM   4660  CD1 LEU C  20       1.027 -28.158  14.000  1.00 10.00
ATOM   4661  CD2 LEU C  20       3.256 -29.347  14.238  1.00 10.00
ATOM   4656  HN  LEU C  20       3.429 -31.460  12.385  1.00 10.00
ATOM   4664  N   LEU C  21       1.416 -31.366   9.815  1.00 10.00
ATOM   4666  CA  LEU C  21       0.795 -31.573   8.537  1.00 10.00
ATOM   4671  C   LEU C  21      -0.163 -32.720   8.632  1.00 10.00
ATOM   4672  O   LEU C  21      -1.250 -32.680   8.060  1.00 10.00
ATOM   4667  CB  LEU C  21       1.859 -31.858   7.460  1.00 10.00
ATOM   4668  CG  LEU C  21       1.373 -31.907   6.000  1.00 10.00
ATOM   4669  CD1 LEU C  21       2.579 -32.057   5.066  1.00 10.00
ATOM   4670  CD2 LEU C  21       0.333 -33.010   5.750  1.00 10.00
ATOM   4665  HN  LEU C  21       2.384 -31.490   9.892  1.00 10.00
ATOM   4673  N   ASN C  22       0.221 -33.784   9.353  1.00 10.00
ATOM   4675  CA  ASN C  22      -0.629 -34.931   9.493  1.00 10.00
ATOM   4682  C   ASN C  22      -1.875 -34.498  10.208  1.00 10.00
ATOM   4683  O   ASN C  22      -2.979 -34.879   9.823  1.00 10.00
ATOM   4676  CB  ASN C  22       0.039 -36.030  10.348  1.00 10.00
ATOM   4677  CG  ASN C  22      -0.703 -37.361  10.222  1.00 10.00
ATOM   4679  ND2 ASN C  22      -2.056 -37.346  10.347  1.00 10.00
ATOM   4678  OD1 ASN C  22      -0.077 -38.405  10.036  1.00 10.00
ATOM   4674  HN  ASN C  22       1.097 -33.778   9.792  1.00 10.00
ATOM   4680 HD21 ASN C  22      -2.496 -36.488  10.513  1.00 10.00
ATOM   4681 HD22 ASN C  22      -2.536 -38.197  10.266  1.00 10.00
ATOM   4684  N   CYS C  23      -1.729 -33.696  11.283  1.00 10.00
ATOM   4686  CA  CYS C  23      -2.860 -33.249  12.050  1.00 10.00
ATOM   4690  C   CYS C  23      -3.725 -32.377  11.205  1.00 10.00
ATOM   4691  O   CYS C  23      -4.951 -32.487  11.249  1.00 10.00
ATOM   4687  CB  CYS C  23      -2.488 -32.391  13.273  1.00 10.00
ATOM   4688  SG  CYS C  23      -1.816 -33.347  14.659  1.00 10.00
ATOM   4685  HN  CYS C  23      -0.831 -33.411  11.549  1.00 10.00
ATOM   4689  HG  CYS C  23      -2.695 -34.287  14.973  1.00 10.00
ATOM   4692  N   ILE C  24      -3.096 -31.476  10.427  1.00 10.00
ATOM   4694  CA  ILE C  24      -3.806 -30.526   9.624  1.00 10.00
ATOM   4699  C   ILE C  24      -4.575 -31.229   8.550  1.00 10.00
ATOM   4700  O   ILE C  24      -5.711 -30.860   8.259  1.00 10.00
ATOM   4695  CB  ILE C  24      -2.924 -29.479   8.995  1.00 10.00
ATOM   4696  CG1 ILE C  24      -3.782 -28.282   8.565  1.00 10.00
ATOM   4697  CG2 ILE C  24      -2.152 -30.105   7.827  1.00 10.00
ATOM   4698  CD1 ILE C  24      -4.447 -27.566   9.737  1.00 10.00
ATOM   4693  HN  ILE C  24      -2.116 -31.471  10.409  1.00 10.00
ATOM   4701  N   ILE C  25      -3.983 -32.272   7.934  1.00 10.00
ATOM   4703  CA  ILE C  25      -4.659 -32.961   6.871  1.00 10.00
ATOM   4708  C   ILE C  25      -5.923 -33.528   7.433  1.00 10.00
ATOM   4709  O   ILE C  25      -6.968 -33.478   6.787  1.00 10.00
ATOM   4704  CB  ILE C  25      -3.927 -34.153   6.322  1.00 10.00
ATOM   4705  CG1 ILE C  25      -2.580 -33.780   5.692  1.00 10.00
ATOM   4706  CG2 ILE C  25      -4.881 -34.848   5.338  1.00 10.00
ATOM   4707  CD1 ILE C  25      -1.772 -35.014   5.288  1.00 10.00
ATOM   4702  HN  ILE C  25      -3.090 -32.561   8.212  1.00 10.00
ATOM   4710  N   ALA C  26      -5.840 -34.096   8.650  1.00 10.00
ATOM   4712  CA  ALA C  26      -6.940 -34.751   9.301  1.00 10.00
ATOM   4714  C   ALA C  26      -8.056 -33.784   9.579  1.00 10.00
ATOM   4715  O   ALA C  26      -9.222 -34.126   9.410  1.00 10.00
ATOM   4713  CB  ALA C  26      -6.537 -35.382  10.644  1.00 10.00
ATOM   4711  HN  ALA C  26      -4.981 -34.061   9.120  1.00 10.00
ATOM   4716  N   VAL C  27      -7.725 -32.561  10.032  1.00 10.00
ATOM   4718  CA  VAL C  27      -8.689 -31.554  10.399  1.00 10.00
ATOM   4722  C   VAL C  27      -9.467 -31.100   9.194  1.00 10.00
ATOM   4723  O   VAL C  27     -10.651 -30.781   9.275  1.00 10.00
ATOM   4719  CB  VAL C  27      -8.035 -30.346  11.004  1.00 10.00
ATOM   4720  CG1 VAL C  27      -9.117 -29.297  11.312  1.00 10.00
ATOM   4721  CG2 VAL C  27      -7.230 -30.796  12.238  1.00 10.00
ATOM   4717  HN  VAL C  27      -6.774 -32.341  10.116  1.00 10.00
ATOM   4724  N   ILE C  28      -8.790 -30.981   8.045  1.00 10.00
ATOM   4726  CA  ILE C  28      -9.407 -30.566   6.818  1.00 10.00
ATOM   4731  C   ILE C  28     -10.354 -31.624   6.344  1.00 10.00
ATOM   4732  O   ILE C  28     -11.449 -31.320   5.873  1.00 10.00
ATOM   4727  CB  ILE C  28      -8.393 -30.386   5.727  1.00 10.00
ATOM   4728  CG1 ILE C  28      -7.358 -29.312   6.102  1.00 10.00
ATOM   4729  CG2 ILE C  28      -9.155 -30.106   4.428  1.00 10.00
ATOM   4730  CD1 ILE C  28      -7.955 -27.929   6.353  1.00 10.00
ATOM   4725  HN  ILE C  28      -7.832 -31.187   8.042  1.00 10.00
ATOM   4733  N   VAL C  29      -9.935 -32.905   6.416  1.00 10.00
ATOM   4735  CA  VAL C  29     -10.766 -33.974   5.933  1.00 10.00
ATOM   4739  C   VAL C  29     -11.972 -34.088   6.803  1.00 10.00
ATOM   4740  O   VAL C  29     -13.085 -34.289   6.324  1.00 10.00
ATOM   4736  CB  VAL C  29     -10.084 -35.315   5.847  1.00 10.00
ATOM   4737  CG1 VAL C  29      -8.970 -35.219   4.793  1.00 10.00
ATOM   4738  CG2 VAL C  29      -9.596 -35.749   7.236  1.00 10.00
ATOM   4734  HN  VAL C  29      -9.056 -33.107   6.798  1.00 10.00
ATOM   4741  N   ILE C  30     -11.770 -33.953   8.120  1.00 10.00
ATOM   4743  CA  ILE C  30     -12.817 -34.042   9.084  1.00 10.00
ATOM   4748  C   ILE C  30     -13.751 -32.873   8.854  1.00 10.00
ATOM   4749  O   ILE C  30     -14.960 -32.967   9.055  1.00 10.00
ATOM   4744  CB  ILE C  30     -12.213 -34.166  10.449  1.00 10.00
ATOM   4745  CG1 ILE C  30     -13.223 -34.603  11.502  1.00 10.00
ATOM   4746  CG2 ILE C  30     -11.320 -32.963  10.724  1.00 10.00
ATOM   4747  CD1 ILE C  30     -14.551 -33.861  11.588  1.00 10.00
ATOM   4742  HN  ILE C  30     -10.857 -33.785   8.438  1.00 10.00
ATOM   4750  N   PHE C  31     -13.200 -31.730   8.407  1.00 10.00
ATOM   4752  CA  PHE C  31     -13.919 -30.524   8.079  1.00 10.00
ATOM   4760  C   PHE C  31     -14.894 -30.820   6.985  1.00 10.00
ATOM   4761  O   PHE C  31     -16.032 -30.361   7.018  1.00 10.00
ATOM   4753  CB  PHE C  31     -12.925 -29.452   7.584  1.00 10.00
ATOM   4754  CG  PHE C  31     -13.553 -28.121   7.338  1.00 10.00
ATOM   4755  CD1 PHE C  31     -13.650 -27.192   8.347  1.00 10.00
ATOM   4756  CD2 PHE C  31     -14.023 -27.795   6.088  1.00 10.00
ATOM   4757  CE1 PHE C  31     -14.212 -25.960   8.109  1.00 10.00
ATOM   4758  CE2 PHE C  31     -14.589 -26.564   5.847  1.00 10.00
ATOM   4759  CZ  PHE C  31     -14.683 -25.640   6.857  1.00 10.00
ATOM   4751  HN  PHE C  31     -12.227 -31.717   8.293  1.00 10.00
ATOM   4762  N   LEU C  32     -14.470 -31.595   5.975  1.00 10.00
ATOM   4764  CA  LEU C  32     -15.316 -31.893   4.854  1.00 10.00
ATOM   4769  C   LEU C  32     -16.500 -32.689   5.306  1.00 10.00
ATOM   4770  O   LEU C  32     -17.620 -32.440   4.863  1.00 10.00
ATOM   4765  CB  LEU C  32     -14.584 -32.698   3.758  1.00 10.00
ATOM   4766  CG  LEU C  32     -15.422 -33.057   2.504  1.00 10.00
ATOM   4767  CD1 LEU C  32     -16.454 -34.168   2.769  1.00 10.00
ATOM   4768  CD2 LEU C  32     -16.058 -31.797   1.890  1.00 10.00
ATOM   4763  HN  LEU C  32     -13.563 -31.967   6.004  1.00 10.00
ATOM   4771  N   CYS C  33     -16.279 -33.670   6.198  1.00 10.00
ATOM   4773  CA  CYS C  33     -17.341 -34.519   6.651  1.00 10.00
ATOM   4777  C   CYS C  33     -18.362 -33.661   7.310  1.00 10.00
ATOM   4778  O   CYS C  33     -19.553 -33.762   7.024  1.00 10.00
ATOM   4774  CB  CYS C  33     -16.861 -35.536   7.708  1.00 10.00
ATOM   4775  SG  CYS C  33     -18.192 -36.597   8.347  1.00 10.00
ATOM   4772  HN  CYS C  33     -15.374 -33.807   6.546  1.00 10.00
ATOM   4776  HG  CYS C  33     -17.771 -37.854   8.302  1.00 10.00
ATOM   4779  N   LEU C  34     -17.910 -32.750   8.189  1.00 10.00
ATOM   4781  CA  LEU C  34     -18.860 -31.961   8.898  1.00 10.00
ATOM   4786  C   LEU C  34     -19.584 -31.046   7.957  1.00 10.00
ATOM   4787  O   LEU C  34     -20.722 -30.661   8.211  1.00 10.00
ATOM   4782  CB  LEU C  34     -18.357 -31.074  10.022  1.00 10.00
ATOM   4783  CG  LEU C  34     -19.658 -30.664  10.721  1.00 10.00
ATOM   4784  CD1 LEU C  34     -20.217 -31.825  11.544  1.00 10.00
ATOM   4785  CD2 LEU C  34     -19.597 -29.338  11.433  1.00 10.00
ATOM   4780  HN  LEU C  34     -16.947 -32.632   8.338  1.00 10.00
ATOM   4788  N   VAL C  35     -18.935 -30.623   6.861  1.00 10.00
ATOM   4790  CA  VAL C  35     -19.554 -29.706   5.940  1.00 10.00
ATOM   4794  C   VAL C  35     -20.816 -30.302   5.380  1.00 10.00
ATOM   4795  O   VAL C  35     -21.833 -29.620   5.290  1.00 10.00
ATOM   4791  CB  VAL C  35     -18.707 -29.421   4.730  1.00 10.00
ATOM   4792  CG1 VAL C  35     -19.514 -28.528   3.773  1.00 10.00
ATOM   4793  CG2 VAL C  35     -17.367 -28.811   5.160  1.00 10.00
ATOM   4789  HN  VAL C  35     -18.025 -30.942   6.685  1.00 10.00
ATOM   4796  N   TYR C  36     -20.777 -31.588   4.970  1.00 10.00
ATOM   4798  CA  TYR C  36     -21.898 -32.216   4.315  1.00 10.00
ATOM   4808  C   TYR C  36     -23.073 -32.332   5.253  1.00 10.00
ATOM   4809  O   TYR C  36     -24.196 -31.968   4.916  1.00 10.00
ATOM   4799  CB  TYR C  36     -21.543 -33.636   3.836  1.00 10.00
ATOM   4800  CG  TYR C  36     -22.652 -34.192   3.007  1.00 10.00
ATOM   4801  CD1 TYR C  36     -22.765 -33.832   1.685  1.00 10.00
ATOM   4802  CD2 TYR C  36     -23.563 -35.082   3.532  1.00 10.00
ATOM   4803  CE1 TYR C  36     -23.773 -34.338   0.900  1.00 10.00
ATOM   4804  CE2 TYR C  36     -24.574 -35.593   2.751  1.00 10.00
ATOM   4805  CZ  TYR C  36     -24.682 -35.220   1.431  1.00 10.00
ATOM   4806  OH  TYR C  36     -25.716 -35.740   0.627  1.00 10.00
ATOM   4797  HN  TYR C  36     -19.962 -32.110   5.122  1.00 10.00
ATOM   4807  HH  TYR C  36     -25.359 -36.009  -0.223  1.00 10.00
ATOM   4810  N   PHE C  37     -22.802 -32.846   6.463  1.00 10.00
ATOM   4812  CA  PHE C  37     -23.679 -33.147   7.567  1.00 10.00
ATOM   4820  C   PHE C  37     -24.094 -31.901   8.300  1.00 10.00
ATOM   4821  O   PHE C  37     -24.889 -31.978   9.228  1.00 10.00
ATOM   4813  CB  PHE C  37     -23.030 -34.076   8.609  1.00 10.00
ATOM   4814  CG  PHE C  37     -22.768 -35.388   7.952  1.00 10.00
ATOM   4815  CD1 PHE C  37     -21.596 -35.602   7.267  1.00 10.00
ATOM   4816  CD2 PHE C  37     -23.697 -36.400   8.018  1.00 10.00
ATOM   4817  CE1 PHE C  37     -21.349 -36.810   6.659  1.00 10.00
ATOM   4818  CE2 PHE C  37     -23.456 -37.611   7.412  1.00 10.00
ATOM   4819  CZ  PHE C  37     -22.278 -37.818   6.733  1.00 10.00
ATOM   4811  HN  PHE C  37     -21.857 -33.047   6.621  1.00 10.00
ATOM   4822  N   ALA C  38     -23.512 -30.735   7.971  1.00 10.00
ATOM   4824  CA  ALA C  38     -23.634 -29.523   8.746  1.00 10.00
ATOM   4826  C   ALA C  38     -25.045 -29.072   9.016  1.00 10.00
ATOM   4827  O   ALA C  38     -25.323 -28.620  10.125  1.00 10.00
ATOM   4825  CB  ALA C  38     -22.905 -28.336   8.089  1.00 10.00
ATOM   4823  HN  ALA C  38     -22.970 -30.705   7.155  1.00 10.00
ATOM   4828  N   ASN C  39     -25.978 -29.158   8.055  1.00 10.00
ATOM   4830  CA  ASN C  39     -27.298 -28.647   8.314  1.00 10.00
ATOM   4837  C   ASN C  39     -27.884 -29.374   9.482  1.00 10.00
ATOM   4838  O   ASN C  39     -28.637 -28.790  10.260  1.00 10.00
ATOM   4831  CB  ASN C  39     -28.251 -28.787   7.114  1.00 10.00
ATOM   4832  CG  ASN C  39     -27.787 -27.797   6.055  1.00 10.00
ATOM   4834  ND2 ASN C  39     -27.480 -26.546   6.487  1.00 10.00
ATOM   4833  OD1 ASN C  39     -27.699 -28.127   4.871  1.00 10.00
ATOM   4829  HN  ASN C  39     -25.764 -29.563   7.189  1.00 10.00
ATOM   4835 HD21 ASN C  39     -27.572 -26.351   7.442  1.00 10.00
ATOM   4836 HD22 ASN C  39     -27.178 -25.889   5.826  1.00 10.00
ATOM   4839  N   ASP C  40     -27.586 -30.680   9.601  1.00 10.00
ATOM   4841  CA  ASP C  40     -28.073 -31.505  10.672  1.00 10.00
ATOM   4846  C   ASP C  40     -27.460 -31.101  11.983  1.00 10.00
ATOM   4847  O   ASP C  40     -28.155 -31.038  12.995  1.00 10.00
ATOM   4842  CB  ASP C  40     -27.760 -32.994  10.443  1.00 10.00
ATOM   4843  CG  ASP C  40     -28.578 -33.815  11.430  1.00 10.00
ATOM   4844  OD1 ASP C  40     -28.472 -33.558  12.663  1.00 10.00
ATOM   4845  OD2 ASP C  40     -29.322 -34.716  10.962  1.00 10.00
ATOM   4840  HN  ASP C  40     -27.009 -31.090   8.923  1.00 10.00
ATOM   4848  N   ILE C  41     -26.139 -30.824  12.001  1.00 10.00
ATOM   4850  CA  ILE C  41     -25.441 -30.474  13.212  1.00 10.00
ATOM   4855  C   ILE C  41     -25.975 -29.170  13.725  1.00 10.00
ATOM   4856  O   ILE C  41     -26.048 -28.944  14.932  1.00 10.00
ATOM   4851  CB  ILE C  41     -23.953 -30.494  13.071  1.00 10.00
ATOM   4852  CG1 ILE C  41     -23.312 -30.317  14.451  1.00 10.00
ATOM   4853  CG2 ILE C  41     -23.518 -29.494  11.994  1.00 10.00
ATOM   4854  CD1 ILE C  41     -21.897 -30.869  14.501  1.00 10.00
ATOM   4849  HN  ILE C  41     -25.635 -30.861  11.161  1.00 10.00
ATOM   4857  N   TYR C  42     -26.369 -28.284  12.797  1.00 10.00
ATOM   4859  CA  TYR C  42     -26.964 -27.017  13.109  1.00 10.00
ATOM   4869  C   TYR C  42     -28.205 -27.288  13.907  1.00 10.00
ATOM   4870  O   TYR C  42     -28.552 -26.508  14.792  1.00 10.00
ATOM   4860  CB  TYR C  42     -27.362 -26.232  11.840  1.00 10.00
ATOM   4861  CG  TYR C  42     -28.181 -25.037  12.209  1.00 10.00
ATOM   4862  CD1 TYR C  42     -27.600 -23.846  12.587  1.00 10.00
ATOM   4863  CD2 TYR C  42     -29.554 -25.119  12.158  1.00 10.00
ATOM   4864  CE1 TYR C  42     -28.381 -22.761  12.918  1.00 10.00
ATOM   4865  CE2 TYR C  42     -30.338 -24.040  12.488  1.00 10.00
ATOM   4866  CZ  TYR C  42     -29.753 -22.860  12.870  1.00 10.00
ATOM   4867  OH  TYR C  42     -30.564 -21.759  13.208  1.00 10.00
ATOM   4858  HN  TYR C  42     -26.243 -28.514  11.853  1.00 10.00
ATOM   4868  HH  TYR C  42     -31.280 -22.050  13.776  1.00 10.00
ATOM   4871  N   HIS C  43     -28.932 -28.382  13.596  1.00 10.00
ATOM   4873  CA  HIS C  43     -30.141 -28.716  14.301  1.00 10.00
ATOM   4882  C   HIS C  43     -29.842 -28.982  15.745  1.00 10.00
ATOM   4883  O   HIS C  43     -30.534 -28.474  16.627  1.00 10.00
ATOM   4874  CB  HIS C  43     -30.834 -29.984  13.768  1.00 10.00
ATOM   4875  CG  HIS C  43     -31.357 -29.840  12.372  1.00 10.00
ATOM   4878  CD2 HIS C  43     -32.542 -29.340  11.928  1.00 10.00
ATOM   4876  ND1 HIS C  43     -30.657 -30.207  11.247  1.00 10.00
ATOM   4879  CE1 HIS C  43     -31.448 -29.915  10.182  1.00 10.00
ATOM   4880  NE2 HIS C  43     -32.601 -29.385  10.546  1.00 10.00
ATOM   4872  HN  HIS C  43     -28.627 -28.965  12.869  1.00 10.00
ATOM   4877  HD1 HIS C  43     -29.767 -30.599  11.213  1.00 10.00
ATOM   4881  HE2 HIS C  43     -33.333 -29.089   9.965  1.00 10.00
ATOM   4884  N   LEU C  44     -28.799 -29.784  16.035  1.00 10.00
ATOM   4886  CA  LEU C  44     -28.527 -30.149  17.396  1.00 10.00
ATOM   4891  C   LEU C  44     -28.134 -28.930  18.170  1.00 10.00
ATOM   4892  O   LEU C  44     -28.494 -28.784  19.335  1.00 10.00
ATOM   4887  CB  LEU C  44     -27.399 -31.172  17.569  1.00 10.00
ATOM   4888  CG  LEU C  44     -27.347 -31.701  19.014  1.00 10.00
ATOM   4889  CD1 LEU C  44     -28.581 -32.567  19.317  1.00 10.00
ATOM   4890  CD2 LEU C  44     -26.023 -32.406  19.327  1.00 10.00
ATOM   4885  HN  LEU C  44     -28.225 -30.120  15.315  1.00 10.00
ATOM   4893  N   VAL C  45     -27.361 -28.025  17.543  1.00 10.00
ATOM   4895  CA  VAL C  45     -26.903 -26.848  18.220  1.00 10.00
ATOM   4899  C   VAL C  45     -28.077 -25.990  18.617  1.00 10.00
ATOM   4900  O   VAL C  45     -28.097 -25.442  19.719  1.00 10.00
ATOM   4896  CB  VAL C  45     -25.987 -26.009  17.382  1.00 10.00
ATOM   4897  CG1 VAL C  45     -25.656 -24.721  18.153  1.00 10.00
ATOM   4898  CG2 VAL C  45     -24.748 -26.852  17.029  1.00 10.00
ATOM   4894  HN  VAL C  45     -27.107 -28.173  16.608  1.00 10.00
ATOM   4901  N   SER C  46     -29.073 -25.838  17.721  1.00 10.00
ATOM   4903  CA  SER C  46     -30.244 -25.023  17.924  1.00 10.00
ATOM   4907  C   SER C  46     -31.171 -25.628  18.945  1.00 10.00
ATOM   4908  O   SER C  46     -32.025 -24.934  19.495  1.00 10.00
ATOM   4904  CB  SER C  46     -31.059 -24.849  16.631  1.00 10.00
ATOM   4905  OG  SER C  46     -32.239 -24.100  16.888  1.00 10.00
ATOM   4902  HN  SER C  46     -28.995 -26.316  16.870  1.00 10.00
ATOM   4906  HG  SER C  46     -32.895 -24.669  17.301  1.00 10.00
ATOM   4909  N   ALA C  47     -31.021 -26.933  19.230  1.00 10.00
ATOM   4911  CA  ALA C  47     -31.938 -27.677  20.056  1.00 10.00
ATOM   4913  C   ALA C  47     -32.042 -27.149  21.460  1.00 10.00
ATOM   4914  O   ALA C  47     -33.153 -27.079  21.983  1.00 10.00
ATOM   4912  CB  ALA C  47     -31.558 -29.164  20.162  1.00 10.00
ATOM   4910  HN  ALA C  47     -30.247 -27.404  18.857  1.00 10.00
ATOM   4915  N   PRO C  48     -30.982 -26.776  22.120  1.00 10.00
ATOM   4916  CA  PRO C  48     -31.107 -26.375  23.498  1.00 10.00
ATOM   4920  C   PRO C  48     -32.000 -25.196  23.744  1.00 10.00
ATOM   4921  O   PRO C  48     -32.715 -25.218  24.745  1.00 10.00
ATOM   4917  CB  PRO C  48     -29.677 -26.195  24.001  1.00 10.00
ATOM   4918  CG  PRO C  48     -28.869 -27.186  23.140  1.00 10.00
ATOM   4919  CD  PRO C  48     -29.655 -27.291  21.820  1.00 10.00
ATOM   4922  N   LEU C  49     -31.935 -24.143  22.899  1.00 10.00
ATOM   4924  CA  LEU C  49     -32.764 -22.989  23.095  1.00 10.00
ATOM   4929  C   LEU C  49     -34.174 -23.280  22.702  1.00 10.00
ATOM   4930  O   LEU C  49     -35.122 -22.924  23.397  1.00 10.00
ATOM   4925  CB  LEU C  49     -32.337 -21.765  22.277  1.00 10.00
ATOM   4926  CG  LEU C  49     -33.188 -20.539  22.645  1.00 10.00
ATOM   4927  CD1 LEU C  49     -32.848 -20.041  24.058  1.00 10.00
ATOM   4928  CD2 LEU C  49     -33.121 -19.448  21.571  1.00 10.00
ATOM   4923  HN  LEU C  49     -31.312 -24.169  22.141  1.00 10.00
ATOM   4931  N   ILE C  50     -34.330 -23.989  21.574  1.00 10.00
ATOM   4933  CA  ILE C  50     -35.613 -24.240  20.996  1.00 10.00
ATOM   4938  C   ILE C  50     -36.483 -24.901  22.014  1.00 10.00
ATOM   4939  O   ILE C  50     -37.643 -24.523  22.176  1.00 10.00
ATOM   4934  CB  ILE C  50     -35.492 -25.173  19.831  1.00 10.00
ATOM   4935  CG1 ILE C  50     -34.757 -24.494  18.663  1.00 10.00
ATOM   4936  CG2 ILE C  50     -36.886 -25.702  19.499  1.00 10.00
ATOM   4937  CD1 ILE C  50     -35.452 -23.235  18.144  1.00 10.00
ATOM   4932  HN  ILE C  50     -33.535 -24.350  21.128  1.00 10.00
ATOM   4940  N   LYS C  51     -35.958 -25.920  22.714  1.00 10.00
ATOM   4942  CA  LYS C  51     -36.755 -26.612  23.684  1.00 10.00
ATOM   4951  C   LYS C  51     -37.116 -25.728  24.850  1.00 10.00
ATOM   4952  O   LYS C  51     -38.297 -25.546  25.143  1.00 10.00
ATOM   4943  CB  LYS C  51     -36.022 -27.836  24.262  1.00 10.00
ATOM   4944  CG  LYS C  51     -34.662 -27.475  24.867  1.00 10.00
ATOM   4945  CD  LYS C  51     -34.084 -28.514  25.825  1.00 10.00
ATOM   4946  CE  LYS C  51     -32.782 -28.051  26.483  1.00 10.00
ATOM   4947  NZ  LYS C  51     -32.377 -29.000  27.544  1.00 10.00
ATOM   4941  HN  LYS C  51     -35.029 -26.193  22.561  1.00 10.00
ATOM   4948  HZ1 LYS C  51     -31.492 -28.682  27.988  1.00 10.00
ATOM   4949  HZ2 LYS C  51     -32.227 -29.945  27.138  1.00 10.00
ATOM   4950  HZ3 LYS C  51     -33.117 -29.061  28.271  1.00 10.00
ATOM   4953  N   GLN C  52     -36.109 -25.152  25.552  1.00 10.00
ATOM   4955  CA  GLN C  52     -36.400 -24.417  26.752  1.00 10.00
ATOM   4963  C   GLN C  52     -37.053 -23.078  26.525  1.00 10.00
ATOM   4964  O   GLN C  52     -38.054 -22.792  27.181  1.00 10.00
ATOM   4956  CB  GLN C  52     -35.203 -24.273  27.708  1.00 10.00
ATOM   4957  CG  GLN C  52     -33.992 -23.529  27.156  1.00 10.00
ATOM   4958  CD  GLN C  52     -32.964 -23.511  28.279  1.00 10.00
ATOM   4960  NE2 GLN C  52     -32.721 -24.701  28.892  1.00 10.00
ATOM   4959  OE1 GLN C  52     -32.393 -22.473  28.606  1.00 10.00
ATOM   4954  HN  GLN C  52     -35.183 -25.237  25.241  1.00 10.00
ATOM   4961 HE21 GLN C  52     -33.211 -25.490  28.582  1.00 10.00
ATOM   4962 HE22 GLN C  52     -32.063 -24.721  29.619  1.00 10.00
ATOM   4965  N   LEU C  53     -36.540 -22.221  25.606  1.00 10.00
ATOM   4967  CA  LEU C  53     -37.188 -20.947  25.427  1.00 10.00
ATOM   4972  C   LEU C  53     -37.674 -20.848  24.008  1.00 10.00
ATOM   4973  O   LEU C  53     -36.959 -20.354  23.134  1.00 10.00
ATOM   4968  CB  LEU C  53     -36.257 -19.728  25.598  1.00 10.00
ATOM   4969  CG  LEU C  53     -35.611 -19.557  26.987  1.00 10.00
ATOM   4970  CD1 LEU C  53     -36.665 -19.405  28.093  1.00 10.00
ATOM   4971  CD2 LEU C  53     -34.578 -20.652  27.271  1.00 10.00
ATOM   4966  HN  LEU C  53     -35.751 -22.463  25.078  1.00 10.00
ATOM   4974  N   PRO C  54     -38.867 -21.298  23.746  1.00 10.00
ATOM   4975  CA  PRO C  54     -39.405 -21.208  22.411  1.00 10.00
ATOM   4979  C   PRO C  54     -39.783 -19.807  22.038  1.00 10.00
ATOM   4980  O   PRO C  54     -39.867 -19.507  20.847  1.00 10.00
ATOM   4976  CB  PRO C  54     -40.585 -22.176  22.366  1.00 10.00
ATOM   4977  CG  PRO C  54     -40.233 -23.228  23.430  1.00 10.00
ATOM   4978  CD  PRO C  54     -39.378 -22.462  24.452  1.00 10.00
ATOM   4981  N   GLN C  55     -40.053 -18.946  23.035  1.00 10.00
ATOM   4983  CA  GLN C  55     -40.460 -17.596  22.790  1.00 10.00
ATOM   4991  C   GLN C  55     -39.314 -16.849  22.195  1.00 10.00
ATOM   4992  O   GLN C  55     -39.493 -15.948  21.375  1.00 10.00
ATOM   4984  CB  GLN C  55     -40.945 -16.869  24.062  1.00 10.00
ATOM   4985  CG  GLN C  55     -39.930 -16.820  25.208  1.00 10.00
ATOM   4986  CD  GLN C  55     -40.159 -18.051  26.081  1.00 10.00
ATOM   4988  NE2 GLN C  55     -39.404 -18.147  27.208  1.00 10.00
ATOM   4987  OE1 GLN C  55     -40.996 -18.898  25.774  1.00 10.00
ATOM   4982  HN  GLN C  55     -39.968 -19.253  23.961  1.00 10.00
ATOM   4989 HE21 GLN C  55     -38.761 -17.432  27.398  1.00 10.00
ATOM   4990 HE22 GLN C  55     -39.531 -18.929  27.785  1.00 10.00
ATOM   4993  N   GLY C  56     -38.092 -17.209  22.614  1.00 10.00
ATOM   4995  CA  GLY C  56     -36.932 -16.530  22.161  1.00 10.00
ATOM   4996  C   GLY C  56     -36.416 -17.172  20.955  1.00 10.00
ATOM   4997  O   GLY C  56     -37.094 -17.931  20.277  1.00 10.00
ATOM   4994  HN  GLY C  56     -38.004 -17.954  23.244  1.00 10.00
ATOM   4998  N   SER C  57     -35.161 -16.811  20.675  1.00 10.00
ATOM   5000  CA  SER C  57     -34.440 -17.126  19.512  1.00 10.00
ATOM   5004  C   SER C  57     -34.615 -15.878  18.862  1.00 10.00
ATOM   5005  O   SER C  57     -33.604 -15.272  18.462  1.00 10.00
ATOM   5001  CB  SER C  57     -34.721 -18.499  18.804  1.00 10.00
ATOM   5002  OG  SER C  57     -35.961 -18.692  18.137  1.00 10.00
ATOM   4999  HN  SER C  57     -34.697 -16.271  21.348  1.00 10.00
ATOM   5003  HG  SER C  57     -36.661 -18.258  18.630  1.00 10.00
ATOM   5006  N   THR C  58     -35.927 -15.494  18.770  1.00 10.00
ATOM   5008  CA  THR C  58     -36.599 -16.068  17.650  1.00 10.00
ATOM   5013  C   THR C  58     -35.463 -15.957  16.728  1.00 10.00
ATOM   5014  O   THR C  58     -35.044 -14.847  16.425  1.00 10.00
ATOM   5009  CB  THR C  58     -37.795 -15.296  17.185  1.00 10.00
ATOM   5012  CG2 THR C  58     -37.479 -13.797  17.062  1.00 10.00
ATOM   5010  OG1 THR C  58     -38.248 -15.844  15.955  1.00 10.00
ATOM   5007  HN  THR C  58     -36.358 -14.888  19.406  1.00 10.00
ATOM   5011  HG1 THR C  58     -37.500 -16.186  15.462  1.00 10.00
ATOM   5015  N   MET C  59     -34.827 -17.091  16.384  1.00 10.00
ATOM   5017  CA  MET C  59     -33.476 -16.930  15.975  1.00 10.00
ATOM   5022  C   MET C  59     -33.476 -16.268  14.669  1.00 10.00
ATOM   5023  O   MET C  59     -33.768 -16.888  13.658  1.00 10.00
ATOM   5018  CB  MET C  59     -32.668 -18.236  15.883  1.00 10.00
ATOM   5019  CG  MET C  59     -32.242 -18.776  17.249  1.00 10.00
ATOM   5020  SD  MET C  59     -31.587 -20.471  17.247  1.00 10.00
ATOM   5021  CE  MET C  59     -31.342 -20.551  19.046  1.00 10.00
ATOM   5016  HN  MET C  59     -35.266 -17.967  16.414  1.00 10.00
ATOM   5024  N   ILE C  60     -33.104 -14.979  14.661  1.00 10.00
ATOM   5026  CA  ILE C  60     -33.160 -14.243  13.440  1.00 10.00
ATOM   5031  C   ILE C  60     -31.765 -13.965  13.004  1.00 10.00
ATOM   5032  O   ILE C  60     -30.861 -13.814  13.827  1.00 10.00
ATOM   5027  CB  ILE C  60     -33.860 -12.919  13.563  1.00 10.00
ATOM   5028  CG1 ILE C  60     -33.090 -11.982  14.508  1.00 10.00
ATOM   5029  CG2 ILE C  60     -35.311 -13.190  14.000  1.00 10.00
ATOM   5030  CD1 ILE C  60     -33.552 -10.529  14.437  1.00 10.00
ATOM   5025  HN  ILE C  60     -32.796 -14.546  15.485  1.00 10.00
ATOM   5033  N   ALA C  61     -31.549 -13.948  11.672  1.00 10.00
ATOM   5035  CA  ALA C  61     -30.235 -13.663  11.182  1.00 10.00
ATOM   5037  C   ALA C  61     -30.149 -12.184  10.997  1.00 10.00
ATOM   5038  O   ALA C  61     -30.523 -11.641   9.957  1.00 10.00
ATOM   5036  CB  ALA C  61     -29.936 -14.328   9.826  1.00 10.00
ATOM   5034  HN  ALA C  61     -32.284 -14.128  11.049  1.00 10.00
ATOM   5039  N   THR C  62     -29.591 -11.509  12.018  1.00 10.00
ATOM   5041  CA  THR C  62     -29.436 -10.090  12.024  1.00 10.00
ATOM   5046  C   THR C  62     -28.484  -9.776  10.926  1.00 10.00
ATOM   5047  O   THR C  62     -28.579  -8.725  10.292  1.00 10.00
ATOM   5042  CB  THR C  62     -28.857  -9.568  13.309  1.00 10.00
ATOM   5045  CG2 THR C  62     -27.420 -10.089  13.457  1.00 10.00
ATOM   5043  OG1 THR C  62     -28.866  -8.149  13.310  1.00 10.00
ATOM   5040  HN  THR C  62     -29.277 -12.016  12.795  1.00 10.00
ATOM   5044  HG1 THR C  62     -27.984  -7.823  13.502  1.00 10.00
ATOM   5048  N   ASP C  63     -27.535 -10.705  10.697  1.00 10.00
ATOM   5050  CA  ASP C  63     -26.506 -10.593   9.705  1.00 10.00
ATOM   5055  C   ASP C  63     -27.167 -10.459   8.364  1.00 10.00
ATOM   5056  O   ASP C  63     -28.143 -11.139   8.059  1.00 10.00
ATOM   5051  CB  ASP C  63     -25.595 -11.834   9.677  1.00 10.00
ATOM   5052  CG  ASP C  63     -24.339 -11.537   8.873  1.00 10.00
ATOM   5053  OD1 ASP C  63     -24.219 -10.396   8.352  1.00 10.00
ATOM   5054  OD2 ASP C  63     -23.476 -12.451   8.773  1.00 10.00
ATOM   5049  HN  ASP C  63     -27.550 -11.516  11.249  1.00 10.00
ATOM   5057  N   VAL C  64     -26.701  -9.500   7.542  1.00 10.00
ATOM   5059  CA  VAL C  64     -27.307  -9.352   6.255  1.00 10.00
ATOM   5063  C   VAL C  64     -26.916 -10.473   5.350  1.00 10.00
ATOM   5064  O   VAL C  64     -27.765 -11.143   4.763  1.00 10.00
ATOM   5060  CB  VAL C  64     -26.889  -8.082   5.564  1.00 10.00
ATOM   5061  CG1 VAL C  64     -27.504  -8.069   4.154  1.00 10.00
ATOM   5062  CG2 VAL C  64     -27.302  -6.884   6.435  1.00 10.00
ATOM   5058  HN  VAL C  64     -25.964  -8.917   7.820  1.00 10.00
ATOM   5065  N   ALA C  65     -25.587 -10.638   5.212  1.00 10.00
ATOM   5067  CA  ALA C  65     -24.913 -11.495   4.279  1.00 10.00
ATOM   5069  C   ALA C  65     -24.893 -12.978   4.474  1.00 10.00
ATOM   5070  O   ALA C  65     -25.170 -13.716   3.531  1.00 10.00
ATOM   5068  CB  ALA C  65     -23.444 -11.079   4.087  1.00 10.00
ATOM   5066  HN  ALA C  65     -25.018 -10.117   5.815  1.00 10.00
ATOM   5071  N   SER C  66     -24.588 -13.506   5.671  1.00 10.00
ATOM   5073  CA  SER C  66     -24.261 -14.878   5.436  1.00 10.00
ATOM   5077  C   SER C  66     -24.574 -15.810   6.547  1.00 10.00
ATOM   5078  O   SER C  66     -24.121 -15.693   7.685  1.00 10.00
ATOM   5074  CB  SER C  66     -22.759 -15.027   5.134  1.00 10.00
ATOM   5075  OG  SER C  66     -22.419 -16.384   4.892  1.00 10.00
ATOM   5072  HN  SER C  66     -24.587 -13.042   6.534  1.00 10.00
ATOM   5076  HG  SER C  66     -21.825 -16.692   5.580  1.00 10.00
ATOM   5079  N   PRO C  67     -25.394 -16.744   6.162  1.00 10.00
ATOM   5080  CA  PRO C  67     -25.672 -17.868   6.995  1.00 10.00
ATOM   5084  C   PRO C  67     -24.488 -18.752   6.921  1.00 10.00
ATOM   5085  O   PRO C  67     -24.163 -19.341   7.938  1.00 10.00
ATOM   5081  CB  PRO C  67     -26.936 -18.510   6.426  1.00 10.00
ATOM   5082  CG  PRO C  67     -27.642 -17.356   5.695  1.00 10.00
ATOM   5083  CD  PRO C  67     -26.497 -16.423   5.272  1.00 10.00
ATOM   5086  N   PHE C  68     -23.779 -18.748   5.774  1.00 10.00
ATOM   5088  CA  PHE C  68     -22.742 -19.676   5.408  1.00 10.00
ATOM   5096  C   PHE C  68     -21.647 -19.605   6.416  1.00 10.00
ATOM   5097  O   PHE C  68     -20.979 -20.603   6.684  1.00 10.00
ATOM   5089  CB  PHE C  68     -22.173 -19.395   4.006  1.00 10.00
ATOM   5090  CG  PHE C  68     -21.502 -20.640   3.532  1.00 10.00
ATOM   5091  CD1 PHE C  68     -22.264 -21.708   3.111  1.00 10.00
ATOM   5092  CD2 PHE C  68     -20.133 -20.743   3.480  1.00 10.00
ATOM   5093  CE1 PHE C  68     -21.675 -22.864   2.667  1.00 10.00
ATOM   5094  CE2 PHE C  68     -19.536 -21.899   3.033  1.00 10.00
ATOM   5095  CZ  PHE C  68     -20.305 -22.964   2.628  1.00 10.00
ATOM   5087  HN  PHE C  68     -23.990 -18.043   5.126  1.00 10.00
ATOM   5098  N   PHE C  69     -21.416 -18.416   6.993  1.00 10.00
ATOM   5100  CA  PHE C  69     -20.406 -18.288   8.000  1.00 10.00
ATOM   5108  C   PHE C  69     -20.749 -19.254   9.096  1.00 10.00
ATOM   5109  O   PHE C  69     -19.868 -19.919   9.634  1.00 10.00
ATOM   5101  CB  PHE C  69     -20.324 -16.868   8.589  1.00 10.00
ATOM   5102  CG  PHE C  69     -19.597 -16.009   7.607  1.00 10.00
ATOM   5103  CD1 PHE C  69     -20.164 -15.654   6.404  1.00 10.00
ATOM   5104  CD2 PHE C  69     -18.338 -15.540   7.908  1.00 10.00
ATOM   5105  CE1 PHE C  69     -19.481 -14.859   5.514  1.00 10.00
ATOM   5106  CE2 PHE C  69     -17.652 -14.742   7.021  1.00 10.00
ATOM   5107  CZ  PHE C  69     -18.222 -14.402   5.818  1.00 10.00
ATOM   5099  HN  PHE C  69     -21.940 -17.632   6.724  1.00 10.00
ATOM   5110  N   THR C  70     -22.046 -19.366   9.449  1.00 10.00
ATOM   5112  CA  THR C  70     -22.465 -20.301  10.456  1.00 10.00
ATOM   5117  C   THR C  70     -22.059 -21.684  10.009  1.00 10.00
ATOM   5118  O   THR C  70     -21.532 -22.427  10.833  1.00 10.00
ATOM   5113  CB  THR C  70     -23.954 -20.319  10.710  1.00 10.00
ATOM   5116  CG2 THR C  70     -24.284 -21.413  11.741  1.00 10.00
ATOM   5114  OG1 THR C  70     -24.401 -19.059  11.185  1.00 10.00
ATOM   5111  HN  THR C  70     -22.715 -18.799   9.012  1.00 10.00
ATOM   5115  HG1 THR C  70     -23.764 -18.382  10.947  1.00 10.00
ATOM   5119  N   PRO C  71     -22.291 -22.104   8.776  1.00 10.00
ATOM   5120  CA  PRO C  71     -21.763 -23.378   8.394  1.00 10.00
ATOM   5124  C   PRO C  71     -20.286 -23.545   8.403  1.00 10.00
ATOM   5125  O   PRO C  71     -19.834 -24.626   8.769  1.00 10.00
ATOM   5121  CB  PRO C  71     -22.435 -23.773   7.089  1.00 10.00
ATOM   5122  CG  PRO C  71     -23.842 -23.201   7.276  1.00 10.00
ATOM   5123  CD  PRO C  71     -23.631 -22.014   8.231  1.00 10.00
ATOM   5126  N   ILE C  72     -19.512 -22.523   8.004  1.00 10.00
ATOM   5128  CA  ILE C  72     -18.087 -22.681   8.003  1.00 10.00
ATOM   5133  C   ILE C  72     -17.640 -22.857   9.420  1.00 10.00
ATOM   5134  O   ILE C  72     -16.771 -23.680   9.705  1.00 10.00
ATOM   5129  CB  ILE C  72     -17.365 -21.523   7.385  1.00 10.00
ATOM   5130  CG1 ILE C  72     -17.737 -21.422   5.897  1.00 10.00
ATOM   5131  CG2 ILE C  72     -15.857 -21.714   7.614  1.00 10.00
ATOM   5132  CD1 ILE C  72     -17.280 -20.125   5.235  1.00 10.00
ATOM   5127  HN  ILE C  72     -19.917 -21.679   7.718  1.00 10.00
ATOM   5135  N   LYS C  73     -18.234 -22.082  10.347  1.00 10.00
ATOM   5137  CA  LYS C  73     -17.887 -22.151  11.740  1.00 10.00
ATOM   5146  C   LYS C  73     -18.206 -23.520  12.241  1.00 10.00
ATOM   5147  O   LYS C  73     -17.472 -24.081  13.052  1.00 10.00
ATOM   5138  CB  LYS C  73     -18.713 -21.199  12.623  1.00 10.00
ATOM   5139  CG  LYS C  73     -18.443 -19.706  12.426  1.00 10.00
ATOM   5140  CD  LYS C  73     -19.517 -18.830  13.077  1.00 10.00
ATOM   5141  CE  LYS C  73     -19.188 -17.338  13.087  1.00 10.00
ATOM   5142  NZ  LYS C  73     -18.154 -17.057  14.108  1.00 10.00
ATOM   5136  HN  LYS C  73     -18.928 -21.450  10.063  1.00 10.00
ATOM   5143  HZ1 LYS C  73     -18.498 -17.331  15.050  1.00 10.00
ATOM   5144  HZ2 LYS C  73     -17.927 -16.041  14.117  1.00 10.00
ATOM   5145  HZ3 LYS C  73     -17.288 -17.592  13.896  1.00 10.00
ATOM   5148  N   LEU C  74     -19.355 -24.070  11.805  1.00 10.00
ATOM   5150  CA  LEU C  74     -19.802 -25.338  12.288  1.00 10.00
ATOM   5155  C   LEU C  74     -18.868 -26.372  11.750  1.00 10.00
ATOM   5156  O   LEU C  74     -18.345 -27.199  12.494  1.00 10.00
ATOM   5151  CB  LEU C  74     -21.263 -25.555  11.860  1.00 10.00
ATOM   5152  CG  LEU C  74     -22.102 -26.439  12.800  1.00 10.00
ATOM   5153  CD1 LEU C  74     -23.539 -26.564  12.268  1.00 10.00
ATOM   5154  CD2 LEU C  74     -21.419 -27.767  13.129  1.00 10.00
ATOM   5149  HN  LEU C  74     -19.896 -23.591  11.142  1.00 10.00
ATOM   5157  N   THR C  75     -18.552 -26.270  10.445  1.00 10.00
ATOM   5159  CA  THR C  75     -17.706 -27.194   9.754  1.00 10.00
ATOM   5164  C   THR C  75     -16.360 -27.232  10.401  1.00 10.00
ATOM   5165  O   THR C  75     -15.756 -28.299  10.468  1.00 10.00
ATOM   5160  CB  THR C  75     -17.462 -26.784   8.348  1.00 10.00
ATOM   5163  CG2 THR C  75     -16.484 -27.782   7.766  1.00 10.00
ATOM   5161  OG1 THR C  75     -18.661 -26.778   7.598  1.00 10.00
ATOM   5158  HN  THR C  75     -18.924 -25.518   9.939  1.00 10.00
ATOM   5162  HG1 THR C  75     -19.395 -26.533   8.167  1.00 10.00
ATOM   5166  N   PHE C  76     -15.810 -26.072  10.814  1.00 10.00
ATOM   5168  CA  PHE C  76     -14.515 -26.065  11.449  1.00 10.00
ATOM   5176  C   PHE C  76     -14.518 -26.652  12.833  1.00 10.00
ATOM   5177  O   PHE C  76     -13.653 -27.462  13.167  1.00 10.00
ATOM   5169  CB  PHE C  76     -13.862 -24.677  11.601  1.00 10.00
ATOM   5170  CG  PHE C  76     -13.260 -24.247  10.309  1.00 10.00
ATOM   5171  CD1 PHE C  76     -12.111 -24.852   9.853  1.00 10.00
ATOM   5172  CD2 PHE C  76     -13.837 -23.258   9.545  1.00 10.00
ATOM   5173  CE1 PHE C  76     -11.534 -24.472   8.664  1.00 10.00
ATOM   5174  CE2 PHE C  76     -13.259 -22.876   8.356  1.00 10.00
ATOM   5175  CZ  PHE C  76     -12.108 -23.476   7.912  1.00 10.00
ATOM   5167  HN  PHE C  76     -16.292 -25.229  10.682  1.00 10.00
ATOM   5178  N   MET C  77     -15.462 -26.233  13.697  1.00 10.00
ATOM   5180  CA  MET C  77     -15.492 -26.651  15.075  1.00 10.00
ATOM   5185  C   MET C  77     -15.737 -28.117  15.193  1.00 10.00
ATOM   5186  O   MET C  77     -15.021 -28.822  15.902  1.00 10.00
ATOM   5181  CB  MET C  77     -16.644 -25.960  15.822  1.00 10.00
ATOM   5182  CG  MET C  77     -16.753 -26.345  17.292  1.00 10.00
ATOM   5183  SD  MET C  77     -15.408 -25.692  18.303  1.00 10.00
ATOM   5184  CE  MET C  77     -15.859 -23.948  18.113  1.00 10.00
ATOM   5179  HN  MET C  77     -16.154 -25.620  13.376  1.00 10.00
ATOM   5187  N   VAL C  78     -16.777 -28.602  14.498  1.00 10.00
ATOM   5189  CA  VAL C  78     -17.155 -29.977  14.572  1.00 10.00
ATOM   5193  C   VAL C  78     -16.139 -30.794  13.854  1.00 10.00
ATOM   5194  O   VAL C  78     -15.906 -31.951  14.193  1.00 10.00
ATOM   5190  CB  VAL C  78     -18.505 -30.232  14.010  1.00 10.00
ATOM   5191  CG1 VAL C  78     -18.827 -31.732  14.140  1.00 10.00
ATOM   5192  CG2 VAL C  78     -19.457 -29.272  14.739  1.00 10.00
ATOM   5188  HN  VAL C  78     -17.291 -27.996  13.924  1.00 10.00
ATOM   5195  N   SER C  79     -15.521 -30.218  12.811  1.00 10.00
ATOM   5197  CA  SER C  79     -14.534 -30.964  12.093  1.00 10.00
ATOM   5201  C   SER C  79     -13.412 -31.271  13.030  1.00 10.00
ATOM   5202  O   SER C  79     -12.755 -32.294  12.904  1.00 10.00
ATOM   5198  CB  SER C  79     -13.878 -30.209  10.952  1.00 10.00
ATOM   5199  OG  SER C  79     -12.978 -29.222  11.421  1.00 10.00
ATOM   5196  HN  SER C  79     -15.744 -29.301  12.544  1.00 10.00
ATOM   5200  HG  SER C  79     -13.277 -28.894  12.272  1.00 10.00
ATOM   5203  N   LEU C  80     -13.122 -30.377  13.981  1.00 10.00
ATOM   5205  CA  LEU C  80     -12.036 -30.624  14.886  1.00 10.00
ATOM   5210  C   LEU C  80     -12.367 -31.774  15.794  1.00 10.00
ATOM   5211  O   LEU C  80     -11.487 -32.548  16.165  1.00 10.00
ATOM   5206  CB  LEU C  80     -11.707 -29.432  15.796  1.00 10.00
ATOM   5207  CG  LEU C  80     -10.541 -29.738  16.755  1.00 10.00
ATOM   5208  CD1 LEU C  80      -9.227 -29.942  15.983  1.00 10.00
ATOM   5209  CD2 LEU C  80     -10.430 -28.690  17.871  1.00 10.00
ATOM   5204  HN  LEU C  80     -13.649 -29.554  14.058  1.00 10.00
ATOM   5212  N   ILE C  81     -13.648 -31.902  16.198  1.00 10.00
ATOM   5214  CA  ILE C  81     -14.056 -32.912  17.129  1.00 10.00
ATOM   5219  C   ILE C  81     -13.799 -34.267  16.539  1.00 10.00
ATOM   5220  O   ILE C  81     -13.322 -35.159  17.235  1.00 10.00
ATOM   5215  CB  ILE C  81     -15.520 -32.837  17.450  1.00 10.00
ATOM   5216  CG1 ILE C  81     -15.872 -31.446  18.003  1.00 10.00
ATOM   5217  CG2 ILE C  81     -15.854 -33.984  18.418  1.00 10.00
ATOM   5218  CD1 ILE C  81     -15.091 -31.067  19.260  1.00 10.00
ATOM   5213  HN  ILE C  81     -14.321 -31.283  15.843  1.00 10.00
ATOM   5221  N   LEU C  82     -14.141 -34.483  15.251  1.00 10.00
ATOM   5223  CA  LEU C  82     -13.902 -35.774  14.672  1.00 10.00
ATOM   5228  C   LEU C  82     -12.428 -36.029  14.480  1.00 10.00
ATOM   5229  O   LEU C  82     -11.982 -37.171  14.572  1.00 10.00
ATOM   5224  CB  LEU C  82     -14.763 -36.126  13.447  1.00 10.00
ATOM   5225  CG  LEU C  82     -14.458 -37.507  12.839  1.00 10.00
ATOM   5226  CD1 LEU C  82     -13.158 -37.498  12.024  1.00 10.00
ATOM   5227  CD2 LEU C  82     -14.441 -38.598  13.922  1.00 10.00
ATOM   5222  HN  LEU C  82     -14.546 -33.766  14.718  1.00 10.00
ATOM   5230  N   SER C  83     -11.635 -34.976  14.189  1.00 10.00
ATOM   5232  CA  SER C  83     -10.207 -35.050  13.985  1.00 10.00
ATOM   5236  C   SER C  83      -9.465 -35.198  15.293  1.00 10.00
ATOM   5237  O   SER C  83      -8.261 -35.452  15.287  1.00 10.00
ATOM   5233  CB  SER C  83      -9.665 -33.785  13.293  1.00 10.00
ATOM   5234  OG  SER C  83      -8.262 -33.887  13.110  1.00 10.00
ATOM   5231  HN  SER C  83     -12.060 -34.096  14.112  1.00 10.00
ATOM   5235  HG  SER C  83      -7.811 -33.479  13.854  1.00 10.00
ATOM   5238  N   ALA C  84     -10.151 -35.058  16.444  1.00 10.00
ATOM   5240  CA  ALA C  84      -9.511 -35.038  17.736  1.00 10.00
ATOM   5242  C   ALA C  84      -8.741 -36.301  17.993  1.00 10.00
ATOM   5243  O   ALA C  84      -7.624 -36.223  18.505  1.00 10.00
ATOM   5241  CB  ALA C  84     -10.508 -34.875  18.895  1.00 10.00
ATOM   5239  HN  ALA C  84     -11.126 -34.965  16.403  1.00 10.00
ATOM   5244  N   PRO C  85      -9.251 -37.457  17.683  1.00 10.00
ATOM   5245  CA  PRO C  85      -8.498 -38.649  17.967  1.00 10.00
ATOM   5249  C   PRO C  85      -7.201 -38.709  17.221  1.00 10.00
ATOM   5250  O   PRO C  85      -6.241 -39.258  17.757  1.00 10.00
ATOM   5246  CB  PRO C  85      -9.463 -39.804  17.709  1.00 10.00
ATOM   5247  CG  PRO C  85     -10.840 -39.192  18.034  1.00 10.00
ATOM   5248  CD  PRO C  85     -10.683 -37.692  17.726  1.00 10.00
ATOM   5251  N   VAL C  86      -7.154 -38.186  15.978  1.00 10.00
ATOM   5253  CA  VAL C  86      -5.949 -38.174  15.195  1.00 10.00
ATOM   5257  C   VAL C  86      -4.968 -37.228  15.820  1.00 10.00
ATOM   5258  O   VAL C  86      -3.794 -37.557  15.989  1.00 10.00
ATOM   5254  CB  VAL C  86      -6.173 -37.718  13.785  1.00 10.00
ATOM   5255  CG1 VAL C  86      -4.812 -37.625  13.076  1.00 10.00
ATOM   5256  CG2 VAL C  86      -7.165 -38.683  13.110  1.00 10.00
ATOM   5252  HN  VAL C  86      -7.970 -37.800  15.596  1.00 10.00
ATOM   5259  N   ILE C  87      -5.443 -36.020  16.182  1.00 10.00
ATOM   5261  CA  ILE C  87      -4.608 -34.994  16.738  1.00 10.00
ATOM   5266  C   ILE C  87      -4.072 -35.400  18.082  1.00 10.00
ATOM   5267  O   ILE C  87      -2.910 -35.137  18.386  1.00 10.00
ATOM   5262  CB  ILE C  87      -5.269 -33.652  16.840  1.00 10.00
ATOM   5263  CG1 ILE C  87      -5.550 -33.124  15.422  1.00 10.00
ATOM   5264  CG2 ILE C  87      -4.359 -32.726  17.667  1.00 10.00
ATOM   5265  CD1 ILE C  87      -6.409 -31.862  15.388  1.00 10.00
ATOM   5260  HN  ILE C  87      -6.397 -35.834  16.062  1.00 10.00
ATOM   5268  N   LEU C  88      -4.895 -36.066  18.919  1.00 10.00
ATOM   5270  CA  LEU C  88      -4.494 -36.474  20.241  1.00 10.00
ATOM   5275  C   LEU C  88      -3.309 -37.380  20.103  1.00 10.00
ATOM   5276  O   LEU C  88      -2.397 -37.357  20.930  1.00 10.00
ATOM   5271  CB  LEU C  88      -5.585 -37.298  20.952  1.00 10.00
ATOM   5272  CG  LEU C  88      -6.851 -36.507  21.325  1.00 10.00
ATOM   5273  CD1 LEU C  88      -7.886 -37.409  22.021  1.00 10.00
ATOM   5274  CD2 LEU C  88      -6.500 -35.277  22.176  1.00 10.00
ATOM   5269  HN  LEU C  88      -5.802 -36.279  18.615  1.00 10.00
ATOM   5277  N   TYR C  89      -3.329 -38.231  19.062  1.00 10.00
ATOM   5279  CA  TYR C  89      -2.308 -39.197  18.768  1.00 10.00
ATOM   5289  C   TYR C  89      -1.039 -38.496  18.389  1.00 10.00
ATOM   5290  O   TYR C  89       0.044 -38.885  18.822  1.00 10.00
ATOM   5280  CB  TYR C  89      -2.740 -40.113  17.607  1.00 10.00
ATOM   5281  CG  TYR C  89      -1.679 -41.118  17.328  1.00 10.00
ATOM   5282  CD1 TYR C  89      -1.517 -42.207  18.154  1.00 10.00
ATOM   5283  CD2 TYR C  89      -0.863 -40.986  16.228  1.00 10.00
ATOM   5284  CE1 TYR C  89      -0.545 -43.142  17.896  1.00 10.00
ATOM   5285  CE2 TYR C  89       0.111 -41.920  15.963  1.00 10.00
ATOM   5286  CZ  TYR C  89       0.271 -42.998  16.799  1.00 10.00
ATOM   5287  OH  TYR C  89       1.270 -43.957  16.530  1.00 10.00
ATOM   5278  HN  TYR C  89      -4.100 -38.189  18.459  1.00 10.00
ATOM   5288  HH  TYR C  89       2.088 -43.512  16.302  1.00 10.00
ATOM   5291  N   GLN C  90      -1.134 -37.435  17.562  1.00 10.00
ATOM   5293  CA  GLN C  90       0.042 -36.747  17.112  1.00 10.00
ATOM   5301  C   GLN C  90       0.726 -36.108  18.273  1.00 10.00
ATOM   5302  O   GLN C  90       1.952 -36.040  18.293  1.00 10.00
ATOM   5294  CB  GLN C  90      -0.258 -35.658  16.071  1.00 10.00
ATOM   5295  CG  GLN C  90      -0.776 -36.235  14.754  1.00 10.00
ATOM   5296  CD  GLN C  90       0.253 -37.244  14.269  1.00 10.00
ATOM   5298  NE2 GLN C  90       1.083 -36.836  13.271  1.00 10.00
ATOM   5297  OE1 GLN C  90       0.324 -38.362  14.770  1.00 10.00
ATOM   5292  HN  GLN C  90      -2.017 -37.130  17.265  1.00 10.00
ATOM   5299 HE21 GLN C  90       0.975 -35.927  12.922  1.00 10.00
ATOM   5300 HE22 GLN C  90       1.755 -37.467  12.939  1.00 10.00
ATOM   5303  N   VAL C  91      -0.049 -35.564  19.236  1.00 10.00
ATOM   5305  CA  VAL C  91       0.533 -34.940  20.393  1.00 10.00
ATOM   5309  C   VAL C  91       1.202 -35.970  21.251  1.00 10.00
ATOM   5310  O   VAL C  91       2.366 -35.830  21.618  1.00 10.00
ATOM   5306  CB  VAL C  91      -0.476 -34.228  21.242  1.00 10.00
ATOM   5307  CG1 VAL C  91       0.238 -33.670  22.487  1.00 10.00
ATOM   5308  CG2 VAL C  91      -1.158 -33.148  20.384  1.00 10.00
ATOM   5304  HN  VAL C  91      -1.024 -35.593  19.144  1.00 10.00
ATOM   5311  N   TRP C  92       0.477 -37.063  21.553  1.00 10.00
ATOM   5313  CA  TRP C  92       0.961 -38.064  22.454  1.00 10.00
ATOM   5325  C   TRP C  92       2.136 -38.787  21.915  1.00 10.00
ATOM   5326  O   TRP C  92       2.936 -39.241  22.718  1.00 10.00
ATOM   5314  CB  TRP C  92      -0.108 -39.059  22.939  1.00 10.00
ATOM   5315  CG  TRP C  92      -1.029 -38.443  23.970  1.00 10.00
ATOM   5316  CD1 TRP C  92      -2.353 -38.123  23.893  1.00 10.00
ATOM   5317  CD2 TRP C  92      -0.588 -38.037  25.277  1.00 10.00
ATOM   5320  CE2 TRP C  92      -1.689 -37.491  25.934  1.00 10.00
ATOM   5321  CE3 TRP C  92       0.638 -38.109  25.878  1.00 10.00
ATOM   5318  NE1 TRP C  92      -2.767 -37.553  25.075  1.00 10.00
ATOM   5322  CZ2 TRP C  92      -1.581 -37.007  27.208  1.00 10.00
ATOM   5323  CZ3 TRP C  92       0.741 -37.625  27.162  1.00 10.00
ATOM   5324  CH2 TRP C  92      -0.346 -37.086  27.815  1.00 10.00
ATOM   5312  HN  TRP C  92      -0.408 -37.177  21.147  1.00 10.00
ATOM   5319  HE1 TRP C  92      -3.675 -37.240  25.271  1.00 10.00
ATOM   5327  N   ALA C  93       2.231 -38.997  20.585  1.00 10.00
ATOM   5329  CA  ALA C  93       3.362 -39.647  19.971  1.00 10.00
ATOM   5331  C   ALA C  93       4.577 -38.777  20.067  1.00 10.00
ATOM   5332  O   ALA C  93       5.695 -39.266  20.215  1.00 10.00
ATOM   5330  CB  ALA C  93       3.132 -39.951  18.480  1.00 10.00
ATOM   5328  HN  ALA C  93       1.497 -38.693  20.011  1.00 10.00
ATOM   5333  N   PHE C  94       4.394 -37.454  19.914  1.00 10.00
ATOM   5335  CA  PHE C  94       5.500 -36.543  19.911  1.00 10.00
ATOM   5343  C   PHE C  94       6.169 -36.523  21.253  1.00 10.00
ATOM   5344  O   PHE C  94       7.386 -36.684  21.309  1.00 10.00
ATOM   5336  CB  PHE C  94       5.045 -35.111  19.586  1.00 10.00
ATOM   5337  CG  PHE C  94       6.246 -34.257  19.366  1.00 10.00
ATOM   5338  CD1 PHE C  94       6.882 -34.256  18.144  1.00 10.00
ATOM   5339  CD2 PHE C  94       6.728 -33.452  20.372  1.00 10.00
ATOM   5340  CE1 PHE C  94       7.987 -33.465  17.934  1.00 10.00
ATOM   5341  CE2 PHE C  94       7.831 -32.661  20.166  1.00 10.00
ATOM   5342  CZ  PHE C  94       8.462 -32.667  18.945  1.00 10.00
ATOM   5334  HN  PHE C  94       3.485 -37.105  19.801  1.00 10.00
ATOM   5345  N   ILE C  95       5.411 -36.256  22.350  1.00 10.00
ATOM   5347  CA  ILE C  95       6.006 -36.210  23.662  1.00 10.00
ATOM   5352  C   ILE C  95       6.268 -37.560  24.261  1.00 10.00
ATOM   5353  O   ILE C  95       7.412 -37.912  24.495  1.00 10.00
ATOM   5348  CB  ILE C  95       5.211 -35.400  24.646  1.00 10.00
ATOM   5349  CG1 ILE C  95       3.804 -35.985  24.837  1.00 10.00
ATOM   5350  CG2 ILE C  95       5.229 -33.938  24.170  1.00 10.00
ATOM   5351  CD1 ILE C  95       3.075 -35.429  26.061  1.00 10.00
ATOM   5346  HN  ILE C  95       4.450 -36.094  22.247  1.00 10.00
ATOM   5354  N   ALA C  96       5.240 -38.393  24.511  1.00 10.00
ATOM   5356  CA  ALA C  96       5.528 -39.705  25.014  1.00 10.00
ATOM   5358  C   ALA C  96       5.758 -40.536  23.772  1.00 10.00
ATOM   5359  O   ALA C  96       5.236 -40.166  22.727  1.00 10.00
ATOM   5357  CB  ALA C  96       4.357 -40.329  25.795  1.00 10.00
ATOM   5355  HN  ALA C  96       4.314 -38.109  24.354  1.00 10.00
ATOM   5360  N   PRO C  97       6.524 -41.579  23.689  1.00 10.00
ATOM   5361  CA  PRO C  97       7.479 -42.010  24.664  1.00 10.00
ATOM   5365  C   PRO C  97       8.745 -41.244  24.404  1.00 10.00
ATOM   5366  O   PRO C  97       9.738 -41.482  25.088  1.00 10.00
ATOM   5362  CB  PRO C  97       7.689 -43.508  24.439  1.00 10.00
ATOM   5363  CG  PRO C  97       6.432 -43.962  23.684  1.00 10.00
ATOM   5364  CD  PRO C  97       6.005 -42.703  22.921  1.00 10.00
ATOM   5367  N   ALA C  98       8.746 -40.348  23.399  1.00 10.00
ATOM   5369  CA  ALA C  98       9.982 -39.747  22.984  1.00 10.00
ATOM   5371  C   ALA C  98      10.650 -39.023  24.119  1.00 10.00
ATOM   5372  O   ALA C  98      11.836 -39.241  24.351  1.00 10.00
ATOM   5370  CB  ALA C  98       9.789 -38.732  21.846  1.00 10.00
ATOM   5368  HN  ALA C  98       7.907 -40.107  22.954  1.00 10.00
ATOM   5373  N   LEU C  99       9.973 -38.055  24.764  1.00 10.00
ATOM   5375  CA  LEU C  99      10.506 -37.369  25.907  1.00 10.00
ATOM   5380  C   LEU C  99      10.225 -37.952  27.278  1.00 10.00
ATOM   5381  O   LEU C  99      11.151 -38.304  28.008  1.00 10.00
ATOM   5376  CB  LEU C  99      10.079 -35.896  25.919  1.00 10.00
ATOM   5377  CG  LEU C  99      10.696 -35.120  24.741  1.00 10.00
ATOM   5378  CD1 LEU C  99      10.249 -33.653  24.734  1.00 10.00
ATOM   5379  CD2 LEU C  99      12.227 -35.250  24.735  1.00 10.00
ATOM   5374  HN  LEU C  99       9.084 -37.807  24.440  1.00 10.00
ATOM   5382  N   TYR C 100       8.922 -38.044  27.656  1.00 10.00
ATOM   5384  CA  TYR C 100       8.573 -38.293  29.036  1.00 10.00
ATOM   5394  C   TYR C 100       8.660 -39.699  29.582  1.00 10.00
ATOM   5395  O   TYR C 100       9.396 -39.932  30.539  1.00 10.00
ATOM   5385  CB  TYR C 100       7.197 -37.716  29.414  1.00 10.00
ATOM   5386  CG  TYR C 100       7.222 -36.250  29.104  1.00 10.00
ATOM   5387  CD1 TYR C 100       8.247 -35.444  29.535  1.00 10.00
ATOM   5388  CD2 TYR C 100       6.189 -35.665  28.413  1.00 10.00
ATOM   5389  CE1 TYR C 100       8.274 -34.097  29.267  1.00 10.00
ATOM   5390  CE2 TYR C 100       6.200 -34.317  28.137  1.00 10.00
ATOM   5391  CZ  TYR C 100       7.243 -33.532  28.562  1.00 10.00
ATOM   5392  OH  TYR C 100       7.254 -32.150  28.278  1.00 10.00
ATOM   5383  HN  TYR C 100       8.213 -37.940  26.988  1.00 10.00
ATOM   5393  HH  TYR C 100       8.126 -31.893  27.971  1.00 10.00
ATOM   5396  N   LYS C 101       7.956 -40.686  28.983  1.00 10.00
ATOM   5398  CA  LYS C 101       7.930 -42.003  29.571  1.00 10.00
ATOM   5407  C   LYS C 101       8.640 -42.979  28.681  1.00 10.00
ATOM   5408  O   LYS C 101       8.737 -42.777  27.472  1.00 10.00
ATOM   5399  CB  LYS C 101       6.524 -42.594  29.782  1.00 10.00
ATOM   5400  CG  LYS C 101       6.627 -43.985  30.406  1.00 10.00
ATOM   5401  CD  LYS C 101       5.322 -44.710  30.681  1.00 10.00
ATOM   5402  CE  LYS C 101       5.573 -46.186  30.998  1.00 10.00
ATOM   5403  NZ  LYS C 101       5.960 -46.338  32.416  1.00 10.00
ATOM   5397  HN  LYS C 101       7.466 -40.509  28.153  1.00 10.00
ATOM   5404  HZ1 LYS C 101       6.132 -47.339  32.635  1.00 10.00
ATOM   5405  HZ2 LYS C 101       5.202 -45.984  33.033  1.00 10.00
ATOM   5406  HZ3 LYS C 101       6.828 -45.797  32.609  1.00 10.00
ATOM   5409  N   HIS C 102       9.221 -44.025  29.309  1.00 10.00
ATOM   5411  CA  HIS C 102       9.927 -45.098  28.667  1.00 10.00
ATOM   5420  C   HIS C 102       9.029 -46.062  27.924  1.00 10.00
ATOM   5421  O   HIS C 102       9.237 -46.303  26.737  1.00 10.00
ATOM   5412  CB  HIS C 102      10.719 -45.924  29.695  1.00 10.00
ATOM   5413  CG  HIS C 102      11.506 -47.055  29.110  1.00 10.00
ATOM   5416  CD2 HIS C 102      12.834 -47.154  28.830  1.00 10.00
ATOM   5414  ND1 HIS C 102      10.957 -48.268  28.759  1.00 10.00
ATOM   5417  CE1 HIS C 102      11.974 -49.036  28.289  1.00 10.00
ATOM   5418  NE2 HIS C 102      13.130 -48.403  28.313  1.00 10.00
ATOM   5410  HN  HIS C 102       9.156 -44.054  30.287  1.00 10.00
ATOM   5415  HD1 HIS C 102      10.017 -48.533  28.832  1.00 10.00
ATOM   5419  HE2 HIS C 102      14.004 -48.743  28.027  1.00 10.00
ATOM   5422  N   GLU C 103       8.000 -46.618  28.609  1.00 10.00
ATOM   5424  CA  GLU C 103       7.187 -47.687  28.079  1.00 10.00
ATOM   5430  C   GLU C 103       6.114 -47.183  27.158  1.00 10.00
ATOM   5431  O   GLU C 103       5.576 -46.093  27.345  1.00 10.00
ATOM   5425  CB  GLU C 103       6.505 -48.509  29.190  1.00 10.00
ATOM   5426  CG  GLU C 103       5.719 -49.719  28.685  1.00 10.00
ATOM   5427  CD  GLU C 103       6.713 -50.789  28.265  1.00 10.00
ATOM   5428  OE1 GLU C 103       7.628 -50.470  27.462  1.00 10.00
ATOM   5429  OE2 GLU C 103       6.572 -51.943  28.748  1.00 10.00
ATOM   5423  HN  GLU C 103       7.798 -46.278  29.506  1.00 10.00
ATOM   5432  N   ARG C 104       5.856 -47.962  26.080  1.00 10.00
ATOM   5434  CA  ARG C 104       4.835 -47.742  25.091  1.00 10.00
ATOM   5447  C   ARG C 104       3.478 -48.250  25.499  1.00 10.00
ATOM   5448  O   ARG C 104       2.472 -47.880  24.903  1.00 10.00
ATOM   5435  CB  ARG C 104       5.171 -48.282  23.692  1.00 10.00
ATOM   5436  CG  ARG C 104       4.264 -47.631  22.649  1.00 10.00
ATOM   5437  CD  ARG C 104       4.766 -47.710  21.210  1.00 10.00
ATOM   5438  NE  ARG C 104       3.858 -46.847  20.404  1.00 10.00
ATOM   5440  CZ  ARG C 104       4.365 -46.015  19.450  1.00 10.00
ATOM   5441  NH1 ARG C 104       5.705 -45.998  19.195  1.00 10.00
ATOM   5444  NH2 ARG C 104       3.528 -45.192  18.749  1.00 10.00
ATOM   5433  HN  ARG C 104       6.422 -48.753  25.962  1.00 10.00
ATOM   5439  HE  ARG C 104       2.892 -46.884  20.566  1.00 10.00
ATOM   5442 HH11 ARG C 104       6.342 -46.621  19.731  1.00 10.00
ATOM   5443 HH12 ARG C 104       6.088 -45.362  18.467  1.00 10.00
ATOM   5445 HH21 ARG C 104       3.911 -44.557  18.021  1.00 10.00
ATOM   5446 HH22 ARG C 104       2.507 -45.203  18.945  1.00 10.00
ATOM   5449  N   ARG C 105       3.407 -49.206  26.441  1.00 10.00
ATOM   5451  CA  ARG C 105       2.144 -49.764  26.841  1.00 10.00
ATOM   5464  C   ARG C 105       1.356 -48.775  27.617  1.00 10.00
ATOM   5465  O   ARG C 105       0.161 -48.979  27.792  1.00 10.00
ATOM   5452  CB  ARG C 105       2.234 -51.040  27.684  1.00 10.00
ATOM   5453  CG  ARG C 105       0.842 -51.637  27.911  1.00 10.00
ATOM   5454  CD  ARG C 105       0.856 -52.925  28.725  1.00 10.00
ATOM   5455  NE  ARG C 105       1.627 -53.926  27.938  1.00 10.00
ATOM   5457  CZ  ARG C 105       2.314 -54.910  28.586  1.00 10.00
ATOM   5458  NH1 ARG C 105       2.286 -54.978  29.948  1.00 10.00
ATOM   5461  NH2 ARG C 105       3.035 -55.824  27.875  1.00 10.00
ATOM   5450  HN  ARG C 105       4.231 -49.529  26.862  1.00 10.00
ATOM   5456  HE  ARG C 105       1.636 -53.870  26.959  1.00 10.00
ATOM   5459 HH11 ARG C 105       1.740 -54.279  30.493  1.00 10.00
ATOM   5460 HH12 ARG C 105       2.810 -55.729  30.443  1.00 10.00
ATOM   5462 HH21 ARG C 105       3.557 -56.574  28.372  1.00 10.00
ATOM   5463 HH22 ARG C 105       3.062 -55.773  26.837  1.00 10.00
ATOM   5466  N   LEU C 106       2.032 -47.789  28.238  1.00 10.00
ATOM   5468  CA  LEU C 106       1.394 -46.697  28.916  1.00 10.00
ATOM   5473  C   LEU C 106       0.789 -45.779  27.901  1.00 10.00
ATOM   5474  O   LEU C 106      -0.037 -44.938  28.242  1.00 10.00
ATOM   5469  CB  LEU C 106       2.273 -45.853  29.857  1.00 10.00
ATOM   5470  CG  LEU C 106       2.663 -46.572  31.165  1.00 10.00
ATOM   5471  CD1 LEU C 106       3.009 -45.563  32.276  1.00 10.00
ATOM   5472  CD2 LEU C 106       1.602 -47.588  31.600  1.00 10.00
ATOM   5467  HN  LEU C 106       3.012 -47.819  28.226  1.00 10.00
ATOM   5475  N   VAL C 107       1.286 -45.833  26.651  1.00 10.00
ATOM   5477  CA  VAL C 107       0.810 -45.038  25.552  1.00 10.00
ATOM   5481  C   VAL C 107      -0.615 -45.383  25.216  1.00 10.00
ATOM   5482  O   VAL C 107      -1.433 -44.488  25.010  1.00 10.00
ATOM   5478  CB  VAL C 107       1.613 -45.273  24.305  1.00 10.00
ATOM   5479  CG1 VAL C 107       1.007 -44.447  23.158  1.00 10.00
ATOM   5480  CG2 VAL C 107       3.088 -44.958  24.601  1.00 10.00
ATOM   5476  HN  VAL C 107       2.023 -46.456  26.478  1.00 10.00
ATOM   5483  N   VAL C 108      -0.947 -46.690  25.123  1.00 10.00
ATOM   5485  CA  VAL C 108      -2.270 -47.093  24.728  1.00 10.00
ATOM   5489  C   VAL C 108      -3.330 -46.660  25.711  1.00 10.00
ATOM   5490  O   VAL C 108      -4.245 -45.959  25.287  1.00 10.00
ATOM   5486  CB  VAL C 108      -2.407 -48.580  24.443  1.00 10.00
ATOM   5487  CG1 VAL C 108      -1.432 -48.932  23.309  1.00 10.00
ATOM   5488  CG2 VAL C 108      -2.203 -49.431  25.704  1.00 10.00
ATOM   5484  HN  VAL C 108      -0.276 -47.374  25.330  1.00 10.00
ATOM   5491  N   PRO C 109      -3.297 -46.983  26.988  1.00 10.00
ATOM   5492  CA  PRO C 109      -4.368 -46.590  27.862  1.00 10.00
ATOM   5496  C   PRO C 109      -4.449 -45.098  27.887  1.00 10.00
ATOM   5497  O   PRO C 109      -5.509 -44.572  28.217  1.00 10.00
ATOM   5493  CB  PRO C 109      -3.971 -47.107  29.239  1.00 10.00
ATOM   5494  CG  PRO C 109      -2.438 -46.975  29.215  1.00 10.00
ATOM   5495  CD  PRO C 109      -2.070 -47.213  27.740  1.00 10.00
ATOM   5498  N   LEU C 110      -3.323 -44.411  27.625  1.00 10.00
ATOM   5500  CA  LEU C 110      -3.232 -42.982  27.649  1.00 10.00
ATOM   5505  C   LEU C 110      -4.028 -42.372  26.535  1.00 10.00
ATOM   5506  O   LEU C 110      -4.839 -41.480  26.775  1.00 10.00
ATOM   5501  CB  LEU C 110      -1.777 -42.503  27.509  1.00 10.00
ATOM   5502  CG  LEU C 110      -1.604 -40.976  27.516  1.00 10.00
ATOM   5503  CD1 LEU C 110      -2.136 -40.344  28.812  1.00 10.00
ATOM   5504  CD2 LEU C 110      -0.139 -40.605  27.237  1.00 10.00
ATOM   5499  HN  LEU C 110      -2.515 -44.920  27.403  1.00 10.00
ATOM   5507  N   LEU C 111      -3.837 -42.853  25.288  1.00 10.00
ATOM   5509  CA  LEU C 111      -4.512 -42.291  24.153  1.00 10.00
ATOM   5514  C   LEU C 111      -5.978 -42.547  24.286  1.00 10.00
ATOM   5515  O   LEU C 111      -6.796 -41.682  23.974  1.00 10.00
ATOM   5510  CB  LEU C 111      -4.053 -42.874  22.803  1.00 10.00
ATOM   5511  CG  LEU C 111      -4.781 -42.257  21.592  1.00 10.00
ATOM   5512  CD1 LEU C 111      -4.493 -40.751  21.476  1.00 10.00
ATOM   5513  CD2 LEU C 111      -4.463 -43.014  20.293  1.00 10.00
ATOM   5508  HN  LEU C 111      -3.223 -43.605  25.155  1.00 10.00
ATOM   5516  N   VAL C 112      -6.346 -43.758  24.751  1.00 10.00
ATOM   5518  CA  VAL C 112      -7.713 -44.142  24.918  1.00 10.00
ATOM   5522  C   VAL C 112      -8.334 -43.238  25.936  1.00 10.00
ATOM   5523  O   VAL C 112      -9.442 -42.738  25.744  1.00 10.00
ATOM   5519  CB  VAL C 112      -7.865 -45.549  25.421  1.00 10.00
ATOM   5520  CG1 VAL C 112      -9.365 -45.838  25.625  1.00 10.00
ATOM   5521  CG2 VAL C 112      -7.168 -46.506  24.438  1.00 10.00
ATOM   5517  HN  VAL C 112      -5.647 -44.403  24.982  1.00 10.00
ATOM   5524  N   SER C 113      -7.617 -43.004  27.050  1.00 10.00
ATOM   5526  CA  SER C 113      -8.093 -42.182  28.124  1.00 10.00
ATOM   5530  C   SER C 113      -8.238 -40.772  27.640  1.00 10.00
ATOM   5531  O   SER C 113      -9.202 -40.092  27.985  1.00 10.00
ATOM   5527  CB  SER C 113      -7.130 -42.135  29.321  1.00 10.00
ATOM   5528  OG  SER C 113      -7.052 -43.407  29.946  1.00 10.00
ATOM   5525  HN  SER C 113      -6.731 -43.413  27.131  1.00 10.00
ATOM   5529  HG  SER C 113      -7.375 -44.080  29.342  1.00 10.00
ATOM   5532  N   SER C 114      -7.265 -40.284  26.848  1.00 10.00
ATOM   5534  CA  SER C 114      -7.295 -38.925  26.381  1.00 10.00
ATOM   5538  C   SER C 114      -8.377 -38.728  25.358  1.00 10.00
ATOM   5539  O   SER C 114      -8.915 -37.629  25.235  1.00 10.00
ATOM   5535  CB  SER C 114      -5.962 -38.444  25.776  1.00 10.00
ATOM   5536  OG  SER C 114      -5.671 -39.139  24.572  1.00 10.00
ATOM   5533  HN  SER C 114      -6.521 -40.866  26.585  1.00 10.00
ATOM   5537  HG  SER C 114      -6.454 -39.165  24.020  1.00 10.00
ATOM   5540  N   SER C 115      -8.704 -39.762  24.558  1.00 10.00
ATOM   5542  CA  SER C 115      -9.742 -39.623  23.574  1.00 10.00
ATOM   5546  C   SER C 115     -11.059 -39.480  24.278  1.00 10.00
ATOM   5547  O   SER C 115     -11.882 -38.645  23.908  1.00 10.00
ATOM   5543  CB  SER C 115      -9.858 -40.839  22.635  1.00 10.00
ATOM   5544  OG  SER C 115     -10.899 -40.629  21.693  1.00 10.00
ATOM   5541  HN  SER C 115      -8.231 -40.614  24.648  1.00 10.00
ATOM   5545  HG  SER C 115     -11.557 -41.321  21.781  1.00 10.00
ATOM   5548  N   LEU C 116     -11.269 -40.298  25.327  1.00 10.00
ATOM   5550  CA  LEU C 116     -12.498 -40.328  26.067  1.00 10.00
ATOM   5555  C   LEU C 116     -12.700 -39.030  26.792  1.00 10.00
ATOM   5556  O   LEU C 116     -13.840 -38.620  26.995  1.00 10.00
ATOM   5551  CB  LEU C 116     -12.591 -41.510  27.063  1.00 10.00
ATOM   5552  CG  LEU C 116     -11.513 -41.558  28.164  1.00 10.00
ATOM   5553  CD1 LEU C 116     -11.683 -40.424  29.187  1.00 10.00
ATOM   5554  CD2 LEU C 116     -11.461 -42.948  28.824  1.00 10.00
ATOM   5549  HN  LEU C 116     -10.547 -40.902  25.599  1.00 10.00
ATOM   5557  N   LEU C 117     -11.605 -38.379  27.236  1.00 10.00
ATOM   5559  CA  LEU C 117     -11.643 -37.132  27.962  1.00 10.00
ATOM   5564  C   LEU C 117     -12.149 -36.006  27.107  1.00 10.00
ATOM   5565  O   LEU C 117     -12.852 -35.122  27.592  1.00 10.00
ATOM   5560  CB  LEU C 117     -10.269 -36.695  28.491  1.00 10.00
ATOM   5561  CG  LEU C 117      -9.780 -37.538  29.679  1.00 10.00
ATOM   5562  CD1 LEU C 117      -8.403 -37.062  30.166  1.00 10.00
ATOM   5563  CD2 LEU C 117     -10.824 -37.546  30.806  1.00 10.00
ATOM   5558  HN  LEU C 117     -10.729 -38.778  27.056  1.00 10.00
ATOM   5566  N   PHE C 118     -11.761 -35.975  25.819  1.00 10.00
ATOM   5568  CA  PHE C 118     -12.169 -34.932  24.922  1.00 10.00
ATOM   5576  C   PHE C 118     -13.657 -35.024  24.735  1.00 10.00
ATOM   5577  O   PHE C 118     -14.343 -34.006  24.654  1.00 10.00
ATOM   5569  CB  PHE C 118     -11.497 -35.076  23.542  1.00 10.00
ATOM   5570  CG  PHE C 118     -11.814 -33.885  22.698  1.00 10.00
ATOM   5571  CD1 PHE C 118     -11.050 -32.744  22.787  1.00 10.00
ATOM   5572  CD2 PHE C 118     -12.861 -33.914  21.806  1.00 10.00
ATOM   5573  CE1 PHE C 118     -11.332 -31.646  22.005  1.00 10.00
ATOM   5574  CE2 PHE C 118     -13.146 -32.820  21.025  1.00 10.00
ATOM   5575  CZ  PHE C 118     -12.384 -31.681  21.121  1.00 10.00
ATOM   5567  HN  PHE C 118     -11.180 -36.688  25.482  1.00 10.00
ATOM   5578  N   TYR C 119     -14.184 -36.263  24.615  1.00 10.00
ATOM   5580  CA  TYR C 119     -15.591 -36.515  24.437  1.00 10.00
ATOM   5590  C   TYR C 119     -16.373 -36.131  25.650  1.00 10.00
ATOM   5591  O   TYR C 119     -17.426 -35.503  25.547  1.00 10.00
ATOM   5581  CB  TYR C 119     -15.924 -37.995  24.164  1.00 10.00
ATOM   5582  CG  TYR C 119     -15.568 -38.339  22.757  1.00 10.00
ATOM   5583  CD1 TYR C 119     -14.265 -38.580  22.384  1.00 10.00
ATOM   5584  CD2 TYR C 119     -16.562 -38.435  21.809  1.00 10.00
ATOM   5585  CE1 TYR C 119     -13.962 -38.901  21.080  1.00 10.00
ATOM   5586  CE2 TYR C 119     -16.265 -38.755  20.503  1.00 10.00
ATOM   5587  CZ  TYR C 119     -14.961 -38.986  20.137  1.00 10.00
ATOM   5588  OH  TYR C 119     -14.647 -39.318  18.800  1.00 10.00
ATOM   5579  HN  TYR C 119     -13.576 -37.030  24.653  1.00 10.00
ATOM   5589  HH  TYR C 119     -14.028 -40.051  18.789  1.00 10.00
ATOM   5592  N   ILE C 120     -15.876 -36.505  26.841  1.00 10.00
ATOM   5594  CA  ILE C 120     -16.573 -36.251  28.066  1.00 10.00
ATOM   5599  C   ILE C 120     -16.693 -34.767  28.254  1.00 10.00
ATOM   5600  O   ILE C 120     -17.713 -34.287  28.747  1.00 10.00
ATOM   5595  CB  ILE C 120     -15.894 -36.871  29.257  1.00 10.00
ATOM   5596  CG1 ILE C 120     -16.811 -36.835  30.490  1.00 10.00
ATOM   5597  CG2 ILE C 120     -14.532 -36.200  29.470  1.00 10.00
ATOM   5598  CD1 ILE C 120     -16.321 -37.726  31.631  1.00 10.00
ATOM   5593  HN  ILE C 120     -15.012 -36.965  26.873  1.00 10.00
ATOM   5601  N   GLY C 121     -15.639 -34.008  27.884  1.00 10.00
ATOM   5603  CA  GLY C 121     -15.598 -32.576  28.034  1.00 10.00
ATOM   5604  C   GLY C 121     -16.636 -31.891  27.188  1.00 10.00
ATOM   5605  O   GLY C 121     -17.297 -30.963  27.651  1.00 10.00
ATOM   5602  HN  GLY C 121     -14.862 -34.461  27.492  1.00 10.00
ATOM   5606  N   MET C 122     -16.789 -32.308  25.915  1.00 10.00
ATOM   5608  CA  MET C 122     -17.748 -31.732  25.006  1.00 10.00
ATOM   5613  C   MET C 122     -19.131 -31.974  25.521  1.00 10.00
ATOM   5614  O   MET C 122     -19.984 -31.089  25.475  1.00 10.00
ATOM   5609  CB  MET C 122     -17.731 -32.404  23.626  1.00 10.00
ATOM   5610  CG  MET C 122     -16.683 -31.886  22.652  1.00 10.00
ATOM   5611  SD  MET C 122     -16.176 -33.126  21.424  1.00 10.00
ATOM   5612  CE  MET C 122     -17.768 -33.980  21.254  1.00 10.00
ATOM   5607  HN  MET C 122     -16.222 -33.039  25.591  1.00 10.00
ATOM   5615  N   ALA C 123     -19.381 -33.199  26.015  1.00 10.00
ATOM   5617  CA  ALA C 123     -20.674 -33.599  26.497  1.00 10.00
ATOM   5619  C   ALA C 123     -21.029 -32.741  27.667  1.00 10.00
ATOM   5620  O   ALA C 123     -22.184 -32.355  27.834  1.00 10.00
ATOM   5618  CB  ALA C 123     -20.708 -35.063  26.968  1.00 10.00
ATOM   5616  HN  ALA C 123     -18.650 -33.850  26.048  1.00 10.00
ATOM   5621  N   PHE C 124     -20.029 -32.436  28.510  1.00 10.00
ATOM   5623  CA  PHE C 124     -20.194 -31.653  29.698  1.00 10.00
ATOM   5631  C   PHE C 124     -20.654 -30.280  29.304  1.00 10.00
ATOM   5632  O   PHE C 124     -21.581 -29.734  29.901  1.00 10.00
ATOM   5624  CB  PHE C 124     -18.849 -31.538  30.448  1.00 10.00
ATOM   5625  CG  PHE C 124     -18.996 -30.809  31.738  1.00 10.00
ATOM   5626  CD1 PHE C 124     -19.506 -31.446  32.845  1.00 10.00
ATOM   5627  CD2 PHE C 124     -18.593 -29.498  31.853  1.00 10.00
ATOM   5628  CE1 PHE C 124     -19.632 -30.780  34.043  1.00 10.00
ATOM   5629  CE2 PHE C 124     -18.715 -28.828  33.046  1.00 10.00
ATOM   5630  CZ  PHE C 124     -19.238 -29.468  34.145  1.00 10.00
ATOM   5622  HN  PHE C 124     -19.132 -32.769  28.299  1.00 10.00
ATOM   5633  N   ALA C 125     -20.007 -29.680  28.284  1.00 10.00
ATOM   5635  CA  ALA C 125     -20.347 -28.350  27.856  1.00 10.00
ATOM   5637  C   ALA C 125     -21.745 -28.299  27.306  1.00 10.00
ATOM   5638  O   ALA C 125     -22.532 -27.427  27.675  1.00 10.00
ATOM   5636  CB  ALA C 125     -19.411 -27.834  26.750  1.00 10.00
ATOM   5634  HN  ALA C 125     -19.289 -30.163  27.824  1.00 10.00
ATOM   5639  N   TYR C 126     -22.094 -29.242  26.411  1.00 10.00
ATOM   5641  CA  TYR C 126     -23.371 -29.266  25.750  1.00 10.00
ATOM   5651  C   TYR C 126     -24.477 -29.547  26.724  1.00 10.00
ATOM   5652  O   TYR C 126     -25.535 -28.923  26.654  1.00 10.00
ATOM   5642  CB  TYR C 126     -23.403 -30.351  24.652  1.00 10.00
ATOM   5643  CG  TYR C 126     -24.731 -30.385  23.973  1.00 10.00
ATOM   5644  CD1 TYR C 126     -25.087 -29.416  23.062  1.00 10.00
ATOM   5645  CD2 TYR C 126     -25.611 -31.410  24.228  1.00 10.00
ATOM   5646  CE1 TYR C 126     -26.308 -29.463  22.431  1.00 10.00
ATOM   5647  CE2 TYR C 126     -26.834 -31.463  23.602  1.00 10.00
ATOM   5648  CZ  TYR C 126     -27.184 -30.486  22.702  1.00 10.00
ATOM   5649  OH  TYR C 126     -28.439 -30.537  22.057  1.00 10.00
ATOM   5640  HN  TYR C 126     -21.446 -29.947  26.201  1.00 10.00
ATOM   5650  HH  TYR C 126     -29.121 -30.744  22.699  1.00 10.00
ATOM   5653  N   PHE C 127     -24.308 -30.561  27.594  1.00 10.00
ATOM   5655  CA  PHE C 127     -25.354 -30.883  28.522  1.00 10.00
ATOM   5663  C   PHE C 127     -25.449 -30.028  29.754  1.00 10.00
ATOM   5664  O   PHE C 127     -26.557 -29.668  30.139  1.00 10.00
ATOM   5656  CB  PHE C 127     -25.366 -32.362  28.949  1.00 10.00
ATOM   5657  CG  PHE C 127     -25.848 -33.093  27.746  1.00 10.00
ATOM   5658  CD1 PHE C 127     -27.154 -32.950  27.338  1.00 10.00
ATOM   5659  CD2 PHE C 127     -25.012 -33.923  27.036  1.00 10.00
ATOM   5660  CE1 PHE C 127     -27.622 -33.617  26.231  1.00 10.00
ATOM   5661  CE2 PHE C 127     -25.476 -34.592  25.927  1.00 10.00
ATOM   5662  CZ  PHE C 127     -26.779 -34.438  25.522  1.00 10.00
ATOM   5654  HN  PHE C 127     -23.474 -31.077  27.593  1.00 10.00
ATOM   5665  N   VAL C 128     -24.329 -29.808  30.481  1.00 10.00
ATOM   5667  CA  VAL C 128     -24.343 -29.058  31.716  1.00 10.00
ATOM   5671  C   VAL C 128     -24.200 -27.562  31.620  1.00 10.00
ATOM   5672  O   VAL C 128     -25.078 -26.808  32.037  1.00 10.00
ATOM   5668  CB  VAL C 128     -23.259 -29.513  32.644  1.00 10.00
ATOM   5669  CG1 VAL C 128     -23.337 -28.670  33.923  1.00 10.00
ATOM   5670  CG2 VAL C 128     -23.405 -31.026  32.878  1.00 10.00
ATOM   5666  HN  VAL C 128     -23.476 -30.171  30.160  1.00 10.00
ATOM   5673  N   VAL C 129     -23.065 -27.106  31.051  1.00 10.00
ATOM   5675  CA  VAL C 129     -22.675 -25.722  31.087  1.00 10.00
ATOM   5679  C   VAL C 129     -23.631 -24.861  30.329  1.00 10.00
ATOM   5680  O   VAL C 129     -24.125 -23.858  30.840  1.00 10.00
ATOM   5676  CB  VAL C 129     -21.312 -25.508  30.496  1.00 10.00
ATOM   5677  CG1 VAL C 129     -20.971 -24.009  30.558  1.00 10.00
ATOM   5678  CG2 VAL C 129     -20.316 -26.411  31.244  1.00 10.00
ATOM   5674  HN  VAL C 129     -22.480 -27.745  30.593  1.00 10.00
ATOM   5681  N   PHE C 130     -23.939 -25.267  29.092  1.00 10.00
ATOM   5683  CA  PHE C 130     -24.738 -24.522  28.164  1.00 10.00
ATOM   5691  C   PHE C 130     -26.127 -24.295  28.706  1.00 10.00
ATOM   5692  O   PHE C 130     -26.551 -23.145  28.781  1.00 10.00
ATOM   5684  CB  PHE C 130     -24.722 -25.287  26.822  1.00 10.00
ATOM   5685  CG  PHE C 130     -25.248 -24.550  25.640  1.00 10.00
ATOM   5686  CD1 PHE C 130     -24.952 -23.224  25.423  1.00 10.00
ATOM   5687  CD2 PHE C 130     -25.959 -25.246  24.692  1.00 10.00
ATOM   5688  CE1 PHE C 130     -25.414 -22.589  24.299  1.00 10.00
ATOM   5689  CE2 PHE C 130     -26.424 -24.623  23.565  1.00 10.00
ATOM   5690  CZ  PHE C 130     -26.147 -23.294  23.375  1.00 10.00
ATOM   5682  HN  PHE C 130     -23.593 -26.137  28.798  1.00 10.00
ATOM   5693  N   PRO C 131     -26.854 -25.292  29.144  1.00 10.00
ATOM   5694  CA  PRO C 131     -28.189 -25.044  29.624  1.00 10.00
ATOM   5698  C   PRO C 131     -28.193 -24.172  30.836  1.00 10.00
ATOM   5699  O   PRO C 131     -29.152 -23.429  31.036  1.00 10.00
ATOM   5695  CB  PRO C 131     -28.820 -26.419  29.827  1.00 10.00
ATOM   5696  CG  PRO C 131     -28.081 -27.301  28.802  1.00 10.00
ATOM   5697  CD  PRO C 131     -26.696 -26.652  28.654  1.00 10.00
ATOM   5700  N   LEU C 132     -27.148 -24.278  31.673  1.00 10.00
ATOM   5702  CA  LEU C 132     -27.022 -23.508  32.869  1.00 10.00
ATOM   5707  C   LEU C 132     -26.772 -22.081  32.475  1.00 10.00
ATOM   5708  O   LEU C 132     -27.302 -21.152  33.083  1.00 10.00
ATOM   5703  CB  LEU C 132     -25.863 -24.030  33.735  1.00 10.00
ATOM   5704  CG  LEU C 132     -25.726 -23.365  35.114  1.00 10.00
ATOM   5705  CD1 LEU C 132     -27.014 -23.514  35.937  1.00 10.00
ATOM   5706  CD2 LEU C 132     -24.509 -23.933  35.863  1.00 10.00
ATOM   5701  HN  LEU C 132     -26.438 -24.915  31.453  1.00 10.00
ATOM   5709  N   ALA C 133     -25.954 -21.888  31.420  1.00 10.00
ATOM   5711  CA  ALA C 133     -25.576 -20.607  30.893  1.00 10.00
ATOM   5713  C   ALA C 133     -26.789 -19.910  30.366  1.00 10.00
ATOM   5714  O   ALA C 133     -26.868 -18.684  30.412  1.00 10.00
ATOM   5712  CB  ALA C 133     -24.564 -20.705  29.737  1.00 10.00
ATOM   5710  HN  ALA C 133     -25.590 -22.684  30.977  1.00 10.00
ATOM   5715  N   PHE C 134     -27.736 -20.676  29.786  1.00 10.00
ATOM   5717  CA  PHE C 134     -28.949 -20.133  29.244  1.00 10.00
ATOM   5725  C   PHE C 134     -29.814 -19.565  30.322  1.00 10.00
ATOM   5726  O   PHE C 134     -30.414 -18.502  30.148  1.00 10.00
ATOM   5718  CB  PHE C 134     -29.867 -21.153  28.553  1.00 10.00
ATOM   5719  CG  PHE C 134     -29.357 -21.544  27.216  1.00 10.00
ATOM   5720  CD1 PHE C 134     -29.434 -20.643  26.181  1.00 10.00
ATOM   5721  CD2 PHE C 134     -28.803 -22.786  27.013  1.00 10.00
ATOM   5722  CE1 PHE C 134     -28.985 -20.980  24.935  1.00 10.00
ATOM   5723  CE2 PHE C 134     -28.352 -23.135  25.765  1.00 10.00
ATOM   5724  CZ  PHE C 134     -28.457 -22.226  24.748  1.00 10.00
ATOM   5716  HN  PHE C 134     -27.588 -21.643  29.733  1.00 10.00
ATOM   5727  N   GLY C 135     -29.952 -20.290  31.447  1.00 10.00
ATOM   5729  CA  GLY C 135     -30.797 -19.848  32.517  1.00 10.00
ATOM   5730  C   GLY C 135     -30.240 -18.581  33.063  1.00 10.00
ATOM   5731  O   GLY C 135     -30.975 -17.635  33.352  1.00 10.00
ATOM   5728  HN  GLY C 135     -29.465 -21.138  31.532  1.00 10.00
ATOM   5732  N   PHE C 136     -28.909 -18.540  33.230  1.00 10.00
ATOM   5734  CA  PHE C 136     -28.279 -17.374  33.755  1.00 10.00
ATOM   5742  C   PHE C 136     -28.385 -16.235  32.789  1.00 10.00
ATOM   5743  O   PHE C 136     -28.371 -15.081  33.211  1.00 10.00
ATOM   5735  CB  PHE C 136     -26.836 -17.603  34.221  1.00 10.00
ATOM   5736  CG  PHE C 136     -26.999 -18.242  35.554  1.00 10.00
ATOM   5737  CD1 PHE C 136     -27.283 -17.449  36.638  1.00 10.00
ATOM   5738  CD2 PHE C 136     -26.846 -19.595  35.737  1.00 10.00
ATOM   5739  CE1 PHE C 136     -27.440 -17.992  37.891  1.00 10.00
ATOM   5740  CE2 PHE C 136     -26.996 -20.144  36.988  1.00 10.00
ATOM   5741  CZ  PHE C 136     -27.296 -19.345  38.066  1.00 10.00
ATOM   5733  HN  PHE C 136     -28.366 -19.319  32.988  1.00 10.00
ATOM   5744  N   LEU C 137     -28.340 -16.496  31.465  1.00 10.00
ATOM   5746  CA  LEU C 137     -28.506 -15.397  30.557  1.00 10.00
ATOM   5751  C   LEU C 137     -29.941 -14.900  30.456  1.00 10.00
ATOM   5752  O   LEU C 137     -30.299 -13.857  31.006  1.00 10.00
ATOM   5747  CB  LEU C 137     -28.049 -15.797  29.139  1.00 10.00
ATOM   5748  CG  LEU C 137     -28.069 -14.673  28.089  1.00 10.00
ATOM   5749  CD1 LEU C 137     -27.036 -13.579  28.416  1.00 10.00
ATOM   5750  CD2 LEU C 137     -27.890 -15.247  26.673  1.00 10.00
ATOM   5745  HN  LEU C 137     -28.198 -17.408  31.134  1.00 10.00
ATOM   5753  N   ALA C 138     -30.786 -15.666  29.723  1.00 10.00
ATOM   5755  CA  ALA C 138     -32.178 -15.441  29.396  1.00 10.00
ATOM   5757  C   ALA C 138     -33.211 -15.789  30.428  1.00 10.00
ATOM   5758  O   ALA C 138     -34.270 -15.169  30.476  1.00 10.00
ATOM   5756  CB  ALA C 138     -32.591 -16.164  28.100  1.00 10.00
ATOM   5754  HN  ALA C 138     -30.399 -16.491  29.361  1.00 10.00
ATOM   5759  N   ASN C 139     -32.982 -16.870  31.188  1.00 10.00
ATOM   5761  CA  ASN C 139     -33.933 -17.461  32.102  1.00 10.00
ATOM   5768  C   ASN C 139     -34.197 -16.670  33.331  1.00 10.00
ATOM   5769  O   ASN C 139     -35.209 -16.893  33.987  1.00 10.00
ATOM   5762  CB  ASN C 139     -33.559 -18.868  32.569  1.00 10.00
ATOM   5763  CG  ASN C 139     -33.862 -19.805  31.420  1.00 10.00
ATOM   5765  ND2 ASN C 139     -35.060 -20.444  31.489  1.00 10.00
ATOM   5764  OD1 ASN C 139     -33.072 -19.955  30.488  1.00 10.00
ATOM   5760  HN  ASN C 139     -32.101 -17.293  31.118  1.00 10.00
ATOM   5766 HD21 ASN C 139     -35.637 -20.263  32.259  1.00 10.00
ATOM   5767 HD22 ASN C 139     -35.297 -21.061  30.766  1.00 10.00
ATOM   5770  N   THR C 140     -33.286 -15.776  33.725  1.00 10.00
ATOM   5772  CA  THR C 140     -33.453 -15.135  34.993  1.00 10.00
ATOM   5777  C   THR C 140     -34.593 -14.159  35.001  1.00 10.00
ATOM   5778  O   THR C 140     -34.598 -13.172  34.268  1.00 10.00
ATOM   5773  CB  THR C 140     -32.224 -14.390  35.406  1.00 10.00
ATOM   5776  CG2 THR C 140     -32.523 -13.633  36.699  1.00 10.00
ATOM   5774  OG1 THR C 140     -31.136 -15.287  35.580  1.00 10.00
ATOM   5771  HN  THR C 140     -32.517 -15.563  33.154  1.00 10.00
ATOM   5775  HG1 THR C 140     -30.639 -15.349  34.761  1.00 10.00
ATOM   5779  N   ALA C 141     -35.609 -14.419  35.854  1.00 10.00
ATOM   5781  CA  ALA C 141     -36.647 -13.445  36.041  1.00 10.00
ATOM   5783  C   ALA C 141     -37.414 -13.272  34.775  1.00 10.00
ATOM   5784  O   ALA C 141     -37.274 -14.073  33.857  1.00 10.00
ATOM   5782  CB  ALA C 141     -36.119 -12.069  36.487  1.00 10.00
ATOM   5780  HN  ALA C 141     -35.636 -15.269  36.342  1.00 10.00
ATOM   5785  N   PRO C 142     -38.332 -12.329  34.748  1.00 10.00
ATOM   5786  CA  PRO C 142     -39.011 -12.033  33.513  1.00 10.00
ATOM   5790  C   PRO C 142     -38.116 -11.262  32.590  1.00 10.00
ATOM   5791  O   PRO C 142     -38.108 -10.033  32.631  1.00 10.00
ATOM   5787  CB  PRO C 142     -40.282 -11.280  33.895  1.00 10.00
ATOM   5788  CG  PRO C 142     -40.570 -11.768  35.327  1.00 10.00
ATOM   5789  CD  PRO C 142     -39.186 -12.110  35.902  1.00 10.00
ATOM   5792  N   GLU C 143     -37.366 -11.988  31.756  1.00 10.00
ATOM   5794  CA  GLU C 143     -36.432 -11.531  30.778  1.00 10.00
ATOM   5800  C   GLU C 143     -37.102 -11.275  29.468  1.00 10.00
ATOM   5801  O   GLU C 143     -36.452 -10.788  28.550  1.00 10.00
ATOM   5795  CB  GLU C 143     -35.306 -12.549  30.529  1.00 10.00
ATOM   5796  CG  GLU C 143     -34.233 -12.059  29.554  1.00 10.00
ATOM   5797  CD  GLU C 143     -33.344 -11.065  30.286  1.00 10.00
ATOM   5798  OE1 GLU C 143     -33.610 -10.801  31.489  1.00 10.00
ATOM   5799  OE2 GLU C 143     -32.385 -10.554  29.647  1.00 10.00
ATOM   5793  HN  GLU C 143     -37.472 -12.960  31.825  1.00 10.00
ATOM   5802  N   GLY C 144     -38.385 -11.660  29.331  1.00 10.00
ATOM   5804  CA  GLY C 144     -39.088 -11.759  28.081  1.00 10.00
ATOM   5805  C   GLY C 144     -39.080 -10.513  27.245  1.00 10.00
ATOM   5806  O   GLY C 144     -38.948 -10.607  26.027  1.00 10.00
ATOM   5803  HN  GLY C 144     -38.874 -11.892  30.149  1.00 10.00
ATOM   5807  N   VAL C 145     -39.253  -9.321  27.834  1.00 10.00
ATOM   5809  CA  VAL C 145     -39.322  -8.136  27.023  1.00 10.00
ATOM   5813  C   VAL C 145     -38.017  -7.895  26.313  1.00 10.00
ATOM   5814  O   VAL C 145     -37.994  -7.558  25.131  1.00 10.00
ATOM   5810  CB  VAL C 145     -39.638  -6.913  27.838  1.00 10.00
ATOM   5811  CG1 VAL C 145     -39.655  -5.688  26.907  1.00 10.00
ATOM   5812  CG2 VAL C 145     -40.966  -7.151  28.579  1.00 10.00
ATOM   5808  HN  VAL C 145     -39.331  -9.258  28.810  1.00 10.00
ATOM   5815  N   GLN C 146     -36.907  -8.066  27.046  1.00 10.00
ATOM   5817  CA  GLN C 146     -35.543  -7.802  26.666  1.00 10.00
ATOM   5825  C   GLN C 146     -34.930  -8.730  25.641  1.00 10.00
ATOM   5826  O   GLN C 146     -33.949  -8.312  25.031  1.00 10.00
ATOM   5818  CB  GLN C 146     -34.569  -7.798  27.855  1.00 10.00
ATOM   5819  CG  GLN C 146     -34.718  -6.599  28.789  1.00 10.00
ATOM   5820  CD  GLN C 146     -33.558  -6.646  29.774  1.00 10.00
ATOM   5822  NE2 GLN C 146     -32.553  -5.755  29.565  1.00 10.00
ATOM   5821  OE1 GLN C 146     -33.538  -7.459  30.695  1.00 10.00
ATOM   5816  HN  GLN C 146     -37.039  -8.414  27.952  1.00 10.00
ATOM   5823 HE21 GLN C 146     -32.631  -5.141  28.803  1.00 10.00
ATOM   5824 HE22 GLN C 146     -31.793  -5.760  30.182  1.00 10.00
ATOM   5827  N   VAL C 147     -35.377  -9.998  25.439  1.00 10.00
ATOM   5829  CA  VAL C 147     -34.506 -10.856  24.652  1.00 10.00
ATOM   5833  C   VAL C 147     -35.027 -11.405  23.314  1.00 10.00
ATOM   5834  O   VAL C 147     -36.065 -12.070  23.302  1.00 10.00
ATOM   5830  CB  VAL C 147     -34.026 -12.035  25.446  1.00 10.00
ATOM   5831  CG1 VAL C 147     -33.145 -12.925  24.554  1.00 10.00
ATOM   5832  CG2 VAL C 147     -33.310 -11.506  26.703  1.00 10.00
ATOM   5828  HN  VAL C 147     -36.232 -10.313  25.801  1.00 10.00
ATOM   5835  N   SER C 148     -34.187 -11.200  22.218  1.00 10.00
ATOM   5837  CA  SER C 148     -34.156 -11.482  20.792  1.00 10.00
ATOM   5841  C   SER C 148     -32.762 -12.001  20.643  1.00 10.00
ATOM   5842  O   SER C 148     -31.936 -11.701  21.511  1.00 10.00
ATOM   5838  CB  SER C 148     -34.259 -10.210  19.938  1.00 10.00
ATOM   5839  OG  SER C 148     -35.451  -9.508  20.262  1.00 10.00
ATOM   5836  HN  SER C 148     -33.375 -10.723  22.491  1.00 10.00
ATOM   5840  HG  SER C 148     -35.477  -8.681  19.775  1.00 10.00
ATOM   5843  N   THR C 149     -32.430 -12.819  19.623  1.00 10.00
ATOM   5845  CA  THR C 149     -31.066 -13.278  19.549  1.00 10.00
ATOM   5850  C   THR C 149     -30.677 -13.392  18.113  1.00 10.00
ATOM   5851  O   THR C 149     -31.467 -13.106  17.214  1.00 10.00
ATOM   5846  CB  THR C 149     -30.759 -14.620  20.165  1.00 10.00
ATOM   5849  CG2 THR C 149     -31.407 -14.705  21.555  1.00 10.00
ATOM   5847  OG1 THR C 149     -31.242 -15.682  19.354  1.00 10.00
ATOM   5844  HN  THR C 149     -33.094 -13.093  18.956  1.00 10.00
ATOM   5848  HG1 THR C 149     -30.782 -16.493  19.581  1.00 10.00
ATOM   5852  N   ASP C 150     -29.408 -13.794  17.872  1.00 10.00
ATOM   5854  CA  ASP C 150     -28.882 -13.955  16.548  1.00 10.00
ATOM   5859  C   ASP C 150     -28.269 -15.325  16.480  1.00 10.00
ATOM   5860  O   ASP C 150     -27.556 -15.735  17.395  1.00 10.00
ATOM   5855  CB  ASP C 150     -27.770 -12.939  16.227  1.00 10.00
ATOM   5856  CG  ASP C 150     -27.353 -13.099  14.771  1.00 10.00
ATOM   5857  OD1 ASP C 150     -28.026 -13.877  14.040  1.00 10.00
ATOM   5858  OD2 ASP C 150     -26.355 -12.443  14.373  1.00 10.00
ATOM   5853  HN  ASP C 150     -28.823 -13.984  18.634  1.00 10.00
ATOM   5861  N   ILE C 151     -28.524 -16.071  15.383  1.00 10.00
ATOM   5863  CA  ILE C 151     -27.988 -17.405  15.273  1.00 10.00
ATOM   5868  C   ILE C 151     -26.492 -17.381  15.270  1.00 10.00
ATOM   5869  O   ILE C 151     -25.854 -18.199  15.933  1.00 10.00
ATOM   5864  CB  ILE C 151     -28.327 -18.153  14.014  1.00 10.00
ATOM   5865  CG1 ILE C 151     -29.817 -18.469  13.886  1.00 10.00
ATOM   5866  CG2 ILE C 151     -27.467 -19.424  14.018  1.00 10.00
ATOM   5867  CD1 ILE C 151     -30.163 -19.093  12.533  1.00 10.00
ATOM   5862  HN  ILE C 151     -29.076 -15.706  14.661  1.00 10.00
ATOM   5870  N   ALA C 152     -25.884 -16.447  14.520  1.00 10.00
ATOM   5872  CA  ALA C 152     -24.450 -16.441  14.395  1.00 10.00
ATOM   5874  C   ALA C 152     -23.858 -16.270  15.755  1.00 10.00
ATOM   5875  O   ALA C 152     -22.838 -16.882  16.067  1.00 10.00
ATOM   5873  CB  ALA C 152     -23.925 -15.299  13.509  1.00 10.00
ATOM   5871  HN  ALA C 152     -26.417 -15.768  14.057  1.00 10.00
ATOM   5876  N   SER C 153     -24.468 -15.409  16.590  1.00 10.00
ATOM   5878  CA  SER C 153     -23.952 -15.167  17.906  1.00 10.00
ATOM   5882  C   SER C 153     -24.125 -16.379  18.783  1.00 10.00
ATOM   5883  O   SER C 153     -23.204 -16.748  19.510  1.00 10.00
ATOM   5879  CB  SER C 153     -24.630 -13.971  18.602  1.00 10.00
ATOM   5880  OG  SER C 153     -26.011 -14.226  18.809  1.00 10.00
ATOM   5877  HN  SER C 153     -25.276 -14.940  16.295  1.00 10.00
ATOM   5881  HG  SER C 153     -26.520 -13.821  18.103  1.00 10.00
ATOM   5884  N   TYR C 154     -25.317 -17.015  18.752  1.00 10.00
ATOM   5886  CA  TYR C 154     -25.632 -18.143  19.597  1.00 10.00
ATOM   5896  C   TYR C 154     -24.833 -19.364  19.256  1.00 10.00
ATOM   5897  O   TYR C 154     -24.231 -19.981  20.133  1.00 10.00
ATOM   5887  CB  TYR C 154     -27.132 -18.484  19.486  1.00 10.00
ATOM   5888  CG  TYR C 154     -27.467 -19.780  20.143  1.00 10.00
ATOM   5889  CD1 TYR C 154     -27.581 -19.895  21.510  1.00 10.00
ATOM   5890  CD2 TYR C 154     -27.701 -20.891  19.363  1.00 10.00
ATOM   5891  CE1 TYR C 154     -27.909 -21.103  22.082  1.00 10.00
ATOM   5892  CE2 TYR C 154     -28.027 -22.099  19.930  1.00 10.00
ATOM   5893  CZ  TYR C 154     -28.134 -22.208  21.293  1.00 10.00
ATOM   5894  OH  TYR C 154     -28.474 -23.449  21.870  1.00 10.00
ATOM   5885  HN  TYR C 154     -26.000 -16.695  18.125  1.00 10.00
ATOM   5895  HH  TYR C 154     -29.141 -23.315  22.548  1.00 10.00
ATOM   5898  N   LEU C 155     -24.770 -19.723  17.961  1.00 10.00
ATOM   5900  CA  LEU C 155     -24.109 -20.930  17.542  1.00 10.00
ATOM   5905  C   LEU C 155     -22.668 -20.854  17.940  1.00 10.00
ATOM   5906  O   LEU C 155     -22.097 -21.825  18.434  1.00 10.00
ATOM   5901  CB  LEU C 155     -24.100 -21.077  16.017  1.00 10.00
ATOM   5902  CG  LEU C 155     -23.476 -22.400  15.560  1.00 10.00
ATOM   5903  CD1 LEU C 155     -24.468 -23.561  15.719  1.00 10.00
ATOM   5904  CD2 LEU C 155     -22.847 -22.275  14.171  1.00 10.00
ATOM   5899  HN  LEU C 155     -25.185 -19.147  17.285  1.00 10.00
ATOM   5907  N   SER C 156     -22.053 -19.676  17.737  1.00 10.00
ATOM   5909  CA  SER C 156     -20.657 -19.483  17.998  1.00 10.00
ATOM   5913  C   SER C 156     -20.375 -19.721  19.449  1.00 10.00
ATOM   5914  O   SER C 156     -19.364 -20.326  19.795  1.00 10.00
ATOM   5910  CB  SER C 156     -20.183 -18.065  17.646  1.00 10.00
ATOM   5911  OG  SER C 156     -18.796 -17.937  17.908  1.00 10.00
ATOM   5908  HN  SER C 156     -22.578 -18.920  17.398  1.00 10.00
ATOM   5912  HG  SER C 156     -18.358 -17.559  17.143  1.00 10.00
ATOM   5915  N   PHE C 157     -21.278 -19.271  20.342  1.00 10.00
ATOM   5917  CA  PHE C 157     -21.093 -19.420  21.761  1.00 10.00
ATOM   5925  C   PHE C 157     -21.044 -20.884  22.079  1.00 10.00
ATOM   5926  O   PHE C 157     -20.233 -21.311  22.901  1.00 10.00
ATOM   5918  CB  PHE C 157     -22.248 -18.784  22.559  1.00 10.00
ATOM   5919  CG  PHE C 157     -22.135 -19.188  23.989  1.00 10.00
ATOM   5920  CD1 PHE C 157     -21.178 -18.643  24.815  1.00 10.00
ATOM   5921  CD2 PHE C 157     -23.017 -20.110  24.509  1.00 10.00
ATOM   5922  CE1 PHE C 157     -21.098 -19.027  26.133  1.00 10.00
ATOM   5923  CE2 PHE C 157     -22.939 -20.497  25.823  1.00 10.00
ATOM   5924  CZ  PHE C 157     -21.976 -19.954  26.639  1.00 10.00
ATOM   5916  HN  PHE C 157     -22.089 -18.827  20.014  1.00 10.00
ATOM   5927  N   VAL C 158     -21.922 -21.684  21.438  1.00 10.00
ATOM   5929  CA  VAL C 158     -22.017 -23.103  21.656  1.00 10.00
ATOM   5933  C   VAL C 158     -20.739 -23.758  21.234  1.00 10.00
ATOM   5934  O   VAL C 158     -20.200 -24.605  21.948  1.00 10.00
ATOM   5930  CB  VAL C 158     -23.080 -23.741  20.810  1.00 10.00
ATOM   5931  CG1 VAL C 158     -23.107 -25.251  21.106  1.00 10.00
ATOM   5932  CG2 VAL C 158     -24.408 -23.007  21.025  1.00 10.00
ATOM   5928  HN  VAL C 158     -22.529 -21.276  20.786  1.00 10.00
ATOM   5935  N   MET C 159     -20.231 -23.388  20.041  1.00 10.00
ATOM   5937  CA  MET C 159     -19.059 -23.997  19.483  1.00 10.00
ATOM   5942  C   MET C 159     -17.866 -23.697  20.332  1.00 10.00
ATOM   5943  O   MET C 159     -17.016 -24.566  20.523  1.00 10.00
ATOM   5938  CB  MET C 159     -18.774 -23.520  18.052  1.00 10.00
ATOM   5939  CG  MET C 159     -19.822 -24.034  17.068  1.00 10.00
ATOM   5940  SD  MET C 159     -19.602 -23.538  15.340  1.00 10.00
ATOM   5941  CE  MET C 159     -21.045 -24.509  14.822  1.00 10.00
ATOM   5936  HN  MET C 159     -20.680 -22.677  19.535  1.00 10.00
ATOM   5944  N   ALA C 160     -17.757 -22.450  20.838  1.00 10.00
ATOM   5946  CA  ALA C 160     -16.637 -22.050  21.645  1.00 10.00
ATOM   5948  C   ALA C 160     -16.632 -22.821  22.932  1.00 10.00
ATOM   5949  O   ALA C 160     -15.604 -23.349  23.352  1.00 10.00
ATOM   5947  CB  ALA C 160     -16.674 -20.556  22.016  1.00 10.00
ATOM   5945  HN  ALA C 160     -18.463 -21.798  20.647  1.00 10.00
ATOM   5950  N   LEU C 161     -17.808 -22.927  23.574  1.00 10.00
ATOM   5952  CA  LEU C 161     -17.964 -23.552  24.859  1.00 10.00
ATOM   5957  C   LEU C 161     -17.601 -25.005  24.726  1.00 10.00
ATOM   5958  O   LEU C 161     -16.887 -25.567  25.556  1.00 10.00
ATOM   5953  CB  LEU C 161     -19.439 -23.512  25.296  1.00 10.00
ATOM   5954  CG  LEU C 161     -19.710 -23.960  26.739  1.00 10.00
ATOM   5955  CD1 LEU C 161     -19.271 -22.881  27.737  1.00 10.00
ATOM   5956  CD2 LEU C 161     -21.168 -24.407  26.926  1.00 10.00
ATOM   5951  HN  LEU C 161     -18.606 -22.557  23.142  1.00 10.00
ATOM   5959  N   PHE C 162     -18.096 -25.637  23.649  1.00 10.00
ATOM   5961  CA  PHE C 162     -17.971 -27.037  23.345  1.00 10.00
ATOM   5969  C   PHE C 162     -16.527 -27.417  23.153  1.00 10.00
ATOM   5970  O   PHE C 162     -16.061 -28.387  23.750  1.00 10.00
ATOM   5962  CB  PHE C 162     -18.737 -27.301  22.034  1.00 10.00
ATOM   5963  CG  PHE C 162     -18.737 -28.717  21.578  1.00 10.00
ATOM   5964  CD1 PHE C 162     -19.555 -29.643  22.181  1.00 10.00
ATOM   5965  CD2 PHE C 162     -17.953 -29.096  20.514  1.00 10.00
ATOM   5966  CE1 PHE C 162     -19.577 -30.942  21.739  1.00 10.00
ATOM   5967  CE2 PHE C 162     -17.969 -30.391  20.065  1.00 10.00
ATOM   5968  CZ  PHE C 162     -18.783 -31.303  20.680  1.00 10.00
ATOM   5960  HN  PHE C 162     -18.593 -25.089  23.006  1.00 10.00
ATOM   5971  N   MET C 163     -15.789 -26.676  22.296  1.00 10.00
ATOM   5973  CA  MET C 163     -14.408 -26.978  22.013  1.00 10.00
ATOM   5978  C   MET C 163     -13.550 -26.719  23.211  1.00 10.00
ATOM   5979  O   MET C 163     -12.658 -27.505  23.519  1.00 10.00
ATOM   5974  CB  MET C 163     -13.812 -26.140  20.875  1.00 10.00
ATOM   5975  CG  MET C 163     -12.391 -26.554  20.489  1.00 10.00
ATOM   5976  SD  MET C 163     -11.688 -25.624  19.093  1.00 10.00
ATOM   5977  CE  MET C 163     -12.514 -26.604  17.808  1.00 10.00
ATOM   5972  HN  MET C 163     -16.206 -25.908  21.855  1.00 10.00
ATOM   5980  N   ALA C 164     -13.805 -25.599  23.917  1.00 10.00
ATOM   5982  CA  ALA C 164     -12.998 -25.199  25.038  1.00 10.00
ATOM   5984  C   ALA C 164     -13.087 -26.231  26.122  1.00 10.00
ATOM   5985  O   ALA C 164     -12.085 -26.559  26.753  1.00 10.00
ATOM   5983  CB  ALA C 164     -13.442 -23.855  25.641  1.00 10.00
ATOM   5981  HN  ALA C 164     -14.566 -25.038  23.658  1.00 10.00
ATOM   5986  N   PHE C 165     -14.292 -26.763  26.383  1.00 10.00
ATOM   5988  CA  PHE C 165     -14.447 -27.766  27.401  1.00 10.00
ATOM   5996  C   PHE C 165     -13.749 -29.026  27.011  1.00 10.00
ATOM   5997  O   PHE C 165     -13.242 -29.744  27.870  1.00 10.00
ATOM   5989  CB  PHE C 165     -15.905 -28.104  27.751  1.00 10.00
ATOM   5990  CG  PHE C 165     -16.345 -27.089  28.749  1.00 10.00
ATOM   5991  CD1 PHE C 165     -16.853 -25.870  28.362  1.00 10.00
ATOM   5992  CD2 PHE C 165     -16.228 -27.368  30.090  1.00 10.00
ATOM   5993  CE1 PHE C 165     -17.246 -24.954  29.309  1.00 10.00
ATOM   5994  CE2 PHE C 165     -16.618 -26.456  31.038  1.00 10.00
ATOM   5995  CZ  PHE C 165     -17.130 -25.244  30.648  1.00 10.00
ATOM   5987  HN  PHE C 165     -15.075 -26.464  25.875  1.00 10.00
ATOM   5998  N   GLY C 166     -13.742 -29.364  25.709  1.00 10.00
ATOM   6000  CA  GLY C 166     -13.086 -30.571  25.308  1.00 10.00
ATOM   6001  C   GLY C 166     -11.629 -30.459  25.646  1.00 10.00
ATOM   6002  O   GLY C 166     -11.035 -31.418  26.137  1.00 10.00
ATOM   5999  HN  GLY C 166     -14.183 -28.789  25.049  1.00 10.00
ATOM   6003  N   VAL C 167     -11.012 -29.291  25.362  1.00 10.00
ATOM   6005  CA  VAL C 167      -9.612 -29.086  25.624  1.00 10.00
ATOM   6009  C   VAL C 167      -9.326 -29.002  27.104  1.00 10.00
ATOM   6010  O   VAL C 167      -8.289 -29.482  27.558  1.00 10.00
ATOM   6006  CB  VAL C 167      -9.015 -27.891  24.927  1.00 10.00
ATOM   6007  CG1 VAL C 167      -9.096 -28.139  23.411  1.00 10.00
ATOM   6008  CG2 VAL C 167      -9.714 -26.602  25.388  1.00 10.00
ATOM   6004  HN  VAL C 167     -11.533 -28.563  24.965  1.00 10.00
ATOM   6011  N   SER C 168     -10.226 -28.383  27.899  1.00 10.00
ATOM   6013  CA  SER C 168     -10.016 -28.174  29.312  1.00 10.00
ATOM   6017  C   SER C 168      -9.990 -29.487  30.047  1.00 10.00
ATOM   6018  O   SER C 168      -9.408 -29.580  31.128  1.00 10.00
ATOM   6014  CB  SER C 168     -11.115 -27.302  29.945  1.00 10.00
ATOM   6015  OG  SER C 168     -10.863 -27.124  31.332  1.00 10.00
ATOM   6012  HN  SER C 168     -11.060 -28.060  27.499  1.00 10.00
ATOM   6016  HG  SER C 168     -10.176 -27.732  31.614  1.00 10.00
ATOM   6019  N   PHE C 169     -10.660 -30.519  29.502  1.00 10.00
ATOM   6021  CA  PHE C 169     -10.718 -31.853  30.048  1.00 10.00
ATOM   6029  C   PHE C 169      -9.409 -32.571  29.903  1.00 10.00
ATOM   6030  O   PHE C 169      -9.148 -33.525  30.633  1.00 10.00
ATOM   6022  CB  PHE C 169     -11.824 -32.742  29.446  1.00 10.00
ATOM   6023  CG  PHE C 169     -13.052 -32.534  30.266  1.00 10.00
ATOM   6024  CD1 PHE C 169     -13.762 -31.359  30.220  1.00 10.00
ATOM   6025  CD2 PHE C 169     -13.493 -33.549  31.086  1.00 10.00
ATOM   6026  CE1 PHE C 169     -14.893 -31.197  30.988  1.00 10.00
ATOM   6027  CE2 PHE C 169     -14.622 -33.394  31.855  1.00 10.00
ATOM   6028  CZ  PHE C 169     -15.325 -32.213  31.807  1.00 10.00
ATOM   6020  HN  PHE C 169     -11.148 -30.351  28.669  1.00 10.00
ATOM   6031  N   GLU C 170      -8.613 -32.206  28.885  1.00 10.00
ATOM   6033  CA  GLU C 170      -7.330 -32.785  28.586  1.00 10.00
ATOM   6039  C   GLU C 170      -6.315 -32.415  29.629  1.00 10.00
ATOM   6040  O   GLU C 170      -5.343 -33.140  29.835  1.00 10.00
ATOM   6034  CB  GLU C 170      -6.772 -32.319  27.232  1.00 10.00
ATOM   6035  CG  GLU C 170      -7.561 -32.854  26.037  1.00 10.00
ATOM   6036  CD  GLU C 170      -7.257 -34.341  25.919  1.00 10.00
ATOM   6037  OE1 GLU C 170      -7.610 -35.102  26.859  1.00 10.00
ATOM   6038  OE2 GLU C 170      -6.658 -34.732  24.886  1.00 10.00
ATOM   6032  HN  GLU C 170      -8.932 -31.488  28.298  1.00 10.00
ATOM   6041  N   VAL C 171      -6.511 -31.269  30.310  1.00 10.00
ATOM   6043  CA  VAL C 171      -5.533 -30.706  31.205  1.00 10.00
ATOM   6047  C   VAL C 171      -5.100 -31.697  32.245  1.00 10.00
ATOM   6048  O   VAL C 171      -3.896 -31.834  32.455  1.00 10.00
ATOM   6044  CB  VAL C 171      -6.042 -29.497  31.935  1.00 10.00
ATOM   6045  CG1 VAL C 171      -4.956 -29.026  32.918  1.00 10.00
ATOM   6046  CG2 VAL C 171      -6.460 -28.437  30.900  1.00 10.00
ATOM   6042  HN  VAL C 171      -7.360 -30.795  30.191  1.00 10.00
ATOM   6049  N   PRO C 172      -5.965 -32.412  32.903  1.00 10.00
ATOM   6050  CA  PRO C 172      -5.497 -33.303  33.923  1.00 10.00
ATOM   6054  C   PRO C 172      -4.602 -34.392  33.415  1.00 10.00
ATOM   6055  O   PRO C 172      -3.853 -34.917  34.221  1.00 10.00
ATOM   6051  CB  PRO C 172      -6.747 -33.801  34.643  1.00 10.00
ATOM   6052  CG  PRO C 172      -7.742 -32.635  34.477  1.00 10.00
ATOM   6053  CD  PRO C 172      -7.323 -31.952  33.162  1.00 10.00
ATOM   6056  N   VAL C 173      -4.708 -34.838  32.148  1.00 10.00
ATOM   6058  CA  VAL C 173      -3.817 -35.865  31.660  1.00 10.00
ATOM   6062  C   VAL C 173      -2.455 -35.352  31.285  1.00 10.00
ATOM   6063  O   VAL C 173      -1.448 -36.003  31.558  1.00 10.00
ATOM   6059  CB  VAL C 173      -4.361 -36.654  30.502  1.00 10.00
ATOM   6060  CG1 VAL C 173      -5.600 -37.417  30.998  1.00 10.00
ATOM   6061  CG2 VAL C 173      -4.616 -35.729  29.303  1.00 10.00
ATOM   6057  HN  VAL C 173      -5.391 -34.465  31.554  1.00 10.00
ATOM   6064  N   ALA C 174      -2.383 -34.186  30.613  1.00 10.00
ATOM   6066  CA  ALA C 174      -1.114 -33.660  30.183  1.00 10.00
ATOM   6068  C   ALA C 174      -0.308 -33.330  31.395  1.00 10.00
ATOM   6069  O   ALA C 174       0.892 -33.601  31.446  1.00 10.00
ATOM   6067  CB  ALA C 174      -1.251 -32.371  29.356  1.00 10.00
ATOM   6065  HN  ALA C 174      -3.205 -33.691  30.414  1.00 10.00
ATOM   6070  N   ILE C 175      -0.964 -32.726  32.405  1.00 10.00
ATOM   6072  CA  ILE C 175      -0.309 -32.317  33.608  1.00 10.00
ATOM   6077  C   ILE C 175       0.178 -33.516  34.368  1.00 10.00
ATOM   6078  O   ILE C 175       1.327 -33.541  34.802  1.00 10.00
ATOM   6073  CB  ILE C 175      -1.196 -31.504  34.511  1.00 10.00
ATOM   6074  CG1 ILE C 175      -0.370 -30.923  35.670  1.00 10.00
ATOM   6075  CG2 ILE C 175      -2.388 -32.371  34.947  1.00 10.00
ATOM   6076  CD1 ILE C 175       0.683 -29.916  35.208  1.00 10.00
ATOM   6071  HN  ILE C 175      -1.926 -32.561  32.312  1.00 10.00
ATOM   6079  N   VAL C 176      -0.662 -34.564  34.507  1.00 10.00
ATOM   6081  CA  VAL C 176      -0.301 -35.733  35.265  1.00 10.00
ATOM   6085  C   VAL C 176       0.918 -36.342  34.665  1.00 10.00
ATOM   6086  O   VAL C 176       1.757 -36.885  35.377  1.00 10.00
ATOM   6082  CB  VAL C 176      -1.324 -36.829  35.267  1.00 10.00
ATOM   6083  CG1 VAL C 176      -0.671 -38.087  35.866  1.00 10.00
ATOM   6084  CG2 VAL C 176      -2.528 -36.380  36.091  1.00 10.00
ATOM   6080  HN  VAL C 176      -1.544 -34.529  34.081  1.00 10.00
ATOM   6087  N   LEU C 177       1.005 -36.309  33.328  1.00 10.00
ATOM   6089  CA  LEU C 177       2.085 -36.865  32.566  1.00 10.00
ATOM   6094  C   LEU C 177       3.348 -36.119  32.855  1.00 10.00
ATOM   6095  O   LEU C 177       4.420 -36.719  32.923  1.00 10.00
ATOM   6090  CB  LEU C 177       1.844 -36.694  31.055  1.00 10.00
ATOM   6091  CG  LEU C 177       2.883 -37.376  30.147  1.00 10.00
ATOM   6092  CD1 LEU C 177       2.617 -38.883  30.021  1.00 10.00
ATOM   6093  CD2 LEU C 177       3.000 -36.664  28.798  1.00 10.00
ATOM   6088  HN  LEU C 177       0.278 -35.875  32.836  1.00 10.00
ATOM   6096  N   LEU C 178       3.251 -34.778  32.950  1.00 10.00
ATOM   6098  CA  LEU C 178       4.374 -33.922  33.199  1.00 10.00
ATOM   6103  C   LEU C 178       4.874 -34.147  34.599  1.00 10.00
ATOM   6104  O   LEU C 178       6.074 -34.278  34.832  1.00 10.00
ATOM   6099  CB  LEU C 178       4.004 -32.432  33.080  1.00 10.00
ATOM   6100  CG  LEU C 178       3.688 -31.968  31.646  1.00 10.00
ATOM   6101  CD1 LEU C 178       3.326 -30.473  31.616  1.00 10.00
ATOM   6102  CD2 LEU C 178       4.833 -32.308  30.682  1.00 10.00
ATOM   6097  HN  LEU C 178       2.368 -34.368  32.844  1.00 10.00
ATOM   6105  N   CYS C 179       3.943 -34.218  35.571  1.00 10.00
ATOM   6107  CA  CYS C 179       4.272 -34.346  36.967  1.00 10.00
ATOM   6111  C   CYS C 179       4.968 -35.644  37.214  1.00 10.00
ATOM   6112  O   CYS C 179       5.899 -35.713  38.017  1.00 10.00
ATOM   6108  CB  CYS C 179       3.041 -34.393  37.880  1.00 10.00
ATOM   6109  SG  CYS C 179       2.084 -32.860  37.948  1.00 10.00
ATOM   6106  HN  CYS C 179       2.998 -34.181  35.314  1.00 10.00
ATOM   6110  HG  CYS C 179       2.801 -31.905  37.373  1.00 10.00
ATOM   6113  N   TRP C 180       4.488 -36.711  36.552  1.00 10.00
ATOM   6115  CA  TRP C 180       4.992 -38.047  36.689  1.00 10.00
ATOM   6127  C   TRP C 180       6.399 -38.076  36.191  1.00 10.00
ATOM   6128  O   TRP C 180       7.289 -38.614  36.847  1.00 10.00
ATOM   6116  CB  TRP C 180       4.155 -39.026  35.846  1.00 10.00
ATOM   6117  CG  TRP C 180       4.620 -40.460  35.838  1.00 10.00
ATOM   6118  CD1 TRP C 180       4.401 -41.460  36.738  1.00 10.00
ATOM   6119  CD2 TRP C 180       5.399 -41.028  34.778  1.00 10.00
ATOM   6122  CE2 TRP C 180       5.614 -42.368  35.095  1.00 10.00
ATOM   6123  CE3 TRP C 180       5.890 -40.478  33.630  1.00 10.00
ATOM   6120  NE1 TRP C 180       4.995 -42.620  36.303  1.00 10.00
ATOM   6124  CZ2 TRP C 180       6.330 -43.185  34.264  1.00 10.00
ATOM   6125  CZ3 TRP C 180       6.614 -41.300  32.798  1.00 10.00
ATOM   6126  CH2 TRP C 180       6.829 -42.627  33.107  1.00 10.00
ATOM   6114  HN  TRP C 180       3.742 -36.566  35.934  1.00 10.00
ATOM   6121  HE1 TRP C 180       4.981 -43.481  36.771  1.00 10.00
ATOM   6129  N   MET C 181       6.617 -37.451  35.021  1.00 10.00
ATOM   6131  CA  MET C 181       7.861 -37.374  34.315  1.00 10.00
ATOM   6136  C   MET C 181       8.825 -36.572  35.128  1.00 10.00
ATOM   6137  O   MET C 181      10.035 -36.719  34.975  1.00 10.00
ATOM   6132  CB  MET C 181       7.687 -36.793  32.904  1.00 10.00
ATOM   6133  CG  MET C 181       8.971 -36.692  32.084  1.00 10.00
ATOM   6134  SD  MET C 181       9.817 -35.087  32.188  1.00 10.00
ATOM   6135  CE  MET C 181      10.918 -35.373  30.771  1.00 10.00
ATOM   6130  HN  MET C 181       5.849 -37.005  34.609  1.00 10.00
ATOM   6138  N   GLY C 182       8.314 -35.672  35.985  1.00 10.00
ATOM   6140  CA  GLY C 182       9.166 -34.932  36.871  1.00 10.00
ATOM   6141  C   GLY C 182       9.419 -33.570  36.313  1.00 10.00
ATOM   6142  O   GLY C 182      10.252 -32.830  36.832  1.00 10.00
ATOM   6139  HN  GLY C 182       7.346 -35.519  36.000  1.00 10.00
ATOM   6143  N   ILE C 183       8.733 -33.212  35.211  1.00 10.00
ATOM   6145  CA  ILE C 183       8.917 -31.901  34.662  1.00 10.00
ATOM   6150  C   ILE C 183       8.379 -30.841  35.590  1.00 10.00
ATOM   6151  O   ILE C 183       9.058 -29.841  35.819  1.00 10.00
ATOM   6146  CB  ILE C 183       8.378 -31.745  33.267  1.00 10.00
ATOM   6147  CG1 ILE C 183       8.613 -30.319  32.742  1.00 10.00
ATOM   6148  CG2 ILE C 183       6.934 -32.238  33.225  1.00 10.00
ATOM   6149  CD1 ILE C 183       8.342 -30.167  31.247  1.00 10.00
ATOM   6144  HN  ILE C 183       8.113 -33.842  34.788  1.00 10.00
ATOM   6152  N   THR C 184       7.161 -31.021  36.156  1.00 10.00
ATOM   6154  CA  THR C 184       6.632 -30.041  37.077  1.00 10.00
ATOM   6159  C   THR C 184       6.328 -30.731  38.365  1.00 10.00
ATOM   6160  O   THR C 184       6.181 -31.951  38.414  1.00 10.00
ATOM   6155  CB  THR C 184       5.335 -29.380  36.687  1.00 10.00
ATOM   6158  CG2 THR C 184       5.507 -28.617  35.369  1.00 10.00
ATOM   6156  OG1 THR C 184       4.296 -30.340  36.588  1.00 10.00
ATOM   6153  HN  THR C 184       6.636 -31.819  35.939  1.00 10.00
ATOM   6157  HG1 THR C 184       3.492 -29.983  36.972  1.00 10.00
ATOM   6161  N   SER C 185       6.222 -29.933  39.448  1.00 10.00
ATOM   6163  CA  SER C 185       5.948 -30.452  40.758  1.00 10.00
ATOM   6167  C   SER C 185       4.586 -29.971  41.157  1.00 10.00
ATOM   6168  O   SER C 185       4.119 -28.923  40.712  1.00 10.00
ATOM   6164  CB  SER C 185       6.934 -29.933  41.819  1.00 10.00
ATOM   6165  OG  SER C 185       6.627 -30.473  43.097  1.00 10.00
ATOM   6162  HN  SER C 185       6.336 -28.967  39.336  1.00 10.00
ATOM   6166  HG  SER C 185       7.059 -31.323  43.198  1.00 10.00
ATOM   6169  N   PRO C 186       3.955 -30.740  42.004  1.00 10.00
ATOM   6170  CA  PRO C 186       2.624 -30.480  42.492  1.00 10.00
ATOM   6174  C   PRO C 186       2.565 -29.159  43.191  1.00 10.00
ATOM   6175  O   PRO C 186       1.508 -28.530  43.201  1.00 10.00
ATOM   6171  CB  PRO C 186       2.323 -31.641  43.443  1.00 10.00
ATOM   6172  CG  PRO C 186       3.229 -32.792  42.954  1.00 10.00
ATOM   6173  CD  PRO C 186       4.412 -32.091  42.279  1.00 10.00
ATOM   6176  N   GLU C 187       3.676 -28.756  43.830  1.00 10.00
ATOM   6178  CA  GLU C 187       3.769 -27.506  44.525  1.00 10.00
ATOM   6184  C   GLU C 187       3.768 -26.399  43.525  1.00 10.00
ATOM   6185  O   GLU C 187       3.252 -25.315  43.788  1.00 10.00
ATOM   6179  CB  GLU C 187       5.038 -27.395  45.384  1.00 10.00
ATOM   6180  CG  GLU C 187       4.977 -28.248  46.653  1.00 10.00
ATOM   6181  CD  GLU C 187       4.924 -29.714  46.246  1.00 10.00
ATOM   6182  OE1 GLU C 187       6.011 -30.304  46.018  1.00 10.00
ATOM   6183  OE2 GLU C 187       3.793 -30.262  46.151  1.00 10.00
ATOM   6177  HN  GLU C 187       4.461 -29.344  43.820  1.00 10.00
ATOM   6186  N   ASP C 188       4.359 -26.654  42.345  1.00 10.00
ATOM   6188  CA  ASP C 188       4.490 -25.674  41.308  1.00 10.00
ATOM   6193  C   ASP C 188       3.121 -25.232  40.890  1.00 10.00
ATOM   6194  O   ASP C 188       2.890 -24.046  40.667  1.00 10.00
ATOM   6189  CB  ASP C 188       5.195 -26.256  40.067  1.00 10.00
ATOM   6190  CG  ASP C 188       5.618 -25.108  39.167  1.00 10.00
ATOM   6191  OD1 ASP C 188       5.299 -23.940  39.516  1.00 10.00
ATOM   6192  OD2 ASP C 188       6.269 -25.384  38.125  1.00 10.00
ATOM   6187  HN  ASP C 188       4.718 -27.552  42.187  1.00 10.00
ATOM   6195  N   LEU C 189       2.173 -26.181  40.763  1.00 10.00
ATOM   6197  CA  LEU C 189       0.828 -25.858  40.375  1.00 10.00
ATOM   6202  C   LEU C 189       0.183 -25.062  41.469  1.00 10.00
ATOM   6203  O   LEU C 189      -0.592 -24.144  41.205  1.00 10.00
ATOM   6198  CB  LEU C 189      -0.055 -27.098  40.142  1.00 10.00
ATOM   6199  CG  LEU C 189       0.441 -28.007  39.001  1.00 10.00
ATOM   6200  CD1 LEU C 189       1.725 -28.744  39.392  1.00 10.00
ATOM   6201  CD2 LEU C 189      -0.656 -28.966  38.525  1.00 10.00
ATOM   6196  HN  LEU C 189       2.406 -27.116  40.939  1.00 10.00
ATOM   6204  N   ARG C 190       0.486 -25.414  42.732  1.00 10.00
ATOM   6206  CA  ARG C 190      -0.105 -24.784  43.878  1.00 10.00
ATOM   6219  C   ARG C 190       0.298 -23.344  43.941  1.00 10.00
ATOM   6220  O   ARG C 190      -0.458 -22.515  44.447  1.00 10.00
ATOM   6207  CB  ARG C 190       0.284 -25.454  45.206  1.00 10.00
ATOM   6208  CG  ARG C 190      -0.383 -24.809  46.422  1.00 10.00
ATOM   6209  CD  ARG C 190      -0.163 -25.573  47.728  1.00 10.00
ATOM   6210  NE  ARG C 190      -0.724 -24.733  48.821  1.00 10.00
ATOM   6212  CZ  ARG C 190       0.058 -23.767  49.384  1.00 10.00
ATOM   6213  NH1 ARG C 190       1.336 -23.587  48.939  1.00 10.00
ATOM   6216  NH2 ARG C 190      -0.435 -22.980  50.386  1.00 10.00
ATOM   6205  HN  ARG C 190       1.138 -26.132  42.876  1.00 10.00
ATOM   6211  HE  ARG C 190      -1.644 -24.879  49.127  1.00 10.00
ATOM   6214 HH11 ARG C 190       1.710 -24.185  48.174  1.00 10.00
ATOM   6215 HH12 ARG C 190       1.936 -22.852  49.364  1.00 10.00
ATOM   6217 HH21 ARG C 190      -1.409 -23.115  50.723  1.00 10.00
ATOM   6218 HH22 ARG C 190       0.165 -22.244  50.813  1.00 10.00
ATOM   6221  N   LYS C 191       1.536 -23.023  43.519  1.00 10.00
ATOM   6223  CA  LYS C 191       2.022 -21.668  43.506  1.00 10.00
ATOM   6232  C   LYS C 191       1.358 -20.864  42.420  1.00 10.00
ATOM   6233  O   LYS C 191       1.039 -19.693  42.612  1.00 10.00
ATOM   6224  CB  LYS C 191       3.542 -21.592  43.290  1.00 10.00
ATOM   6225  CG  LYS C 191       4.112 -20.178  43.417  1.00 10.00
ATOM   6226  CD  LYS C 191       5.635 -20.141  43.565  1.00 10.00
ATOM   6227  CE  LYS C 191       6.208 -18.725  43.635  1.00 10.00
ATOM   6228  NZ  LYS C 191       5.714 -18.036  44.849  1.00 10.00
ATOM   6222  HN  LYS C 191       2.129 -23.740  43.209  1.00 10.00
ATOM   6229  HZ1 LYS C 191       4.676 -17.979  44.830  1.00 10.00
ATOM   6230  HZ2 LYS C 191       6.103 -17.074  44.898  1.00 10.00
ATOM   6231  HZ3 LYS C 191       6.006 -18.560  45.701  1.00 10.00
ATOM   6234  N   LYS C 192       1.149 -21.501  41.251  1.00 10.00
ATOM   6236  CA  LYS C 192       0.622 -20.973  40.018  1.00 10.00
ATOM   6245  C   LYS C 192      -0.828 -20.621  40.157  1.00 10.00
ATOM   6246  O   LYS C 192      -1.381 -19.901  39.326  1.00 10.00
ATOM   6237  CB  LYS C 192       0.769 -21.968  38.854  1.00 10.00
ATOM   6238  CG  LYS C 192       0.422 -21.382  37.484  1.00 10.00
ATOM   6239  CD  LYS C 192       0.956 -22.224  36.327  1.00 10.00
ATOM   6240  CE  LYS C 192       0.504 -23.686  36.367  1.00 10.00
ATOM   6241  NZ  LYS C 192       1.197 -24.457  35.310  1.00 10.00
ATOM   6235  HN  LYS C 192       1.388 -22.451  41.238  1.00 10.00
ATOM   6242  HZ1 LYS C 192       2.226 -24.417  35.457  1.00 10.00
ATOM   6243  HZ2 LYS C 192       0.976 -24.060  34.374  1.00 10.00
ATOM   6244  HZ3 LYS C 192       0.892 -25.451  35.334  1.00 10.00
ATOM   6247  N   ARG C 193      -1.485 -21.129  41.213  1.00 10.00
ATOM   6249  CA  ARG C 193      -2.900 -20.988  41.379  1.00 10.00
ATOM   6262  C   ARG C 193      -3.307 -19.548  41.247  1.00 10.00
ATOM   6263  O   ARG C 193      -4.298 -19.277  40.568  1.00 10.00
ATOM   6250  CB  ARG C 193      -3.384 -21.458  42.760  1.00 10.00
ATOM   6251  CG  ARG C 193      -3.338 -22.974  42.951  1.00 10.00
ATOM   6252  CD  ARG C 193      -3.810 -23.416  44.338  1.00 10.00
ATOM   6253  NE  ARG C 193      -3.913 -24.902  44.322  1.00 10.00
ATOM   6255  CZ  ARG C 193      -5.105 -25.489  44.013  1.00 10.00
ATOM   6256  NH1 ARG C 193      -6.194 -24.712  43.734  1.00 10.00
ATOM   6259  NH2 ARG C 193      -5.213 -26.849  43.990  1.00 10.00
ATOM   6248  HN  ARG C 193      -0.976 -21.615  41.894  1.00 10.00
ATOM   6254  HE  ARG C 193      -3.125 -25.447  44.532  1.00 10.00
ATOM   6257 HH11 ARG C 193      -6.113 -23.676  43.757  1.00 10.00
ATOM   6258 HH12 ARG C 193      -7.105 -25.158  43.498  1.00 10.00
ATOM   6260 HH21 ARG C 193      -4.385 -27.439  44.208  1.00 10.00
ATOM   6261 HH22 ARG C 193      -6.123 -27.295  43.755  1.00 10.00
ATOM   6264  N   PRO C 194      -2.625 -18.600  41.832  1.00 10.00
ATOM   6265  CA  PRO C 194      -3.050 -17.232  41.708  1.00 10.00
ATOM   6269  C   PRO C 194      -3.023 -16.746  40.292  1.00 10.00
ATOM   6270  O   PRO C 194      -3.732 -15.787  39.996  1.00 10.00
ATOM   6266  CB  PRO C 194      -2.181 -16.444  42.684  1.00 10.00
ATOM   6267  CG  PRO C 194      -1.859 -17.473  43.786  1.00 10.00
ATOM   6268  CD  PRO C 194      -1.891 -18.835  43.067  1.00 10.00
ATOM   6271  N   TYR C 195      -2.152 -17.317  39.440  1.00 10.00
ATOM   6273  CA  TYR C 195      -2.084 -17.023  38.035  1.00 10.00
ATOM   6283  C   TYR C 195      -3.225 -17.679  37.313  1.00 10.00
ATOM   6284  O   TYR C 195      -3.806 -17.110  36.396  1.00 10.00
ATOM   6274  CB  TYR C 195      -0.780 -17.520  37.393  1.00 10.00
ATOM   6275  CG  TYR C 195       0.321 -16.702  37.970  1.00 10.00
ATOM   6276  CD1 TYR C 195       0.679 -15.510  37.386  1.00 10.00
ATOM   6277  CD2 TYR C 195       0.986 -17.118  39.100  1.00 10.00
ATOM   6278  CE1 TYR C 195       1.693 -14.748  37.913  1.00 10.00
ATOM   6279  CE2 TYR C 195       2.001 -16.358  39.632  1.00 10.00
ATOM   6280  CZ  TYR C 195       2.358 -15.172  39.038  1.00 10.00
ATOM   6281  OH  TYR C 195       3.400 -14.389  39.582  1.00 10.00
ATOM   6272  HN  TYR C 195      -1.523 -17.976  39.801  1.00 10.00
ATOM   6282  HH  TYR C 195       4.142 -14.955  39.805  1.00 10.00
ATOM   6285  N   VAL C 196      -3.557 -18.919  37.708  1.00 10.00
ATOM   6287  CA  VAL C 196      -4.547 -19.726  37.054  1.00 10.00
ATOM   6291  C   VAL C 196      -5.890 -19.076  37.152  1.00 10.00
ATOM   6292  O   VAL C 196      -6.694 -19.152  36.223  1.00 10.00
ATOM   6288  CB  VAL C 196      -4.662 -21.085  37.685  1.00 10.00
ATOM   6289  CG1 VAL C 196      -5.815 -21.851  37.017  1.00 10.00
ATOM   6290  CG2 VAL C 196      -3.298 -21.789  37.579  1.00 10.00
ATOM   6286  HN  VAL C 196      -3.096 -19.295  38.487  1.00 10.00
ATOM   6293  N   LEU C 197      -6.177 -18.433  38.292  1.00 10.00
ATOM   6295  CA  LEU C 197      -7.464 -17.850  38.516  1.00 10.00
ATOM   6300  C   LEU C 197      -7.662 -16.789  37.475  1.00 10.00
ATOM   6301  O   LEU C 197      -8.741 -16.673  36.895  1.00 10.00
ATOM   6296  CB  LEU C 197      -7.543 -17.226  39.924  1.00 10.00
ATOM   6297  CG  LEU C 197      -8.963 -16.935  40.445  1.00 10.00
ATOM   6298  CD1 LEU C 197      -8.918 -16.161  41.771  1.00 10.00
ATOM   6299  CD2 LEU C 197      -9.847 -16.278  39.386  1.00 10.00
ATOM   6294  HN  LEU C 197      -5.490 -18.362  38.987  1.00 10.00
ATOM   6302  N   VAL C 198      -6.624 -15.971  37.200  1.00 10.00
ATOM   6304  CA  VAL C 198      -6.769 -14.955  36.197  1.00 10.00
ATOM   6308  C   VAL C 198      -6.885 -15.617  34.857  1.00 10.00
ATOM   6309  O   VAL C 198      -7.603 -15.133  33.985  1.00 10.00
ATOM   6305  CB  VAL C 198      -5.668 -13.924  36.152  1.00 10.00
ATOM   6306  CG1 VAL C 198      -5.592 -13.250  37.533  1.00 10.00
ATOM   6307  CG2 VAL C 198      -4.355 -14.543  35.653  1.00 10.00
ATOM   6303  HN  VAL C 198      -5.776 -16.071  37.682  1.00 10.00
ATOM   6310  N   GLY C 199      -6.167 -16.741  34.654  1.00 10.00
ATOM   6312  CA  GLY C 199      -6.190 -17.438  33.397  1.00 10.00
ATOM   6313  C   GLY C 199      -7.578 -17.944  33.120  1.00 10.00
ATOM   6314  O   GLY C 199      -8.071 -17.830  32.001  1.00 10.00
[truncated: 57,011 more chars]
