# Supplementary material for: Assembling the Tat protein translocase
Source: eLife. 2016 Dec 3;5:e20718. doi: 10.7554/eLife.20718 (PMC5201420; doi:10.7554/eLife.20718)
Supplement: Supplementary file 2. — DOI: http://dx.doi.org/10.7554/eLife.20718.028 [file elife-20718-supp2.pdb]

ATOM      1  N   THR A  11      24.278   8.122  15.479  1.00 85.42
ATOM      2  CA  THR A  11      23.838   9.033  14.398  1.00 85.42
ATOM      6  C   THR A  11      22.766   8.381  13.590  1.00 85.42
ATOM      7  O   THR A  11      21.894   9.044  13.029  1.00 85.42
ATOM      3  CB  THR A  11      24.990   9.353  13.492  1.00 85.42
ATOM      5  CG2 THR A  11      25.374   8.088  12.709  1.00 85.42
ATOM      4  OG1 THR A  11      24.627  10.395  12.597  1.00 85.42
ATOM      8  N   HIS A  12      22.797   7.040  13.533  1.00 45.19
ATOM      9  CA  HIS A  12      21.807   6.298  12.817  1.00 45.19
ATOM     16  C   HIS A  12      20.498   6.599  13.461  1.00 45.19
ATOM     17  O   HIS A  12      19.479   6.744  12.790  1.00 45.19
ATOM     12  CB  HIS A  12      22.035   4.779  12.930  1.00 45.19
ATOM     11  CG  HIS A  12      21.032   3.943  12.195  1.00 45.19
ATOM     14  CD2 HIS A  12      19.881   3.366  12.642  1.00 45.19
ATOM     10  ND1 HIS A  12      21.137   3.589  10.868  1.00 45.19
ATOM     15  CE1 HIS A  12      20.055   2.823  10.580  1.00 45.19
ATOM     13  NE2 HIS A  12      19.264   2.659  11.624  1.00 45.19
ATOM     18  N   LEU A  13      20.505   6.704  14.801  1.00159.26
ATOM     19  CA  LEU A  13      19.304   6.937  15.541  1.00159.26
ATOM     24  C   LEU A  13      18.737   8.256  15.131  1.00159.26
ATOM     25  O   LEU A  13      17.556   8.363  14.804  1.00159.26
ATOM     20  CB  LEU A  13      19.574   7.074  17.044  1.00159.26
ATOM     21  CG  LEU A  13      20.348   5.894  17.648  1.00159.26
ATOM     22  CD1 LEU A  13      20.572   6.112  19.152  1.00159.26
ATOM     23  CD2 LEU A  13      19.689   4.548  17.316  1.00159.26
ATOM     26  N   ILE A  14      19.587   9.300  15.130  1.00 46.68
ATOM     27  CA  ILE A  14      19.169  10.641  14.842  1.00 46.68
ATOM     32  C   ILE A  14      18.745  10.787  13.416  1.00 46.68
ATOM     33  O   ILE A  14      17.781  11.492  13.124  1.00 46.68
ATOM     28  CB  ILE A  14      20.211  11.685  15.124  1.00 46.68
ATOM     29  CG1 ILE A  14      19.570  13.082  15.069  1.00 46.68
ATOM     30  CG2 ILE A  14      21.376  11.498  14.139  1.00 46.68
ATOM     31  CD1 ILE A  14      20.453  14.190  15.638  1.00 46.68
ATOM     34  N   GLU A  15      19.448  10.119  12.484  1.00 49.21
ATOM     35  CA  GLU A  15      19.191  10.303  11.084  1.00 49.21
ATOM     41  C   GLU A  15      17.758   9.983  10.796  1.00 49.21
ATOM     42  O   GLU A  15      17.102  10.699  10.040  1.00 49.21
ATOM     36  CB  GLU A  15      20.080   9.404  10.212  1.00 49.21
ATOM     37  CG  GLU A  15      21.554   9.808  10.274  1.00 49.21
ATOM     38  CD  GLU A  15      22.387   8.695   9.654  1.00 49.21
ATOM     39  OE1 GLU A  15      22.073   8.284   8.505  1.00 49.21
ATOM     40  OE2 GLU A  15      23.346   8.239  10.329  1.00 49.21
ATOM     43  N   LEU A  16      17.231   8.892  11.379  1.00 55.45
ATOM     44  CA  LEU A  16      15.853   8.556  11.178  1.00 55.45
ATOM     49  C   LEU A  16      15.025   9.611  11.844  1.00 55.45
ATOM     50  O   LEU A  16      13.978  10.017  11.342  1.00 55.45
ATOM     45  CB  LEU A  16      15.465   7.190  11.774  1.00 55.45
ATOM     46  CG  LEU A  16      14.030   6.762  11.408  1.00 55.45
ATOM     47  CD1 LEU A  16      13.907   6.479   9.903  1.00 55.45
ATOM     48  CD2 LEU A  16      13.548   5.591  12.277  1.00 55.45
ATOM     51  N   ARG A  17      15.510  10.119  12.989  1.00 96.74
ATOM     52  CA  ARG A  17      14.775  11.061  13.781  1.00 96.74
ATOM     60  C   ARG A  17      14.454  12.251  12.937  1.00 96.74
ATOM     61  O   ARG A  17      13.389  12.834  13.107  1.00 96.74
ATOM     53  CB  ARG A  17      15.589  11.591  14.971  1.00 96.74
ATOM     54  CG  ARG A  17      16.030  10.520  15.968  1.00 96.74
ATOM     55  CD  ARG A  17      16.918  11.094  17.072  1.00 96.74
ATOM     56  NE  ARG A  17      17.300   9.983  17.986  1.00 96.74
ATOM     57  CZ  ARG A  17      18.468  10.068  18.685  1.00 96.74
ATOM     58  NH1 ARG A  17      19.284  11.149  18.516  1.00 96.74
ATOM     59  NH2 ARG A  17      18.821   9.076  19.552  1.00 96.74
ATOM     62  N   LYS A  18      15.409  12.699  12.092  1.00 76.78
ATOM     63  CA  LYS A  18      15.251  13.806  11.184  1.00 76.78
ATOM     69  C   LYS A  18      14.393  13.452  10.001  1.00 76.78
ATOM     70  O   LYS A  18      13.539  14.237   9.588  1.00 76.78
ATOM     64  CB  LYS A  18      16.600  14.294  10.637  1.00 76.78
ATOM     65  CG  LYS A  18      17.492  14.918  11.710  1.00 76.78
ATOM     66  CD  LYS A  18      18.951  15.070  11.279  1.00 76.78
ATOM     67  CE  LYS A  18      19.805  15.840  12.288  1.00 76.78
ATOM     68  NZ  LYS A  18      19.370  17.255  12.338  1.00 76.78
ATOM     71  N   ARG A  19      14.590  12.241   9.437  1.00 92.87
ATOM     72  CA  ARG A  19      13.935  11.797   8.237  1.00 92.87
ATOM     80  C   ARG A  19      12.468  11.782   8.462  1.00 92.87
ATOM     81  O   ARG A  19      11.703  11.995   7.524  1.00 92.87
ATOM     73  CB  ARG A  19      14.306  10.360   7.838  1.00 92.87
ATOM     74  CG  ARG A  19      15.717  10.190   7.282  1.00 92.87
ATOM     75  CD  ARG A  19      15.747   9.963   5.770  1.00 92.87
ATOM     76  NE  ARG A  19      17.134   9.554   5.419  1.00 92.87
ATOM     77  CZ  ARG A  19      18.051  10.480   5.015  1.00 92.87
ATOM     78  NH1 ARG A  19      17.679  11.781   4.848  1.00 92.87
ATOM     79  NH2 ARG A  19      19.339  10.095   4.776  1.00 92.87
ATOM     82  N   LEU A  20      12.048  11.446   9.697  1.00166.97
ATOM     83  CA  LEU A  20      10.655  11.423  10.028  1.00166.97
ATOM     88  C   LEU A  20      10.058  12.794   9.939  1.00166.97
ATOM     89  O   LEU A  20       9.019  12.976   9.312  1.00166.97
ATOM     84  CB  LEU A  20      10.351  10.885  11.437  1.00166.97
ATOM     85  CG  LEU A  20      10.310   9.349  11.530  1.00166.97
ATOM     86  CD1 LEU A  20       9.073   8.788  10.814  1.00166.97
ATOM     87  CD2 LEU A  20      11.602   8.703  11.015  1.00166.97
ATOM     90  N   LEU A  21      10.725  13.804  10.524  1.00 99.91
ATOM     91  CA  LEU A  21      10.194  15.135  10.610  1.00 99.91
ATOM     96  C   LEU A  21      10.026  15.689   9.229  1.00 99.91
ATOM     97  O   LEU A  21       9.040  16.364   8.938  1.00 99.91
ATOM     92  CB  LEU A  21      11.129  16.037  11.434  1.00 99.91
ATOM     93  CG  LEU A  21      10.606  17.442  11.785  1.00 99.91
ATOM     94  CD1 LEU A  21      11.601  18.138  12.721  1.00 99.91
ATOM     95  CD2 LEU A  21      10.312  18.300  10.546  1.00 99.91
ATOM     98  N   ASN A  22      10.994  15.427   8.338  1.00 60.11
ATOM     99  CA  ASN A  22      10.922  15.924   6.996  1.00 60.11
ATOM    104  C   ASN A  22       9.717  15.312   6.341  1.00 60.11
ATOM    105  O   ASN A  22       8.965  16.001   5.653  1.00 60.11
ATOM    100  CB  ASN A  22      12.158  15.511   6.169  1.00 60.11
ATOM    101  CG  ASN A  22      12.249  16.305   4.867  1.00 60.11
ATOM    103  ND2 ASN A  22      11.124  16.413   4.110  1.00 60.11
ATOM    102  OD1 ASN A  22      13.318  16.804   4.516  1.00 60.11
ATOM    106  N   CYS A  23       9.509  13.993   6.529  1.00 90.09
ATOM    107  CA  CYS A  23       8.399  13.309   5.923  1.00 90.09
ATOM    110  C   CYS A  23       7.121  13.844   6.474  1.00 90.09
ATOM    111  O   CYS A  23       6.163  14.055   5.732  1.00 90.09
ATOM    108  CB  CYS A  23       8.365  11.797   6.206  1.00 90.09
ATOM    109  SG  CYS A  23       9.581  10.847   5.252  1.00 90.09
ATOM    112  N   ILE A  24       7.081  14.055   7.804  1.00133.76
ATOM    113  CA  ILE A  24       5.894  14.492   8.477  1.00133.76
ATOM    118  C   ILE A  24       5.527  15.873   8.032  1.00133.76
ATOM    119  O   ILE A  24       4.351  16.168   7.832  1.00133.76
ATOM    114  CB  ILE A  24       5.999  14.468   9.979  1.00133.76
ATOM    115  CG1 ILE A  24       4.593  14.493  10.588  1.00133.76
ATOM    116  CG2 ILE A  24       6.868  15.644  10.443  1.00133.76
ATOM    117  CD1 ILE A  24       3.764  13.258  10.245  1.00133.76
ATOM    120  N   ILE A  25       6.526  16.762   7.855  1.00 50.76
ATOM    121  CA  ILE A  25       6.231  18.112   7.465  1.00 50.76
ATOM    126  C   ILE A  25       5.539  18.059   6.141  1.00 50.76
ATOM    127  O   ILE A  25       4.577  18.788   5.912  1.00 50.76
ATOM    122  CB  ILE A  25       7.433  18.979   7.223  1.00 50.76
ATOM    123  CG1 ILE A  25       8.293  19.161   8.481  1.00 50.76
ATOM    124  CG2 ILE A  25       6.918  20.307   6.649  1.00 50.76
ATOM    125  CD1 ILE A  25       9.596  19.903   8.184  1.00 50.76
ATOM    128  N   ALA A  26       6.036  17.196   5.234  1.00 40.12
ATOM    129  CA  ALA A  26       5.538  17.073   3.894  1.00 40.12
ATOM    131  C   ALA A  26       4.111  16.606   3.890  1.00 40.12
ATOM    132  O   ALA A  26       3.307  17.095   3.103  1.00 40.12
ATOM    130  CB  ALA A  26       6.349  16.072   3.056  1.00 40.12
ATOM    133  N   VAL A  27       3.767  15.634   4.756  1.00 51.50
ATOM    134  CA  VAL A  27       2.454  15.045   4.819  1.00 51.50
ATOM    138  C   VAL A  27       1.439  16.060   5.272  1.00 51.50
ATOM    139  O   VAL A  27       0.286  16.052   4.847  1.00 51.50
ATOM    135  CB  VAL A  27       2.404  13.890   5.777  1.00 51.50
ATOM    136  CG1 VAL A  27       0.962  13.356   5.837  1.00 51.50
ATOM    137  CG2 VAL A  27       3.441  12.844   5.331  1.00 51.50
ATOM    140  N   ILE A  28       1.827  16.924   6.220  1.00152.46
ATOM    141  CA  ILE A  28       0.965  17.948   6.738  1.00152.46
ATOM    146  C   ILE A  28       0.702  18.972   5.678  1.00152.46
ATOM    147  O   ILE A  28      -0.423  19.448   5.532  1.00152.46
ATOM    142  CB  ILE A  28       1.606  18.677   7.881  1.00152.46
ATOM    143  CG1 ILE A  28       1.924  17.720   9.043  1.00152.46
ATOM    144  CG2 ILE A  28       0.691  19.846   8.257  1.00152.46
ATOM    145  CD1 ILE A  28       0.701  17.016   9.627  1.00152.46
ATOM    148  N   VAL A  29       1.753  19.375   4.935  1.00 47.33
ATOM    149  CA  VAL A  29       1.592  20.391   3.932  1.00 47.33
ATOM    153  C   VAL A  29       0.734  19.865   2.831  1.00 47.33
ATOM    154  O   VAL A  29      -0.134  20.562   2.311  1.00 47.33
ATOM    150  CB  VAL A  29       2.880  20.916   3.351  1.00 47.33
ATOM    151  CG1 VAL A  29       3.654  21.631   4.470  1.00 47.33
ATOM    152  CG2 VAL A  29       3.660  19.777   2.680  1.00 47.33
ATOM    155  N   ILE A  30       0.959  18.598   2.457  1.00155.02
ATOM    156  CA  ILE A  30       0.229  17.950   1.418  1.00155.02
ATOM    161  C   ILE A  30      -1.207  17.821   1.880  1.00155.02
ATOM    162  O   ILE A  30      -2.145  17.882   1.087  1.00155.02
ATOM    157  CB  ILE A  30       0.935  16.682   1.046  1.00155.02
ATOM    158  CG1 ILE A  30       0.434  16.094  -0.268  1.00155.02
ATOM    159  CG2 ILE A  30       1.055  15.784   2.268  1.00155.02
ATOM    160  CD1 ILE A  30      -1.069  15.927  -0.463  1.00155.02
ATOM    163  N   PHE A  31      -1.411  17.649   3.198  1.00113.60
ATOM    164  CA  PHE A  31      -2.697  17.557   3.844  1.00113.60
ATOM    172  C   PHE A  31      -3.459  18.819   3.597  1.00113.60
ATOM    173  O   PHE A  31      -4.654  18.788   3.319  1.00113.60
ATOM    165  CB  PHE A  31      -2.499  17.382   5.363  1.00113.60
ATOM    166  CG  PHE A  31      -3.768  17.150   6.112  1.00113.60
ATOM    167  CD1 PHE A  31      -4.253  15.877   6.293  1.00113.60
ATOM    168  CD2 PHE A  31      -4.462  18.208   6.652  1.00113.60
ATOM    169  CE1 PHE A  31      -5.414  15.667   7.000  1.00113.60
ATOM    170  CE2 PHE A  31      -5.625  18.001   7.357  1.00113.60
ATOM    171  CZ  PHE A  31      -6.104  16.728   7.535  1.00113.60
ATOM    174  N   LEU A  32      -2.784  19.974   3.699  1.00 99.65
ATOM    175  CA  LEU A  32      -3.438  21.241   3.531  1.00 99.65
ATOM    180  C   LEU A  32      -3.950  21.369   2.131  1.00 99.65
ATOM    181  O   LEU A  32      -5.063  21.848   1.919  1.00 99.65
ATOM    176  CB  LEU A  32      -2.500  22.435   3.812  1.00 99.65
ATOM    177  CG  LEU A  32      -3.129  23.843   3.662  1.00 99.65
ATOM    178  CD1 LEU A  32      -3.361  24.245   2.193  1.00 99.65
ATOM    179  CD2 LEU A  32      -4.402  23.970   4.514  1.00 99.65
ATOM    182  N   CYS A  33      -3.147  20.947   1.139  1.00 40.57
ATOM    183  CA  CYS A  33      -3.527  21.075  -0.237  1.00 40.57
ATOM    186  C   CYS A  33      -4.779  20.297  -0.438  1.00 40.57
ATOM    187  O   CYS A  33      -5.747  20.793  -1.012  1.00 40.57
ATOM    184  CB  CYS A  33      -2.471  20.478  -1.189  1.00 40.57
ATOM    185  SG  CYS A  33      -2.942  20.574  -2.943  1.00 40.57
ATOM    188  N   LEU A  34      -4.808  19.057   0.077  1.00124.60
ATOM    189  CA  LEU A  34      -5.959  18.251  -0.159  1.00124.60
ATOM    194  C   LEU A  34      -7.153  18.829   0.540  1.00124.60
ATOM    195  O   LEU A  34      -8.287  18.630   0.111  1.00124.60
ATOM    190  CB  LEU A  34      -5.911  16.793   0.256  1.00124.60
ATOM    191  CG  LEU A  34      -7.150  16.214  -0.437  1.00124.60
ATOM    192  CD1 LEU A  34      -6.905  16.058  -1.938  1.00124.60
ATOM    193  CD2 LEU A  34      -7.748  15.012   0.247  1.00124.60
ATOM    196  N   VAL A  35      -6.950  19.522   1.672  1.00 53.22
ATOM    197  CA  VAL A  35      -8.054  20.063   2.420  1.00 53.22
ATOM    201  C   VAL A  35      -8.838  21.022   1.569  1.00 53.22
ATOM    202  O   VAL A  35     -10.067  20.985   1.570  1.00 53.22
ATOM    198  CB  VAL A  35      -7.621  20.883   3.604  1.00 53.22
ATOM    199  CG1 VAL A  35      -8.873  21.497   4.251  1.00 53.22
ATOM    200  CG2 VAL A  35      -6.791  20.020   4.563  1.00 53.22
ATOM    203  N   TYR A  36      -8.150  21.920   0.833  1.00 65.21
ATOM    204  CA  TYR A  36      -8.810  22.955   0.074  1.00 65.21
ATOM    213  C   TYR A  36      -9.633  22.363  -1.040  1.00 65.21
ATOM    214  O   TYR A  36     -10.802  22.699  -1.216  1.00 65.21
ATOM    205  CB  TYR A  36      -7.790  23.919  -0.563  1.00 65.21
ATOM    206  CG  TYR A  36      -8.495  25.076  -1.185  1.00 65.21
ATOM    207  CD1 TYR A  36      -8.915  26.124  -0.402  1.00 65.21
ATOM    208  CD2 TYR A  36      -8.720  25.132  -2.543  1.00 65.21
ATOM    209  CE1 TYR A  36      -9.559  27.205  -0.954  1.00 65.21
ATOM    210  CE2 TYR A  36      -9.364  26.212  -3.103  1.00 65.21
ATOM    211  CZ  TYR A  36      -9.786  27.251  -2.307  1.00 65.21
ATOM    212  OH  TYR A  36     -10.447  28.360  -2.877  1.00 65.21
ATOM    215  N   PHE A  37      -9.010  21.452  -1.805  1.00103.80
ATOM    216  CA  PHE A  37      -9.468  20.739  -2.970  1.00103.80
ATOM    224  C   PHE A  37     -10.418  19.633  -2.603  1.00103.80
ATOM    225  O   PHE A  37     -10.949  18.969  -3.485  1.00103.80
ATOM    217  CB  PHE A  37      -8.320  20.091  -3.764  1.00103.80
ATOM    218  CG  PHE A  37      -7.456  21.182  -4.293  1.00103.80
ATOM    219  CD1 PHE A  37      -6.428  21.689  -3.532  1.00103.80
ATOM    220  CD2 PHE A  37      -7.675  21.702  -5.547  1.00103.80
ATOM    221  CE1 PHE A  37      -5.627  22.696  -4.014  1.00103.80
ATOM    222  CE2 PHE A  37      -6.877  22.710  -6.036  1.00103.80
ATOM    223  CZ  PHE A  37      -5.849  23.208  -5.270  1.00103.80
ATOM    226  N   ALA A  38     -10.597  19.339  -1.304  1.00 63.74
ATOM    227  CA  ALA A  38     -11.281  18.161  -0.826  1.00 63.74
ATOM    229  C   ALA A  38     -12.675  17.966  -1.357  1.00 63.74
ATOM    230  O   ALA A  38     -13.042  16.834  -1.662  1.00 63.74
ATOM    228  CB  ALA A  38     -11.381  18.130   0.710  1.00 63.74
ATOM    231  N   ASN A  39     -13.503  19.017  -1.488  1.00 66.18
ATOM    232  CA  ASN A  39     -14.856  18.791  -1.922  1.00 66.18
ATOM    237  C   ASN A  39     -14.834  18.150  -3.274  1.00 66.18
ATOM    238  O   ASN A  39     -15.702  17.337  -3.587  1.00 66.18
ATOM    233  CB  ASN A  39     -15.693  20.079  -1.998  1.00 66.18
ATOM    234  CG  ASN A  39     -15.946  20.534  -0.568  1.00 66.18
ATOM    236  ND2 ASN A  39     -16.326  19.572   0.315  1.00 66.18
ATOM    235  OD1 ASN A  39     -15.812  21.713  -0.241  1.00 66.18
ATOM    239  N   ASP A  40     -13.866  18.542  -4.121  1.00 59.89
ATOM    240  CA  ASP A  40     -13.720  18.012  -5.449  1.00 59.89
ATOM    245  C   ASP A  40     -13.296  16.571  -5.410  1.00 59.89
ATOM    246  O   ASP A  40     -13.811  15.756  -6.173  1.00 59.89
ATOM    241  CB  ASP A  40     -12.673  18.788  -6.267  1.00 59.89
ATOM    242  CG  ASP A  40     -12.812  18.388  -7.730  1.00 59.89
ATOM    243  OD1 ASP A  40     -12.741  17.163  -8.029  1.00 59.89
ATOM    244  OD2 ASP A  40     -12.991  19.307  -8.572  1.00 59.89
ATOM    247  N   ILE A  41     -12.343  16.217  -4.521  1.00 93.29
ATOM    248  CA  ILE A  41     -11.832  14.875  -4.433  1.00 93.29
ATOM    253  C   ILE A  41     -12.932  13.960  -3.990  1.00 93.29
ATOM    254  O   ILE A  41     -12.997  12.799  -4.394  1.00 93.29
ATOM    249  CB  ILE A  41     -10.592  14.760  -3.603  1.00 93.29
ATOM    250  CG1 ILE A  41     -10.018  13.348  -3.745  1.00 93.29
ATOM    251  CG2 ILE A  41     -10.878  15.231  -2.173  1.00 93.29
ATOM    252  CD1 ILE A  41      -8.532  13.299  -3.425  1.00 93.29
ATOM    255  N   TYR A  42     -13.835  14.482  -3.142  1.00 84.38
ATOM    256  CA  TYR A  42     -14.988  13.772  -2.671  1.00 84.38
ATOM    265  C   TYR A  42     -15.797  13.380  -3.871  1.00 84.38
ATOM    266  O   TYR A  42     -16.421  12.322  -3.873  1.00 84.38
ATOM    257  CB  TYR A  42     -15.870  14.643  -1.749  1.00 84.38
ATOM    258  CG  TYR A  42     -17.165  13.949  -1.472  1.00 84.38
ATOM    259  CD1 TYR A  42     -17.289  13.015  -0.465  1.00 84.38
ATOM    260  CD2 TYR A  42     -18.272  14.258  -2.230  1.00 84.38
ATOM    261  CE1 TYR A  42     -18.495  12.396  -0.231  1.00 84.38
ATOM    262  CE2 TYR A  42     -19.479  13.643  -2.001  1.00 84.38
ATOM    263  CZ  TYR A  42     -19.591  12.710  -1.002  1.00 84.38
ATOM    264  OH  TYR A  42     -20.833  12.082  -0.775  1.00 84.38
ATOM    267  N   HIS A  43     -15.840  14.237  -4.912  1.00 46.52
ATOM    268  CA  HIS A  43     -16.598  13.950  -6.100  1.00 46.52
ATOM    275  C   HIS A  43     -16.062  12.722  -6.773  1.00 46.52
ATOM    276  O   HIS A  43     -16.828  11.838  -7.154  1.00 46.52
ATOM    271  CB  HIS A  43     -16.542  15.073  -7.154  1.00 46.52
ATOM    270  CG  HIS A  43     -17.195  16.345  -6.709  1.00 46.52
ATOM    273  CD2 HIS A  43     -18.497  16.730  -6.773  1.00 46.52
ATOM    269  ND1 HIS A  43     -16.523  17.387  -6.115  1.00 46.52
ATOM    274  CE1 HIS A  43     -17.446  18.347  -5.848  1.00 46.52
ATOM    272  NE2 HIS A  43     -18.659  17.991  -6.229  1.00 46.52
ATOM    277  N   LEU A  44     -14.728  12.625  -6.936  1.00 58.72
ATOM    278  CA  LEU A  44     -14.170  11.519  -7.657  1.00 58.72
ATOM    283  C   LEU A  44     -14.426  10.252  -6.904  1.00 58.72
ATOM    284  O   LEU A  44     -14.692   9.210  -7.500  1.00 58.72
ATOM    279  CB  LEU A  44     -12.657  11.605  -7.888  1.00 58.72
ATOM    280  CG  LEU A  44     -12.184  10.528  -8.880  1.00 58.72
ATOM    281  CD1 LEU A  44     -12.714  10.826 -10.292  1.00 58.72
ATOM    282  CD2 LEU A  44     -10.665  10.323  -8.836  1.00 58.72
ATOM    285  N   VAL A  45     -14.334  10.303  -5.563  1.00 43.55
ATOM    286  CA  VAL A  45     -14.524   9.130  -4.764  1.00 43.55
ATOM    290  C   VAL A  45     -15.929   8.610  -4.930  1.00 43.55
ATOM    291  O   VAL A  45     -16.134   7.402  -5.027  1.00 43.55
ATOM    287  CB  VAL A  45     -14.297   9.373  -3.302  1.00 43.55
ATOM    288  CG1 VAL A  45     -14.644   8.090  -2.530  1.00 43.55
ATOM    289  CG2 VAL A  45     -12.842   9.835  -3.109  1.00 43.55
ATOM    292  N   SER A  46     -16.932   9.512  -4.948  1.00 54.83
ATOM    293  CA  SER A  46     -18.330   9.186  -5.059  1.00 54.83
ATOM    296  C   SER A  46     -18.675   8.683  -6.435  1.00 54.83
ATOM    297  O   SER A  46     -19.709   8.044  -6.621  1.00 54.83
ATOM    294  CB  SER A  46     -19.232  10.403  -4.791  1.00 54.83
ATOM    295  OG  SER A  46     -20.597  10.056  -4.980  1.00 54.83
ATOM    298  N   ALA A  47     -17.813   8.950  -7.433  1.00 51.04
ATOM    299  CA  ALA A  47     -18.093   8.678  -8.820  1.00 51.04
ATOM    301  C   ALA A  47     -18.328   7.221  -9.108  1.00 51.04
ATOM    302  O   ALA A  47     -19.242   6.909  -9.871  1.00 51.04
ATOM    300  CB  ALA A  47     -16.959   9.142  -9.750  1.00 51.04
ATOM    303  N   PRO A  48     -17.581   6.298  -8.569  1.00105.90
ATOM    304  CA  PRO A  48     -17.766   4.921  -8.949  1.00105.90
ATOM    308  C   PRO A  48     -19.126   4.357  -8.668  1.00105.90
ATOM    309  O   PRO A  48     -19.612   3.591  -9.501  1.00105.90
ATOM    306  CB  PRO A  48     -16.621   4.158  -8.288  1.00105.90
ATOM    307  CG  PRO A  48     -15.495   5.206  -8.207  1.00105.90
ATOM    305  CD  PRO A  48     -16.225   6.560  -8.115  1.00105.90
ATOM    310  N   LEU A  49     -19.727   4.659  -7.496  1.00 93.16
ATOM    311  CA  LEU A  49     -21.025   4.139  -7.177  1.00 93.16
ATOM    316  C   LEU A  49     -22.083   4.847  -7.956  1.00 93.16
ATOM    317  O   LEU A  49     -22.999   4.234  -8.500  1.00 93.16
ATOM    312  CB  LEU A  49     -21.413   4.285  -5.701  1.00 93.16
ATOM    313  CG  LEU A  49     -22.752   3.586  -5.417  1.00 93.16
ATOM    314  CD1 LEU A  49     -22.598   2.058  -5.498  1.00 93.16
ATOM    315  CD2 LEU A  49     -23.395   4.075  -4.115  1.00 93.16
ATOM    318  N   ILE A  50     -21.940   6.177  -8.060  1.00167.42
ATOM    319  CA  ILE A  50     -22.932   7.011  -8.662  1.00167.42
ATOM    324  C   ILE A  50     -23.198   6.525 -10.048  1.00167.42
ATOM    325  O   ILE A  50     -24.355   6.414 -10.454  1.00167.42
ATOM    320  CB  ILE A  50     -22.440   8.422  -8.765  1.00167.42
ATOM    321  CG1 ILE A  50     -22.309   9.058  -7.370  1.00167.42
ATOM    322  CG2 ILE A  50     -23.348   9.171  -9.736  1.00167.42
ATOM    323  CD1 ILE A  50     -23.624   9.108  -6.590  1.00167.42
ATOM    326  N   LYS A  51     -22.138   6.239 -10.822  1.00 91.61
ATOM    327  CA  LYS A  51     -22.333   5.795 -12.171  1.00 91.61
ATOM    333  C   LYS A  51     -22.998   4.445 -12.231  1.00 91.61
ATOM    334  O   LYS A  51     -24.053   4.305 -12.847  1.00 91.61
ATOM    328  CB  LYS A  51     -21.000   5.671 -12.933  1.00 91.61
ATOM    329  CG  LYS A  51     -20.001   4.753 -12.221  1.00 91.61
ATOM    330  CD  LYS A  51     -18.860   4.237 -13.095  1.00 91.61
ATOM    331  CE  LYS A  51     -17.961   3.237 -12.363  1.00 91.61
ATOM    332  NZ  LYS A  51     -17.003   2.622 -13.308  1.00 91.61
ATOM    335  N   GLN A  52     -22.401   3.409 -11.591  1.00138.30
ATOM    336  CA  GLN A  52     -22.924   2.078 -11.736  1.00138.30
ATOM    342  C   GLN A  52     -24.217   1.829 -11.004  1.00138.30
ATOM    343  O   GLN A  52     -25.143   1.290 -11.610  1.00138.30
ATOM    337  CB  GLN A  52     -21.909   0.965 -11.422  1.00138.30
ATOM    338  CG  GLN A  52     -21.356   0.944 -10.001  1.00138.30
ATOM    339  CD  GLN A  52     -20.397  -0.237  -9.943  1.00138.30
ATOM    341  NE2 GLN A  52     -19.488  -0.326 -10.950  1.00138.30
ATOM    340  OE1 GLN A  52     -20.452  -1.058  -9.030  1.00138.30
ATOM    344  N   LEU A  53     -24.344   2.205  -9.707  1.00139.39
ATOM    345  CA  LEU A  53     -25.594   1.939  -9.041  1.00139.39
ATOM    350  C   LEU A  53     -26.193   3.245  -8.598  1.00139.39
ATOM    351  O   LEU A  53     -25.951   3.699  -7.480  1.00139.39
ATOM    346  CB  LEU A  53     -25.461   1.121  -7.738  1.00139.39
ATOM    347  CG  LEU A  53     -24.878  -0.298  -7.885  1.00139.39
ATOM    348  CD1 LEU A  53     -25.731  -1.173  -8.815  1.00139.39
ATOM    349  CD2 LEU A  53     -23.395  -0.266  -8.265  1.00139.39
ATOM    352  N   PRO A  54     -26.970   3.866  -9.438  1.00114.98
ATOM    353  CA  PRO A  54     -27.600   5.110  -9.068  1.00114.98
ATOM    357  C   PRO A  54     -28.713   4.919  -8.082  1.00114.98
ATOM    358  O   PRO A  54     -29.062   5.870  -7.385  1.00114.98
ATOM    355  CB  PRO A  54     -28.064   5.753 -10.374  1.00114.98
ATOM    356  CG  PRO A  54     -27.094   5.185 -11.423  1.00114.98
ATOM    354  CD  PRO A  54     -26.696   3.809 -10.865  1.00114.98
ATOM    359  N   GLN A  55     -29.305   3.713  -8.035  1.00 90.45
ATOM    360  CA  GLN A  55     -30.402   3.435  -7.159  1.00 90.45
ATOM    366  C   GLN A  55     -29.909   3.462  -5.750  1.00 90.45
ATOM    367  O   GLN A  55     -30.628   3.846  -4.828  1.00 90.45
ATOM    361  CB  GLN A  55     -31.075   2.076  -7.444  1.00 90.45
ATOM    362  CG  GLN A  55     -30.141   0.864  -7.380  1.00 90.45
ATOM    363  CD  GLN A  55     -29.579   0.637  -8.780  1.00 90.45
ATOM    365  NE2 GLN A  55     -28.785  -0.454  -8.950  1.00 90.45
ATOM    364  OE1 GLN A  55     -29.847   1.405  -9.702  1.00 90.45
ATOM    368  N   GLY A  56     -28.652   3.035  -5.556  1.00 98.33
ATOM    369  CA  GLY A  56     -28.098   2.961  -4.252  1.00 98.33
ATOM    370  C   GLY A  56     -27.437   4.221  -3.918  1.00 98.33
ATOM    371  O   GLY A  56     -27.660   5.258  -4.529  1.00 98.33
ATOM    372  N   SER A  57     -26.615   4.111  -2.872  1.00447.66
ATOM    373  CA  SER A  57     -25.957   5.160  -2.211  1.00447.66
ATOM    376  C   SER A  57     -26.844   5.246  -1.108  1.00447.66
ATOM    377  O   SER A  57     -26.369   5.182   0.040  1.00447.66
ATOM    374  CB  SER A  57     -25.516   6.415  -3.048  1.00447.66
ATOM    375  OG  SER A  57     -26.512   7.297  -3.546  1.00447.66
ATOM    378  N   THR A  58     -28.156   5.387  -1.477  1.00318.64
ATOM    379  CA  THR A  58     -28.516   6.739  -1.756  1.00318.64
ATOM    383  C   THR A  58     -27.719   7.326  -0.673  1.00318.64
ATOM    384  O   THR A  58     -28.002   7.062   0.490  1.00318.64
ATOM    380  CB  THR A  58     -29.978   7.030  -1.618  1.00318.64
ATOM    382  CG2 THR A  58     -30.541   6.460  -0.306  1.00318.64
ATOM    381  OG1 THR A  58     -30.181   8.432  -1.713  1.00318.64
ATOM    385  N   MET A  59     -26.607   8.002  -1.014  1.00132.96
ATOM    386  CA  MET A  59     -25.608   8.074  -0.006  1.00132.96
ATOM    391  C   MET A  59     -26.096   8.963   1.050  1.00132.96
ATOM    392  O   MET A  59     -26.104  10.174   0.889  1.00132.96
ATOM    387  CB  MET A  59     -24.235   8.569  -0.493  1.00132.96
ATOM    388  CG  MET A  59     -23.451   7.504  -1.263  1.00132.96
ATOM    389  SD  MET A  59     -21.987   8.108  -2.153  1.00132.96
ATOM    390  CE  MET A  59     -21.560   6.495  -2.873  1.00132.96
ATOM    393  N   ILE A  60     -26.486   8.368   2.189  1.00 83.17
ATOM    394  CA  ILE A  60     -27.052   9.158   3.232  1.00 83.17
ATOM    399  C   ILE A  60     -26.082   9.200   4.360  1.00 83.17
ATOM    400  O   ILE A  60     -25.329   8.251   4.582  1.00 83.17
ATOM    395  CB  ILE A  60     -28.342   8.611   3.774  1.00 83.17
ATOM    396  CG1 ILE A  60     -28.114   7.247   4.446  1.00 83.17
ATOM    397  CG2 ILE A  60     -29.362   8.576   2.622  1.00 83.17
ATOM    398  CD1 ILE A  60     -29.295   6.779   5.292  1.00 83.17
ATOM    401  N   ALA A  61     -26.043  10.345   5.071  1.00 59.41
ATOM    402  CA  ALA A  61     -25.149  10.444   6.184  1.00 59.41
ATOM    404  C   ALA A  61     -25.899   9.975   7.388  1.00 59.41
ATOM    405  O   ALA A  61     -26.607  10.739   8.044  1.00 59.41
ATOM    403  CB  ALA A  61     -24.672  11.882   6.453  1.00 59.41
ATOM    406  N   THR A  62     -25.698   8.688   7.724  1.00118.49
ATOM    407  CA  THR A  62     -26.337   8.062   8.836  1.00118.49
ATOM    411  C   THR A  62     -25.821   8.753  10.049  1.00118.49
ATOM    412  O   THR A  62     -26.532   8.894  11.043  1.00118.49
ATOM    408  CB  THR A  62     -26.011   6.600   8.956  1.00118.49
ATOM    410  CG2 THR A  62     -24.514   6.447   9.266  1.00118.49
ATOM    409  OG1 THR A  62     -26.788   6.006   9.984  1.00118.49
ATOM    413  N   ASP A  63     -24.548   9.187   9.971  1.00 72.55
ATOM    414  CA  ASP A  63     -23.849   9.854  11.031  1.00 72.55
ATOM    419  C   ASP A  63     -24.604  11.105  11.369  1.00 72.55
ATOM    420  O   ASP A  63     -25.081  11.826  10.495  1.00 72.55
ATOM    415  CB  ASP A  63     -22.417  10.247  10.617  1.00 72.55
ATOM    416  CG  ASP A  63     -21.611  10.632  11.847  1.00 72.55
ATOM    417  OD1 ASP A  63     -22.181  10.599  12.970  1.00 72.55
ATOM    418  OD2 ASP A  63     -20.405  10.960  11.678  1.00 72.55
ATOM    421  N   VAL A  64     -24.817  11.359  12.674  1.00 67.25
ATOM    422  CA  VAL A  64     -25.531  12.548  13.031  1.00 67.25
ATOM    426  C   VAL A  64     -24.686  13.761  12.817  1.00 67.25
ATOM    427  O   VAL A  64     -25.089  14.707  12.142  1.00 67.25
ATOM    423  CB  VAL A  64     -25.938  12.563  14.477  1.00 67.25
ATOM    424  CG1 VAL A  64     -26.597  13.919  14.786  1.00 67.25
ATOM    425  CG2 VAL A  64     -26.847  11.352  14.751  1.00 67.25
ATOM    428  N   ALA A  65     -23.501  13.731  13.456  1.00101.03
ATOM    429  CA  ALA A  65     -22.566  14.810  13.597  1.00101.03
ATOM    431  C   ALA A  65     -21.727  15.253  12.441  1.00101.03
ATOM    432  O   ALA A  65     -21.649  16.451  12.172  1.00101.03
ATOM    430  CB  ALA A  65     -21.585  14.562  14.756  1.00101.03
ATOM    433  N   SER A  66     -21.066  14.355  11.691  1.00101.68
ATOM    434  CA  SER A  66     -20.072  15.085  10.967  1.00101.68
ATOM    437  C   SER A  66     -19.718  14.537   9.634  1.00101.68
ATOM    438  O   SER A  66     -19.293  13.396   9.457  1.00101.68
ATOM    435  CB  SER A  66     -18.768  15.167  11.779  1.00101.68
ATOM    436  OG  SER A  66     -17.774  15.895  11.077  1.00101.68
ATOM    439  N   PRO A  67     -19.935  15.408   8.693  1.00143.37
ATOM    440  CA  PRO A  67     -19.475  15.182   7.362  1.00143.37
ATOM    444  C   PRO A  67     -18.014  15.421   7.372  1.00143.37
ATOM    445  O   PRO A  67     -17.324  14.706   6.667  1.00143.37
ATOM    442  CB  PRO A  67     -20.236  16.170   6.480  1.00143.37
ATOM    443  CG  PRO A  67     -21.525  16.455   7.272  1.00143.37
ATOM    441  CD  PRO A  67     -21.116  16.252   8.738  1.00143.37
ATOM    446  N   PHE A  68     -17.538  16.324   8.252  1.00 88.97
ATOM    447  CA  PHE A  68     -16.206  16.868   8.283  1.00 88.97
ATOM    455  C   PHE A  68     -15.231  15.755   8.466  1.00 88.97
ATOM    456  O   PHE A  68     -14.107  15.822   7.973  1.00 88.97
ATOM    448  CB  PHE A  68     -16.022  17.907   9.404  1.00 88.97
ATOM    449  CG  PHE A  68     -14.835  18.740   9.057  1.00 88.97
ATOM    450  CD1 PHE A  68     -14.933  19.688   8.064  1.00 88.97
ATOM    451  CD2 PHE A  68     -13.641  18.600   9.725  1.00 88.97
ATOM    452  CE1 PHE A  68     -13.857  20.472   7.727  1.00 88.97
ATOM    453  CE2 PHE A  68     -12.560  19.384   9.394  1.00 88.97
ATOM    454  CZ  PHE A  68     -12.664  20.320   8.392  1.00 88.97
ATOM    457  N   PHE A  69     -15.626  14.704   9.199  1.00 66.25
ATOM    458  CA  PHE A  69     -14.754  13.583   9.380  1.00 66.25
ATOM    466  C   PHE A  69     -14.409  13.067   8.015  1.00 66.25
ATOM    467  O   PHE A  69     -13.259  12.718   7.757  1.00 66.25
ATOM    459  CB  PHE A  69     -15.398  12.450  10.199  1.00 66.25
ATOM    460  CG  PHE A  69     -15.354  12.845  11.639  1.00 66.25
ATOM    461  CD1 PHE A  69     -16.138  13.863  12.128  1.00 66.25
ATOM    462  CD2 PHE A  69     -14.529  12.168  12.510  1.00 66.25
ATOM    463  CE1 PHE A  69     -16.087  14.212  13.458  1.00 66.25
ATOM    464  CE2 PHE A  69     -14.475  12.512  13.841  1.00 66.25
ATOM    465  CZ  PHE A  69     -15.254  13.538  14.317  1.00 66.25
ATOM    468  N   THR A  70     -15.395  13.014   7.096  1.00 78.47
ATOM    469  CA  THR A  70     -15.136  12.577   5.752  1.00 78.47
ATOM    473  C   THR A  70     -14.094  13.488   5.156  1.00 78.47
ATOM    474  O   THR A  70     -13.169  12.976   4.528  1.00 78.47
ATOM    470  CB  THR A  70     -16.345  12.606   4.845  1.00 78.47
ATOM    472  CG2 THR A  70     -15.926  12.199   3.422  1.00 78.47
ATOM    471  OG1 THR A  70     -17.355  11.729   5.319  1.00 78.47
ATOM    475  N   PRO A  71     -14.182  14.803   5.271  1.00113.03
ATOM    476  CA  PRO A  71     -13.087  15.589   4.788  1.00113.03
ATOM    480  C   PRO A  71     -11.763  15.406   5.438  1.00113.03
ATOM    481  O   PRO A  71     -10.763  15.456   4.727  1.00113.03
ATOM    478  CB  PRO A  71     -13.562  17.032   4.720  1.00113.03
ATOM    479  CG  PRO A  71     -15.027  16.860   4.317  1.00113.03
ATOM    477  CD  PRO A  71     -15.401  15.476   4.871  1.00113.03
ATOM    482  N   ILE A  72     -11.711  15.204   6.763  1.00 58.04
ATOM    483  CA  ILE A  72     -10.436  15.035   7.398  1.00 58.04
ATOM    488  C   ILE A  72      -9.828  13.768   6.882  1.00 58.04
ATOM    489  O   ILE A  72      -8.630  13.713   6.613  1.00 58.04
ATOM    484  CB  ILE A  72     -10.522  14.980   8.893  1.00 58.04
ATOM    485  CG1 ILE A  72     -11.035  16.328   9.427  1.00 58.04
ATOM    486  CG2 ILE A  72      -9.139  14.604   9.446  1.00 58.04
ATOM    487  CD1 ILE A  72     -11.423  16.300  10.903  1.00 58.04
ATOM    490  N   LYS A  73     -10.653  12.715   6.726  1.00 76.38
ATOM    491  CA  LYS A  73     -10.188  11.443   6.246  1.00 76.38
ATOM    497  C   LYS A  73      -9.662  11.622   4.860  1.00 76.38
ATOM    498  O   LYS A  73      -8.665  11.010   4.480  1.00 76.38
ATOM    492  CB  LYS A  73     -11.307  10.394   6.117  1.00 76.38
ATOM    493  CG  LYS A  73     -11.909   9.899   7.432  1.00 76.38
ATOM    494  CD  LYS A  73     -13.217   9.130   7.220  1.00 76.38
ATOM    495  CE  LYS A  73     -13.751   8.441   8.475  1.00 76.38
ATOM    496  NZ  LYS A  73     -12.940   7.240   8.774  1.00 76.38
ATOM    499  N   LEU A  74     -10.365  12.434   4.048  1.00155.33
ATOM    500  CA  LEU A  74     -10.003  12.608   2.678  1.00155.33
ATOM    505  C   LEU A  74      -8.716  13.366   2.651  1.00155.33
ATOM    506  O   LEU A  74      -7.758  12.961   1.997  1.00155.33
ATOM    501  CB  LEU A  74     -11.146  13.324   1.939  1.00155.33
ATOM    502  CG  LEU A  74     -11.275  12.996   0.443  1.00155.33
ATOM    503  CD1 LEU A  74     -12.459  13.763  -0.171  1.00155.33
ATOM    504  CD2 LEU A  74      -9.952  13.144  -0.312  1.00155.33
ATOM    507  N   THR A  75      -8.636  14.435   3.466  1.00109.28
ATOM    508  CA  THR A  75      -7.498  15.297   3.542  1.00109.28
ATOM    512  C   THR A  75      -6.290  14.511   3.937  1.00109.28
ATOM    513  O   THR A  75      -5.202  14.798   3.447  1.00109.28
ATOM    509  CB  THR A  75      -7.655  16.341   4.587  1.00109.28
ATOM    511  CG2 THR A  75      -6.355  17.115   4.630  1.00109.28
ATOM    510  OG1 THR A  75      -8.733  17.208   4.291  1.00109.28
ATOM    514  N   PHE A  76      -6.420  13.565   4.889  1.00149.80
ATOM    515  CA  PHE A  76      -5.281  12.781   5.296  1.00149.80
ATOM    523  C   PHE A  76      -4.827  11.791   4.257  1.00149.80
ATOM    524  O   PHE A  76      -3.635  11.688   3.976  1.00149.80
ATOM    516  CB  PHE A  76      -5.473  11.953   6.582  1.00149.80
ATOM    517  CG  PHE A  76      -5.332  12.827   7.781  1.00149.80
ATOM    518  CD1 PHE A  76      -4.090  13.295   8.144  1.00149.80
ATOM    519  CD2 PHE A  76      -6.425  13.191   8.533  1.00149.80
ATOM    520  CE1 PHE A  76      -3.933  14.102   9.246  1.00149.80
ATOM    521  CE2 PHE A  76      -6.267  13.996   9.639  1.00149.80
ATOM    522  CZ  PHE A  76      -5.026  14.452  10.001  1.00149.80
ATOM    525  N   MET A  77      -5.756  11.002   3.686  1.00129.51
ATOM    526  CA  MET A  77      -5.420   9.952   2.760  1.00129.51
ATOM    531  C   MET A  77      -4.817  10.501   1.511  1.00129.51
ATOM    532  O   MET A  77      -3.768  10.044   1.062  1.00129.51
ATOM    527  CB  MET A  77      -6.682   9.187   2.330  1.00129.51
ATOM    528  CG  MET A  77      -6.420   8.054   1.345  1.00129.51
ATOM    529  SD  MET A  77      -5.551   6.654   2.083  1.00129.51
ATOM    530  CE  MET A  77      -6.892   6.168   3.199  1.00129.51
ATOM    533  N   VAL A  78      -5.491  11.498   0.918  1.00 71.83
ATOM    534  CA  VAL A  78      -5.053  12.072  -0.315  1.00 71.83
ATOM    538  C   VAL A  78      -3.834  12.885  -0.061  1.00 71.83
ATOM    539  O   VAL A  78      -2.978  13.028  -0.930  1.00 71.83
ATOM    535  CB  VAL A  78      -6.097  12.905  -0.962  1.00 71.83
ATOM    536  CG1 VAL A  78      -5.539  13.471  -2.282  1.00 71.83
ATOM    537  CG2 VAL A  78      -7.341  12.011  -1.084  1.00 71.83
ATOM    540  N   SER A  79      -3.734  13.473   1.142  1.00123.09
ATOM    541  CA  SER A  79      -2.576  14.260   1.434  1.00123.09
ATOM    544  C   SER A  79      -1.381  13.366   1.387  1.00123.09
ATOM    545  O   SER A  79      -0.289  13.798   1.043  1.00123.09
ATOM    542  CB  SER A  79      -2.550  14.853   2.830  1.00123.09
ATOM    543  OG  SER A  79      -2.289  13.871   3.816  1.00123.09
ATOM    546  N   LEU A  80      -1.529  12.094   1.774  1.00 63.86
ATOM    547  CA  LEU A  80      -0.401  11.208   1.765  1.00 63.86
ATOM    552  C   LEU A  80       0.036  10.935   0.355  1.00 63.86
ATOM    553  O   LEU A  80       1.227  10.782   0.090  1.00 63.86
ATOM    548  CB  LEU A  80      -0.683   9.841   2.406  1.00 63.86
ATOM    549  CG  LEU A  80       0.550   8.920   2.374  1.00 63.86
ATOM    550  CD1 LEU A  80       1.682   9.476   3.256  1.00 63.86
ATOM    551  CD2 LEU A  80       0.185   7.466   2.705  1.00 63.86
ATOM    554  N   ILE A  81      -0.923  10.841  -0.589  1.00108.98
ATOM    555  CA  ILE A  81      -0.623  10.501  -1.950  1.00108.98
ATOM    560  C   ILE A  81       0.268  11.553  -2.541  1.00108.98
ATOM    561  O   ILE A  81       1.218  11.225  -3.246  1.00108.98
ATOM    556  CB  ILE A  81      -1.854  10.428  -2.805  1.00108.98
ATOM    557  CG1 ILE A  81      -2.847   9.411  -2.220  1.00108.98
ATOM    558  CG2 ILE A  81      -1.415  10.100  -4.242  1.00108.98
ATOM    559  CD1 ILE A  81      -2.278   7.999  -2.087  1.00108.98
ATOM    562  N   LEU A  82      -0.028  12.850  -2.310  1.00153.56
ATOM    563  CA  LEU A  82       0.814  13.868  -2.872  1.00153.56
ATOM    568  C   LEU A  82       2.164  13.900  -2.199  1.00153.56
ATOM    569  O   LEU A  82       3.164  14.222  -2.836  1.00153.56
ATOM    564  CB  LEU A  82       0.166  15.253  -3.042  1.00153.56
ATOM    565  CG  LEU A  82       1.111  16.323  -3.620  1.00153.56
ATOM    566  CD1 LEU A  82       2.110  16.829  -2.572  1.00153.56
ATOM    567  CD2 LEU A  82       1.822  15.810  -4.881  1.00153.56
ATOM    570  N   SER A  83       2.226  13.586  -0.887  1.00 61.54
ATOM    571  CA  SER A  83       3.436  13.560  -0.101  1.00 61.54
ATOM    574  C   SER A  83       4.266  12.333  -0.393  1.00 61.54
ATOM    575  O   SER A  83       5.407  12.242   0.056  1.00 61.54
ATOM    572  CB  SER A  83       3.135  13.559   1.410  1.00 61.54
ATOM    573  OG  SER A  83       4.343  13.530   2.154  1.00 61.54
ATOM    576  N   ALA A  84       3.730  11.361  -1.159  1.00 49.73
ATOM    577  CA  ALA A  84       4.382  10.093  -1.375  1.00 49.73
ATOM    579  C   ALA A  84       5.734  10.263  -2.004  1.00 49.73
ATOM    580  O   ALA A  84       6.674   9.588  -1.586  1.00 49.73
ATOM    578  CB  ALA A  84       3.576   9.156  -2.292  1.00 49.73
ATOM    581  N   PRO A  85       5.905  11.110  -2.978  1.00 79.95
ATOM    582  CA  PRO A  85       7.207  11.230  -3.575  1.00 79.95
ATOM    586  C   PRO A  85       8.249  11.706  -2.608  1.00 79.95
ATOM    587  O   PRO A  85       9.401  11.296  -2.741  1.00 79.95
ATOM    584  CB  PRO A  85       7.004  12.105  -4.810  1.00 79.95
ATOM    585  CG  PRO A  85       5.555  11.788  -5.231  1.00 79.95
ATOM    583  CD  PRO A  85       4.842  11.409  -3.920  1.00 79.95
ATOM    588  N   VAL A  86       7.881  12.588  -1.657  1.00 39.19
ATOM    589  CA  VAL A  86       8.804  13.081  -0.671  1.00 39.19
ATOM    593  C   VAL A  86       9.170  11.964   0.259  1.00 39.19
ATOM    594  O   VAL A  86      10.344  11.754   0.561  1.00 39.19
ATOM    590  CB  VAL A  86       8.230  14.186   0.163  1.00 39.19
ATOM    591  CG1 VAL A  86       9.245  14.553   1.258  1.00 39.19
ATOM    592  CG2 VAL A  86       7.860  15.358  -0.764  1.00 39.19
ATOM    595  N   ILE A  87       8.154  11.213   0.729  1.00 58.45
ATOM    596  CA  ILE A  87       8.350  10.147   1.671  1.00 58.45
ATOM    601  C   ILE A  87       9.150   9.029   1.065  1.00 58.45
ATOM    602  O   ILE A  87      10.006   8.453   1.734  1.00 58.45
ATOM    597  CB  ILE A  87       7.081   9.604   2.257  1.00 58.45
ATOM    598  CG1 ILE A  87       6.419  10.695   3.117  1.00 58.45
ATOM    599  CG2 ILE A  87       7.420   8.328   3.046  1.00 58.45
ATOM    600  CD1 ILE A  87       5.015  10.341   3.601  1.00 58.45
ATOM    603  N   LEU A  88       8.907   8.698  -0.219  1.00 64.23
ATOM    604  CA  LEU A  88       9.593   7.622  -0.888  1.00 64.23
ATOM    609  C   LEU A  88      11.060   7.927  -0.864  1.00 64.23
ATOM    610  O   LEU A  88      11.889   7.027  -0.731  1.00 64.23
ATOM    605  CB  LEU A  88       9.201   7.514  -2.374  1.00 64.23
ATOM    606  CG  LEU A  88       7.752   7.061  -2.628  1.00 64.23
ATOM    607  CD1 LEU A  88       7.446   6.990  -4.134  1.00 64.23
ATOM    608  CD2 LEU A  88       7.462   5.727  -1.921  1.00 64.23
ATOM    611  N   TYR A  89      11.402   9.216  -1.037  1.00 54.12
ATOM    612  CA  TYR A  89      12.749   9.713  -1.075  1.00 54.12
ATOM    621  C   TYR A  89      13.390   9.546   0.271  1.00 54.12
ATOM    622  O   TYR A  89      14.547   9.142   0.366  1.00 54.12
ATOM    613  CB  TYR A  89      12.770  11.204  -1.457  1.00 54.12
ATOM    614  CG  TYR A  89      14.173  11.698  -1.510  1.00 54.12
ATOM    615  CD1 TYR A  89      14.980  11.390  -2.581  1.00 54.12
ATOM    616  CD2 TYR A  89      14.674  12.489  -0.500  1.00 54.12
ATOM    617  CE1 TYR A  89      16.273  11.850  -2.637  1.00 54.12
ATOM    618  CE2 TYR A  89      15.967  12.954  -0.552  1.00 54.12
ATOM    619  CZ  TYR A  89      16.768  12.633  -1.621  1.00 54.12
ATOM    620  OH  TYR A  89      18.095  13.108  -1.677  1.00 54.12
ATOM    623  N   GLN A  90      12.653   9.855   1.356  1.00 62.04
ATOM    624  CA  GLN A  90      13.218   9.773   2.674  1.00 62.04
ATOM    630  C   GLN A  90      13.555   8.354   2.988  1.00 62.04
ATOM    631  O   GLN A  90      14.544   8.104   3.672  1.00 62.04
ATOM    625  CB  GLN A  90      12.274  10.296   3.768  1.00 62.04
ATOM    626  CG  GLN A  90      12.025  11.800   3.654  1.00 62.04
ATOM    627  CD  GLN A  90      13.383  12.484   3.673  1.00 62.04
ATOM    629  NE2 GLN A  90      13.755  13.066   4.845  1.00 62.04
ATOM    628  OE1 GLN A  90      14.098  12.493   2.675  1.00 62.04
ATOM    632  N   VAL A  91      12.709   7.396   2.554  1.00 44.63
ATOM    633  CA  VAL A  91      12.971   6.006   2.804  1.00 44.63
ATOM    637  C   VAL A  91      14.171   5.560   2.028  1.00 44.63
ATOM    638  O   VAL A  91      15.103   4.979   2.581  1.00 44.63
ATOM    634  CB  VAL A  91      11.826   5.116   2.419  1.00 44.63
ATOM    635  CG1 VAL A  91      12.243   3.654   2.653  1.00 44.63
ATOM    636  CG2 VAL A  91      10.587   5.545   3.224  1.00 44.63
ATOM    639  N   TRP A  92      14.190   5.868   0.718  1.00109.73
ATOM    640  CA  TRP A  92      15.225   5.403  -0.153  1.00109.73
ATOM    651  C   TRP A  92      16.544   5.991   0.175  1.00109.73
ATOM    652  O   TRP A  92      17.538   5.332  -0.089  1.00109.73
ATOM    641  CB  TRP A  92      14.921   5.566  -1.653  1.00109.73
ATOM    642  CG  TRP A  92      13.921   4.540  -2.142  1.00109.73
ATOM    644  CD1 TRP A  92      12.634   4.696  -2.571  1.00109.73
ATOM    643  CD2 TRP A  92      14.197   3.131  -2.188  1.00109.73
ATOM    646  CE2 TRP A  92      13.047   2.499  -2.659  1.00109.73
ATOM    647  CE3 TRP A  92      15.317   2.419  -1.861  1.00109.73
ATOM    645  NE1 TRP A  92      12.096   3.471  -2.893  1.00109.73
ATOM    648  CZ2 TRP A  92      13.001   1.141  -2.810  1.00109.73
ATOM    649  CZ3 TRP A  92      15.268   1.053  -2.020  1.00109.73
ATOM    650  CH2 TRP A  92      14.133   0.426  -2.486  1.00109.73
ATOM    653  N   ALA A  93      16.607   7.250   0.657  1.00 53.66
ATOM    654  CA  ALA A  93      17.842   7.883   1.048  1.00 53.66
ATOM    656  C   ALA A  93      18.394   7.229   2.279  1.00 53.66
ATOM    657  O   ALA A  93      19.606   7.115   2.443  1.00 53.66
ATOM    655  CB  ALA A  93      17.668   9.379   1.362  1.00 53.66
ATOM    658  N   PHE A  94      17.508   6.842   3.212  1.00 89.20
ATOM    659  CA  PHE A  94      17.936   6.279   4.457  1.00 89.20
ATOM    667  C   PHE A  94      18.616   4.962   4.234  1.00 89.20
ATOM    668  O   PHE A  94      19.725   4.776   4.732  1.00 89.20
ATOM    660  CB  PHE A  94      16.748   6.046   5.405  1.00 89.20
ATOM    661  CG  PHE A  94      17.265   5.684   6.755  1.00 89.20
ATOM    662  CD1 PHE A  94      17.674   6.667   7.627  1.00 89.20
ATOM    663  CD2 PHE A  94      17.330   4.369   7.152  1.00 89.20
ATOM    664  CE1 PHE A  94      18.147   6.340   8.876  1.00 89.20
ATOM    665  CE2 PHE A  94      17.801   4.037   8.398  1.00 89.20
ATOM    666  CZ  PHE A  94      18.210   5.024   9.263  1.00 89.20
ATOM    669  N   ILE A  95      17.947   3.997   3.548  1.00 89.98
ATOM    670  CA  ILE A  95      18.548   2.708   3.317  1.00 89.98
ATOM    675  C   ILE A  95      19.558   2.695   2.208  1.00 89.98
ATOM    676  O   ILE A  95      20.728   2.443   2.450  1.00 89.98
ATOM    671  CB  ILE A  95      17.542   1.622   3.056  1.00 89.98
ATOM    672  CG1 ILE A  95      16.705   1.931   1.806  1.00 89.98
ATOM    673  CG2 ILE A  95      16.719   1.432   4.340  1.00 89.98
ATOM    674  CD1 ILE A  95      15.917   0.728   1.291  1.00 89.98
ATOM    677  N   ALA A  96      19.176   2.991   0.950  1.00 95.69
ATOM    678  CA  ALA A  96      20.179   3.044  -0.075  1.00 95.69
ATOM    680  C   ALA A  96      20.699   4.462  -0.013  1.00 95.69
ATOM    681  O   ALA A  96      19.959   5.327   0.441  1.00 95.69
ATOM    679  CB  ALA A  96      19.617   2.804  -1.488  1.00 95.69
ATOM    682  N   PRO A  97      21.895   4.847  -0.333  1.00135.50
ATOM    683  CA  PRO A  97      23.022   3.996  -0.575  1.00135.50
ATOM    687  C   PRO A  97      23.636   3.697   0.762  1.00135.50
ATOM    688  O   PRO A  97      24.662   3.021   0.810  1.00135.50
ATOM    685  CB  PRO A  97      23.987   4.790  -1.456  1.00135.50
ATOM    686  CG  PRO A  97      23.110   5.864  -2.115  1.00135.50
ATOM    684  CD  PRO A  97      21.996   6.089  -1.088  1.00135.50
ATOM    689  N   ALA A  98      23.053   4.218   1.858  1.00 89.80
ATOM    690  CA  ALA A  98      23.716   4.131   3.128  1.00 89.80
ATOM    692  C   ALA A  98      23.994   2.704   3.508  1.00 89.80
ATOM    693  O   ALA A  98      25.124   2.390   3.870  1.00 89.80
ATOM    691  CB  ALA A  98      22.892   4.754   4.267  1.00 89.80
ATOM    694  N   LEU A  99      22.967   1.835   3.573  1.00119.34
ATOM    695  CA  LEU A  99      23.153   0.439   3.849  1.00119.34
ATOM    700  C   LEU A  99      23.370  -0.494   2.675  1.00119.34
ATOM    701  O   LEU A  99      24.406  -1.152   2.583  1.00119.34
ATOM    696  CB  LEU A  99      21.999  -0.118   4.692  1.00119.34
ATOM    697  CG  LEU A  99      21.976   0.506   6.100  1.00119.34
ATOM    698  CD1 LEU A  99      20.808  -0.028   6.936  1.00119.34
ATOM    699  CD2 LEU A  99      23.324   0.310   6.812  1.00119.34
ATOM    702  N   TYR A 100      22.370  -0.577   1.756  1.00132.83
ATOM    703  CA  TYR A 100      22.351  -1.645   0.784  1.00132.83
ATOM    712  C   TYR A 100      23.239  -1.558  -0.434  1.00132.83
ATOM    713  O   TYR A 100      24.074  -2.437  -0.638  1.00132.83
ATOM    704  CB  TYR A 100      20.927  -1.995   0.316  1.00132.83
ATOM    705  CG  TYR A 100      20.121  -2.337   1.532  1.00132.83
ATOM    706  CD1 TYR A 100      20.583  -3.229   2.469  1.00132.83
ATOM    707  CD2 TYR A 100      18.874  -1.792   1.720  1.00132.83
ATOM    708  CE1 TYR A 100      19.848  -3.558   3.581  1.00132.83
ATOM    709  CE2 TYR A 100      18.125  -2.112   2.828  1.00132.83
ATOM    710  CZ  TYR A 100      18.611  -2.994   3.762  1.00132.83
ATOM    711  OH  TYR A 100      17.843  -3.322   4.899  1.00132.83
ATOM    714  N   LYS A 101      23.129  -0.493  -1.260  1.00128.64
ATOM    715  CA  LYS A 101      23.878  -0.461  -2.491  1.00128.64
ATOM    721  C   LYS A 101      24.912   0.624  -2.436  1.00128.64
ATOM    722  O   LYS A 101      24.765   1.603  -1.707  1.00128.64
ATOM    716  CB  LYS A 101      23.047  -0.168  -3.753  1.00128.64
ATOM    717  CG  LYS A 101      23.949  -0.159  -4.986  1.00128.64
ATOM    718  CD  LYS A 101      23.280   0.116  -6.321  1.00128.64
ATOM    719  CE  LYS A 101      24.322   0.410  -7.404  1.00128.64
ATOM    720  NZ  LYS A 101      24.867  -0.857  -7.934  1.00128.64
ATOM    723  N   HIS A 102      26.027   0.404  -3.170  1.00 72.99
ATOM    724  CA  HIS A 102      27.134   1.310  -3.298  1.00 72.99
ATOM    731  C   HIS A 102      26.835   2.525  -4.144  1.00 72.99
ATOM    732  O   HIS A 102      27.020   3.652  -3.689  1.00 72.99
ATOM    727  CB  HIS A 102      28.344   0.605  -3.936  1.00 72.99
ATOM    726  CG  HIS A 102      29.557   1.470  -4.088  1.00 72.99
ATOM    729  CD2 HIS A 102      30.690   1.541  -3.339  1.00 72.99
ATOM    725  ND1 HIS A 102      29.721   2.383  -5.106  1.00 72.99
ATOM    730  CE1 HIS A 102      30.940   2.955  -4.924  1.00 72.99
ATOM    728  NE2 HIS A 102      31.564   2.476  -3.866  1.00 72.99
ATOM    733  N   GLU A 103      26.344   2.318  -5.392  1.00107.98
ATOM    734  CA  GLU A 103      26.194   3.376  -6.364  1.00107.98
ATOM    740  C   GLU A 103      24.935   4.166  -6.155  1.00107.98
ATOM    741  O   GLU A 103      23.913   3.632  -5.728  1.00107.98
ATOM    735  CB  GLU A 103      26.181   2.843  -7.810  1.00107.98
ATOM    736  CG  GLU A 103      26.130   3.930  -8.882  1.00107.98
ATOM    737  CD  GLU A 103      27.500   4.587  -8.954  1.00107.98
ATOM    738  OE1 GLU A 103      28.011   5.018  -7.887  1.00107.98
ATOM    739  OE2 GLU A 103      28.056   4.663 -10.081  1.00107.98
ATOM    742  N   ARG A 104      25.036   5.496  -6.384  1.00148.62
ATOM    743  CA  ARG A 104      23.967   6.459  -6.326  1.00148.62
ATOM    751  C   ARG A 104      23.150   6.532  -7.588  1.00148.62
ATOM    752  O   ARG A 104      22.051   7.078  -7.585  1.00148.62
ATOM    744  CB  ARG A 104      24.402   7.876  -5.927  1.00148.62
ATOM    745  CG  ARG A 104      23.189   8.685  -5.471  1.00148.62
ATOM    746  CD  ARG A 104      23.509   9.920  -4.632  1.00148.62
ATOM    747  NE  ARG A 104      22.203  10.429  -4.125  1.00148.62
ATOM    748  CZ  ARG A 104      22.081  10.849  -2.832  1.00148.62
ATOM    749  NH1 ARG A 104      23.165  10.844  -2.005  1.00148.62
ATOM    750  NH2 ARG A 104      20.868  11.268  -2.366  1.00148.62
ATOM    753  N   ARG A 105      23.702   6.104  -8.737  1.00136.68
ATOM    754  CA  ARG A 105      22.992   6.190  -9.982  1.00136.68
ATOM    762  C   ARG A 105      21.875   5.216 -10.018  1.00136.68
ATOM    763  O   ARG A 105      21.005   5.344 -10.870  1.00136.68
ATOM    755  CB  ARG A 105      23.842   5.958 -11.235  1.00136.68
ATOM    756  CG  ARG A 105      23.026   6.237 -12.501  1.00136.68
ATOM    757  CD  ARG A 105      23.817   6.049 -13.790  1.00136.68
ATOM    758  NE  ARG A 105      24.925   7.042 -13.768  1.00136.68
ATOM    759  CZ  ARG A 105      26.096   6.761 -14.408  1.00136.68
ATOM    760  NH1 ARG A 105      26.243   5.578 -15.072  1.00136.68
ATOM    761  NH2 ARG A 105      27.123   7.658 -14.382  1.00136.68
ATOM    764  N   LEU A 106      21.964   4.136  -9.218  1.00213.17
ATOM    765  CA  LEU A 106      20.907   3.180  -9.055  1.00213.17
ATOM    770  C   LEU A 106      19.803   3.801  -8.258  1.00213.17
ATOM    771  O   LEU A 106      18.692   3.283  -8.230  1.00213.17
ATOM    766  CB  LEU A 106      21.275   1.839  -8.393  1.00213.17
ATOM    767  CG  LEU A 106      22.119   0.908  -9.287  1.00213.17
ATOM    768  CD1 LEU A 106      21.971  -0.564  -8.860  1.00213.17
ATOM    769  CD2 LEU A 106      21.828   1.122 -10.776  1.00213.17
ATOM    772  N   VAL A 107      20.124   4.857  -7.486  1.00 57.14
ATOM    773  CA  VAL A 107      19.188   5.584  -6.675  1.00 57.14
ATOM    777  C   VAL A 107      18.153   6.267  -7.526  1.00 57.14
ATOM    778  O   VAL A 107      16.964   6.212  -7.214  1.00 57.14
ATOM    774  CB  VAL A 107      19.862   6.663  -5.875  1.00 57.14
ATOM    775  CG1 VAL A 107      18.794   7.440  -5.087  1.00 57.14
ATOM    776  CG2 VAL A 107      20.951   6.020  -4.999  1.00 57.14
ATOM    779  N   VAL A 108      18.576   6.952  -8.613  1.00 78.51
ATOM    780  CA  VAL A 108      17.651   7.695  -9.426  1.00 78.51
ATOM    784  C   VAL A 108      16.629   6.812 -10.101  1.00 78.51
ATOM    785  O   VAL A 108      15.443   7.049  -9.885  1.00 78.51
ATOM    781  CB  VAL A 108      18.315   8.594 -10.455  1.00 78.51
ATOM    782  CG1 VAL A 108      19.208   9.592  -9.702  1.00 78.51
ATOM    783  CG2 VAL A 108      19.071   7.791 -11.523  1.00 78.51
ATOM    786  N   PRO A 109      16.957   5.802 -10.880  1.00 84.96
ATOM    787  CA  PRO A 109      15.937   5.036 -11.542  1.00 84.96
ATOM    791  C   PRO A 109      15.063   4.402 -10.508  1.00 84.96
ATOM    792  O   PRO A 109      13.926   4.064 -10.827  1.00 84.96
ATOM    789  CB  PRO A 109      16.685   3.957 -12.315  1.00 84.96
ATOM    790  CG  PRO A 109      17.890   3.668 -11.403  1.00 84.96
ATOM    788  CD  PRO A 109      18.180   5.023 -10.734  1.00 84.96
ATOM    793  N   LEU A 110      15.603   4.161  -9.301  1.00 71.21
ATOM    794  CA  LEU A 110      14.907   3.526  -8.223  1.00 71.21
ATOM    799  C   LEU A 110      13.802   4.397  -7.708  1.00 71.21
ATOM    800  O   LEU A 110      12.665   3.945  -7.589  1.00 71.21
ATOM    795  CB  LEU A 110      15.847   3.207  -7.048  1.00 71.21
ATOM    796  CG  LEU A 110      15.164   2.532  -5.848  1.00 71.21
ATOM    797  CD1 LEU A 110      14.505   1.199  -6.238  1.00 71.21
ATOM    798  CD2 LEU A 110      16.158   2.381  -4.684  1.00 71.21
ATOM    801  N   LEU A 111      14.098   5.679  -7.409  1.00 51.24
ATOM    802  CA  LEU A 111      13.120   6.570  -6.854  1.00 51.24
ATOM    807  C   LEU A 111      12.048   6.803  -7.869  1.00 51.24
ATOM    808  O   LEU A 111      10.866   6.855  -7.532  1.00 51.24
ATOM    803  CB  LEU A 111      13.686   7.942  -6.444  1.00 51.24
ATOM    804  CG  LEU A 111      12.623   8.886  -5.844  1.00 51.24
ATOM    805  CD1 LEU A 111      12.036   8.312  -4.544  1.00 51.24
ATOM    806  CD2 LEU A 111      13.171  10.310  -5.658  1.00 51.24
ATOM    809  N   VAL A 112      12.443   6.957  -9.149  1.00 32.74
ATOM    810  CA  VAL A 112      11.528   7.197 -10.221  1.00 32.74
ATOM    814  C   VAL A 112      10.620   6.012 -10.337  1.00 32.74
ATOM    815  O   VAL A 112       9.406   6.158 -10.471  1.00 32.74
ATOM    811  CB  VAL A 112      12.213   7.361 -11.548  1.00 32.74
ATOM    812  CG1 VAL A 112      11.139   7.550 -12.634  1.00 32.74
ATOM    813  CG2 VAL A 112      13.217   8.524 -11.446  1.00 32.74
ATOM    816  N   SER A 113      11.201   4.800 -10.280  1.00 83.66
ATOM    817  CA  SER A 113      10.464   3.577 -10.404  1.00 83.66
ATOM    820  C   SER A 113       9.531   3.441  -9.241  1.00 83.66
ATOM    821  O   SER A 113       8.392   3.009  -9.403  1.00 83.66
ATOM    818  CB  SER A 113      11.360   2.328 -10.390  1.00 83.66
ATOM    819  OG  SER A 113      12.177   2.291 -11.550  1.00 83.66
ATOM    822  N   SER A 114       9.999   3.782  -8.024  1.00 54.02
ATOM    823  CA  SER A 114       9.192   3.635  -6.846  1.00 54.02
ATOM    826  C   SER A 114       8.080   4.646  -6.820  1.00 54.02
ATOM    827  O   SER A 114       7.023   4.385  -6.250  1.00 54.02
ATOM    824  CB  SER A 114       9.983   3.752  -5.528  1.00 54.02
ATOM    825  OG  SER A 114      10.484   5.068  -5.353  1.00 54.02
ATOM    828  N   SER A 115       8.290   5.847  -7.394  1.00 37.44
ATOM    829  CA  SER A 115       7.251   6.841  -7.406  1.00 37.44
ATOM    832  C   SER A 115       6.146   6.373  -8.302  1.00 37.44
ATOM    833  O   SER A 115       4.969   6.490  -7.965  1.00 37.44
ATOM    830  CB  SER A 115       7.721   8.206  -7.938  1.00 37.44
ATOM    831  OG  SER A 115       6.646   9.134  -7.918  1.00 37.44
ATOM    834  N   LEU A 116       6.516   5.813  -9.470  1.00120.34
ATOM    835  CA  LEU A 116       5.581   5.370 -10.464  1.00120.34
ATOM    840  C   LEU A 116       4.779   4.213  -9.943  1.00120.34
ATOM    841  O   LEU A 116       3.625   4.050 -10.333  1.00120.34
ATOM    836  CB  LEU A 116       6.242   4.992 -11.810  1.00120.34
ATOM    837  CG  LEU A 116       7.277   3.849 -11.764  1.00120.34
ATOM    838  CD1 LEU A 116       6.620   2.490 -11.478  1.00120.34
ATOM    839  CD2 LEU A 116       8.140   3.834 -13.039  1.00120.34
ATOM    842  N   LEU A 117       5.383   3.360  -9.089  1.00 66.64
ATOM    843  CA  LEU A 117       4.747   2.198  -8.520  1.00 66.64
ATOM    848  C   LEU A 117       3.630   2.574  -7.590  1.00 66.64
ATOM    849  O   LEU A 117       2.613   1.887  -7.529  1.00 66.64
ATOM    844  CB  LEU A 117       5.710   1.313  -7.713  1.00 66.64
ATOM    845  CG  LEU A 117       6.692   0.525  -8.592  1.00 66.64
ATOM    846  CD1 LEU A 117       7.630  -0.339  -7.737  1.00 66.64
ATOM    847  CD2 LEU A 117       5.937  -0.304  -9.643  1.00 66.64
ATOM    850  N   PHE A 118       3.810   3.644  -6.797  1.00 61.10
ATOM    851  CA  PHE A 118       2.814   4.076  -5.857  1.00 61.10
ATOM    859  C   PHE A 118       1.605   4.530  -6.624  1.00 61.10
ATOM    860  O   PHE A 118       0.473   4.291  -6.206  1.00 61.10
ATOM    852  CB  PHE A 118       3.318   5.257  -5.002  1.00 61.10
ATOM    853  CG  PHE A 118       2.325   5.565  -3.930  1.00 61.10
ATOM    854  CD1 PHE A 118       2.351   4.881  -2.736  1.00 61.10
ATOM    855  CD2 PHE A 118       1.378   6.547  -4.109  1.00 61.10
ATOM    856  CE1 PHE A 118       1.442   5.165  -1.741  1.00 61.10
ATOM    857  CE2 PHE A 118       0.469   6.835  -3.117  1.00 61.10
ATOM    858  CZ  PHE A 118       0.497   6.143  -1.930  1.00 61.10
ATOM    861  N   TYR A 119       1.827   5.243  -7.750  1.00 58.72
ATOM    862  CA  TYR A 119       0.772   5.744  -8.595  1.00 58.72
ATOM    871  C   TYR A 119       0.030   4.630  -9.259  1.00 58.72
ATOM    872  O   TYR A 119      -1.199   4.635  -9.311  1.00 58.72
ATOM    863  CB  TYR A 119       1.270   6.663  -9.726  1.00 58.72
ATOM    864  CG  TYR A 119       1.614   8.004  -9.171  1.00 58.72
ATOM    865  CD1 TYR A 119       2.794   8.220  -8.499  1.00 58.72
ATOM    866  CD2 TYR A 119       0.743   9.055  -9.346  1.00 58.72
ATOM    867  CE1 TYR A 119       3.093   9.468  -8.000  1.00 58.72
ATOM    868  CE2 TYR A 119       1.035  10.305  -8.850  1.00 58.72
ATOM    869  CZ  TYR A 119       2.212  10.512  -8.173  1.00 58.72
ATOM    870  OH  TYR A 119       2.523  11.792  -7.660  1.00 58.72
ATOM    873  N   ILE A 120       0.766   3.641  -9.795  1.00 48.57
ATOM    874  CA  ILE A 120       0.166   2.558 -10.515  1.00 48.57
ATOM    879  C   ILE A 120      -0.720   1.788  -9.578  1.00 48.57
ATOM    880  O   ILE A 120      -1.782   1.317  -9.982  1.00 48.57
ATOM    875  CB  ILE A 120       1.188   1.641 -11.134  1.00 48.57
ATOM    876  CG1 ILE A 120       0.523   0.678 -12.131  1.00 48.57
ATOM    877  CG2 ILE A 120       1.981   0.943 -10.022  1.00 48.57
ATOM    878  CD1 ILE A 120       1.529  -0.048 -13.025  1.00 48.57
ATOM    881  N   GLY A 121      -0.289   1.624  -8.311  1.00 30.84
ATOM    882  CA  GLY A 121      -1.016   0.884  -7.312  1.00 30.84
ATOM    883  C   GLY A 121      -2.337   1.525  -6.986  1.00 30.84
ATOM    884  O   GLY A 121      -3.346   0.833  -6.861  1.00 30.84
ATOM    885  N   MET A 122      -2.363   2.863  -6.811  1.00137.52
ATOM    886  CA  MET A 122      -3.567   3.591  -6.495  1.00137.52
ATOM    891  C   MET A 122      -4.538   3.463  -7.624  1.00137.52
ATOM    892  O   MET A 122      -5.735   3.277  -7.408  1.00137.52
ATOM    887  CB  MET A 122      -3.324   5.101  -6.369  1.00137.52
ATOM    888  CG  MET A 122      -2.827   5.580  -5.011  1.00137.52
ATOM    889  SD  MET A 122      -1.852   7.110  -5.108  1.00137.52
ATOM    890  CE  MET A 122      -2.734   7.886  -6.493  1.00137.52
ATOM    893  N   ALA A 123      -4.034   3.578  -8.866  1.00 28.64
ATOM    894  CA  ALA A 123      -4.849   3.531 -10.047  1.00 28.64
ATOM    896  C   ALA A 123      -5.495   2.186 -10.124  1.00 28.64
ATOM    897  O   ALA A 123      -6.651   2.068 -10.524  1.00 28.64
ATOM    895  CB  ALA A 123      -4.037   3.729 -11.339  1.00 28.64
ATOM    898  N   PHE A 124      -4.742   1.139  -9.747  1.00 56.62
ATOM    899  CA  PHE A 124      -5.187  -0.222  -9.787  1.00 56.62
ATOM    907  C   PHE A 124      -6.354  -0.369  -8.856  1.00 56.62
ATOM    908  O   PHE A 124      -7.365  -0.975  -9.208  1.00 56.62
ATOM    900  CB  PHE A 124      -4.054  -1.164  -9.325  1.00 56.62
ATOM    901  CG  PHE A 124      -4.443  -2.596  -9.440  1.00 56.62
ATOM    902  CD1 PHE A 124      -4.415  -3.233 -10.659  1.00 56.62
ATOM    903  CD2 PHE A 124      -4.807  -3.315  -8.324  1.00 56.62
ATOM    904  CE1 PHE A 124      -4.763  -4.559 -10.767  1.00 56.62
ATOM    905  CE2 PHE A 124      -5.155  -4.640  -8.425  1.00 56.62
ATOM    906  CZ  PHE A 124      -5.136  -5.266  -9.649  1.00 56.62
ATOM    909  N   ALA A 125      -6.242   0.182  -7.630  1.00 39.23
ATOM    910  CA  ALA A 125      -7.287   0.065  -6.651  1.00 39.23
ATOM    912  C   ALA A 125      -8.537   0.767  -7.106  1.00 39.23
ATOM    913  O   ALA A 125      -9.629   0.204  -7.048  1.00 39.23
ATOM    911  CB  ALA A 125      -6.896   0.680  -5.297  1.00 39.23
ATOM    914  N   TYR A 126      -8.404   2.019  -7.584  1.00 76.02
ATOM    915  CA  TYR A 126      -9.522   2.832  -7.981  1.00 76.02
ATOM    924  C   TYR A 126     -10.196   2.264  -9.195  1.00 76.02
ATOM    925  O   TYR A 126     -11.425   2.242  -9.266  1.00 76.02
ATOM    916  CB  TYR A 126      -9.068   4.272  -8.304  1.00 76.02
ATOM    917  CG  TYR A 126     -10.225   5.113  -8.728  1.00 76.02
ATOM    918  CD1 TYR A 126     -11.137   5.580  -7.809  1.00 76.02
ATOM    919  CD2 TYR A 126     -10.378   5.462 -10.051  1.00 76.02
ATOM    920  CE1 TYR A 126     -12.194   6.366  -8.207  1.00 76.02
ATOM    921  CE2 TYR A 126     -11.432   6.247 -10.456  1.00 76.02
ATOM    922  CZ  TYR A 126     -12.342   6.699  -9.532  1.00 76.02
ATOM    923  OH  TYR A 126     -13.425   7.506  -9.944  1.00 76.02
ATOM    926  N   PHE A 127      -9.419   1.885 -10.228  1.00105.00
ATOM    927  CA  PHE A 127     -10.026   1.366 -11.421  1.00105.00
ATOM    935  C   PHE A 127     -10.448  -0.076 -11.389  1.00105.00
ATOM    936  O   PHE A 127     -11.529  -0.386 -11.879  1.00105.00
ATOM    928  CB  PHE A 127      -9.192   1.606 -12.690  1.00105.00
ATOM    929  CG  PHE A 127      -9.316   3.067 -12.947  1.00105.00
ATOM    930  CD1 PHE A 127     -10.523   3.589 -13.350  1.00105.00
ATOM    931  CD2 PHE A 127      -8.239   3.908 -12.800  1.00105.00
ATOM    932  CE1 PHE A 127     -10.661   4.934 -13.594  1.00105.00
ATOM    933  CE2 PHE A 127      -8.372   5.257 -13.043  1.00105.00
ATOM    934  CZ  PHE A 127      -9.583   5.771 -13.438  1.00105.00
ATOM    937  N   VAL A 128      -9.560  -1.005 -10.960  1.00144.09
ATOM    938  CA  VAL A 128      -9.857  -2.419 -10.965  1.00144.09
ATOM    942  C   VAL A 128     -10.559  -2.983  -9.758  1.00144.09
ATOM    943  O   VAL A 128     -11.660  -3.525  -9.853  1.00144.09
ATOM    939  CB  VAL A 128      -8.614  -3.237 -11.134  1.00144.09
ATOM    940  CG1 VAL A 128      -9.010  -4.718 -11.123  1.00144.09
ATOM    941  CG2 VAL A 128      -7.892  -2.788 -12.415  1.00144.09
ATOM    944  N   VAL A 129      -9.914  -2.856  -8.578  1.00 77.23
ATOM    945  CA  VAL A 129     -10.336  -3.532  -7.381  1.00 77.23
ATOM    949  C   VAL A 129     -11.676  -3.057  -6.925  1.00 77.23
ATOM    950  O   VAL A 129     -12.581  -3.851  -6.677  1.00 77.23
ATOM    946  CB  VAL A 129      -9.374  -3.322  -6.250  1.00 77.23
ATOM    947  CG1 VAL A 129      -9.896  -4.062  -5.006  1.00 77.23
ATOM    948  CG2 VAL A 129      -7.980  -3.778  -6.714  1.00 77.23
ATOM    951  N   PHE A 130     -11.835  -1.731  -6.837  1.00165.80
ATOM    952  CA  PHE A 130     -12.998  -1.081  -6.306  1.00165.80
ATOM    960  C   PHE A 130     -14.225  -1.429  -7.109  1.00165.80
ATOM    961  O   PHE A 130     -15.196  -1.907  -6.527  1.00165.80
ATOM    953  CB  PHE A 130     -12.701   0.434  -6.264  1.00165.80
ATOM    954  CG  PHE A 130     -13.657   1.268  -5.484  1.00165.80
ATOM    955  CD1 PHE A 130     -14.149   0.857  -4.267  1.00165.80
ATOM    956  CD2 PHE A 130     -13.967   2.525  -5.948  1.00165.80
ATOM    957  CE1 PHE A 130     -14.991   1.672  -3.553  1.00165.80
ATOM    958  CE2 PHE A 130     -14.803   3.347  -5.242  1.00165.80
ATOM    959  CZ  PHE A 130     -15.311   2.913  -4.045  1.00165.80
ATOM    962  N   PRO A 131     -14.249  -1.281  -8.409  1.00163.03
ATOM    963  CA  PRO A 131     -15.450  -1.592  -9.142  1.00163.03
ATOM    967  C   PRO A 131     -15.806  -3.038  -9.042  1.00163.03
ATOM    968  O   PRO A 131     -16.990  -3.367  -9.093  1.00163.03
ATOM    965  CB  PRO A 131     -15.209  -1.092 -10.564  1.00163.03
ATOM    966  CG  PRO A 131     -14.217   0.070 -10.367  1.00163.03
ATOM    964  CD  PRO A 131     -13.428  -0.300  -9.101  1.00163.03
ATOM    969  N   LEU A 132     -14.794  -3.915  -8.939  1.00 59.73
ATOM    970  CA  LEU A 132     -14.989  -5.325  -8.838  1.00 59.73
ATOM    975  C   LEU A 132     -15.593  -5.613  -7.493  1.00 59.73
ATOM    976  O   LEU A 132     -16.478  -6.457  -7.363  1.00 59.73
ATOM    971  CB  LEU A 132     -13.654  -6.074  -8.989  1.00 59.73
ATOM    972  CG  LEU A 132     -13.764  -7.606  -9.040  1.00 59.73
ATOM    973  CD1 LEU A 132     -14.676  -8.062 -10.187  1.00 59.73
ATOM    974  CD2 LEU A 132     -12.365  -8.239  -9.144  1.00 59.73
ATOM    977  N   ALA A 133     -15.119  -4.888  -6.458  1.00 50.90
ATOM    978  CA  ALA A 133     -15.550  -5.019  -5.095  1.00 50.90
ATOM    980  C   ALA A 133     -16.993  -4.637  -4.994  1.00 50.90
ATOM    981  O   ALA A 133     -17.719  -5.179  -4.162  1.00 50.90
ATOM    979  CB  ALA A 133     -14.767  -4.114  -4.127  1.00 50.90
ATOM    982  N   PHE A 134     -17.424  -3.641  -5.793  1.00190.63
ATOM    983  CA  PHE A 134     -18.784  -3.182  -5.797  1.00190.63
ATOM    991  C   PHE A 134     -19.709  -4.239  -6.313  1.00190.63
ATOM    992  O   PHE A 134     -20.802  -4.428  -5.778  1.00190.63
ATOM    984  CB  PHE A 134     -19.066  -1.985  -6.718  1.00190.63
ATOM    985  CG  PHE A 134     -18.560  -0.713  -6.147  1.00190.63
ATOM    986  CD1 PHE A 134     -19.215  -0.154  -5.076  1.00190.63
ATOM    987  CD2 PHE A 134     -17.444  -0.103  -6.671  1.00190.63
ATOM    988  CE1 PHE A 134     -18.781   1.025  -4.537  1.00190.63
ATOM    989  CE2 PHE A 134     -17.002   1.080  -6.140  1.00190.63
ATOM    990  CZ  PHE A 134     -17.683   1.625  -5.085  1.00190.63
ATOM    993  N   GLY A 135     -19.319  -4.915  -7.408  1.00 31.01
ATOM    994  CA  GLY A 135     -20.157  -5.915  -8.001  1.00 31.01
ATOM    995  C   GLY A 135     -20.327  -7.026  -7.025  1.00 31.01
ATOM    996  O   GLY A 135     -21.424  -7.558  -6.850  1.00 31.01
ATOM    997  N   PHE A 136     -19.222  -7.414  -6.370  1.00134.48
ATOM    998  CA  PHE A 136     -19.277  -8.477  -5.421  1.00134.48
ATOM   1006  C   PHE A 136     -20.078  -8.073  -4.222  1.00134.48
ATOM   1007  O   PHE A 136     -20.651  -8.936  -3.560  1.00134.48
ATOM    999  CB  PHE A 136     -17.903  -9.036  -5.034  1.00134.48
ATOM   1000  CG  PHE A 136     -17.560  -9.932  -6.171  1.00134.48
ATOM   1001  CD1 PHE A 136     -18.120 -11.185  -6.220  1.00134.48
ATOM   1002  CD2 PHE A 136     -16.680  -9.555  -7.157  1.00134.48
ATOM   1003  CE1 PHE A 136     -17.833 -12.049  -7.248  1.00134.48
ATOM   1004  CE2 PHE A 136     -16.384 -10.416  -8.186  1.00134.48
ATOM   1005  CZ  PHE A 136     -16.962 -11.663  -8.236  1.00134.48
ATOM   1008  N   LEU A 137     -20.029  -6.790  -3.806  1.00105.55
ATOM   1009  CA  LEU A 137     -20.854  -6.412  -2.693  1.00105.55
ATOM   1014  C   LEU A 137     -22.330  -6.292  -3.041  1.00105.55
ATOM   1015  O   LEU A 137     -23.140  -7.158  -2.712  1.00105.55
ATOM   1010  CB  LEU A 137     -20.396  -5.055  -2.121  1.00105.55
ATOM   1011  CG  LEU A 137     -21.126  -4.585  -0.850  1.00105.55
ATOM   1012  CD1 LEU A 137     -20.826  -5.508   0.344  1.00105.55
ATOM   1013  CD2 LEU A 137     -20.804  -3.111  -0.551  1.00105.55
ATOM   1016  N   ALA A 138     -22.692  -5.175  -3.720  1.00117.66
ATOM   1017  CA  ALA A 138     -24.008  -4.746  -4.144  1.00117.66
ATOM   1019  C   ALA A 138     -24.580  -5.348  -5.394  1.00117.66
ATOM   1020  O   ALA A 138     -25.794  -5.474  -5.519  1.00117.66
ATOM   1018  CB  ALA A 138     -24.089  -3.217  -4.317  1.00117.66
ATOM   1021  N   ASN A 139     -23.727  -5.612  -6.396  1.00145.78
ATOM   1022  CA  ASN A 139     -24.110  -6.022  -7.728  1.00145.78
ATOM   1027  C   ASN A 139     -24.637  -7.407  -7.830  1.00145.78
ATOM   1028  O   ASN A 139     -25.296  -7.730  -8.814  1.00145.78
ATOM   1023  CB  ASN A 139     -22.988  -5.912  -8.762  1.00145.78
ATOM   1024  CG  ASN A 139     -22.847  -4.443  -9.097  1.00145.78
ATOM   1026  ND2 ASN A 139     -23.493  -4.037 -10.222  1.00145.78
ATOM   1025  OD1 ASN A 139     -22.198  -3.681  -8.382  1.00145.78
ATOM   1029  N   THR A 140     -24.323  -8.284  -6.874  1.00122.84
ATOM   1030  CA  THR A 140     -24.685  -9.657  -7.053  1.00122.84
ATOM   1034  C   THR A 140     -26.165  -9.883  -6.945  1.00122.84
ATOM   1035  O   THR A 140     -26.778  -9.642  -5.906  1.00122.84
ATOM   1031  CB  THR A 140     -24.023 -10.543  -6.047  1.00122.84
ATOM   1033  CG2 THR A 140     -24.556 -11.964  -6.221  1.00122.84
ATOM   1032  OG1 THR A 140     -22.612 -10.503  -6.204  1.00122.84
ATOM   1036  N   ALA A 141     -26.787 -10.365  -8.043  1.00241.87
ATOM   1037  CA  ALA A 141     -28.164 -10.768  -7.962  1.00241.87
ATOM   1039  C   ALA A 141     -29.023  -9.582  -7.682  1.00241.87
ATOM   1040  O   ALA A 141     -28.562  -8.451  -7.787  1.00241.87
ATOM   1038  CB  ALA A 141     -28.425 -11.830  -6.878  1.00241.87
ATOM   1041  N   PRO A 142     -30.302  -9.800  -7.465  1.00160.97
ATOM   1042  CA  PRO A 142     -31.151  -8.708  -7.063  1.00160.97
ATOM   1046  C   PRO A 142     -30.913  -8.357  -5.626  1.00160.97
ATOM   1047  O   PRO A 142     -31.569  -8.910  -4.744  1.00160.97
ATOM   1044  CB  PRO A 142     -32.581  -9.153  -7.351  1.00160.97
ATOM   1045  CG  PRO A 142     -32.418 -10.178  -8.487  1.00160.97
ATOM   1043  CD  PRO A 142     -31.020 -10.779  -8.262  1.00160.97
ATOM   1048  N   GLU A 143     -29.977  -7.433  -5.393  1.00154.02
ATOM   1049  CA  GLU A 143     -29.542  -6.908  -4.140  1.00154.02
ATOM   1055  C   GLU A 143     -30.369  -5.733  -3.729  1.00154.02
ATOM   1056  O   GLU A 143     -30.181  -5.227  -2.629  1.00154.02
ATOM   1050  CB  GLU A 143     -28.074  -6.447  -4.179  1.00154.02
ATOM   1051  CG  GLU A 143     -27.542  -5.961  -2.830  1.00154.02
ATOM   1052  CD  GLU A 143     -27.267  -7.178  -1.961  1.00154.02
ATOM   1053  OE1 GLU A 143     -27.513  -8.319  -2.438  1.00154.02
ATOM   1054  OE2 GLU A 143     -26.806  -6.982  -0.805  1.00154.02
ATOM   1057  N   GLY A 144     -31.244  -5.236  -4.624  1.00 58.21
ATOM   1058  CA  GLY A 144     -31.900  -3.962  -4.514  1.00 58.21
ATOM   1059  C   GLY A 144     -32.651  -3.739  -3.235  1.00 58.21
ATOM   1060  O   GLY A 144     -32.610  -2.634  -2.699  1.00 58.21
ATOM   1061  N   VAL A 145     -33.385  -4.736  -2.717  1.00 43.61
ATOM   1062  CA  VAL A 145     -34.164  -4.497  -1.534  1.00 43.61
ATOM   1066  C   VAL A 145     -33.277  -4.181  -0.361  1.00 43.61
ATOM   1067  O   VAL A 145     -33.556  -3.271   0.417  1.00 43.61
ATOM   1063  CB  VAL A 145     -35.011  -5.683  -1.168  1.00 43.61
ATOM   1064  CG1 VAL A 145     -35.782  -5.362   0.124  1.00 43.61
ATOM   1065  CG2 VAL A 145     -35.917  -6.024  -2.365  1.00 43.61
ATOM   1068  N   GLN A 146     -32.185  -4.949  -0.223  1.00107.41
ATOM   1069  CA  GLN A 146     -31.229  -4.947   0.852  1.00107.41
ATOM   1075  C   GLN A 146     -30.315  -3.746   0.950  1.00107.41
ATOM   1076  O   GLN A 146     -29.783  -3.539   2.038  1.00107.41
ATOM   1070  CB  GLN A 146     -30.300  -6.173   0.844  1.00107.41
ATOM   1071  CG  GLN A 146     -30.982  -7.484   1.228  1.00107.41
ATOM   1072  CD  GLN A 146     -29.892  -8.537   1.370  1.00107.41
ATOM   1074  NE2 GLN A 146     -29.558  -8.891   2.640  1.00107.41
ATOM   1073  OE1 GLN A 146     -29.344  -9.022   0.383  1.00107.41
ATOM   1077  N   VAL A 147     -30.020  -2.960  -0.120  1.00152.33
ATOM   1078  CA  VAL A 147     -28.905  -2.043   0.059  1.00152.33
ATOM   1082  C   VAL A 147     -29.173  -0.533  -0.026  1.00152.33
ATOM   1083  O   VAL A 147     -29.681  -0.070  -1.050  1.00152.33
ATOM   1079  CB  VAL A 147     -27.787  -2.338  -0.897  1.00152.33
ATOM   1080  CG1 VAL A 147     -26.657  -1.316  -0.688  1.00152.33
ATOM   1081  CG2 VAL A 147     -27.353  -3.800  -0.689  1.00152.33
ATOM   1084  N   SER A 148     -28.693   0.220   1.047  1.00326.82
ATOM   1085  CA  SER A 148     -28.655   1.606   1.484  1.00326.82
ATOM   1088  C   SER A 148     -27.224   1.724   1.905  1.00326.82
ATOM   1089  O   SER A 148     -26.612   0.686   2.175  1.00326.82
ATOM   1086  CB  SER A 148     -29.515   1.852   2.734  1.00326.82
ATOM   1087  OG  SER A 148     -30.858   1.468   2.476  1.00326.82
ATOM   1090  N   THR A 149     -26.605   2.922   1.932  1.00183.55
ATOM   1091  CA  THR A 149     -25.225   2.952   2.348  1.00183.55
ATOM   1095  C   THR A 149     -24.981   4.218   3.101  1.00183.55
ATOM   1096  O   THR A 149     -25.883   5.031   3.289  1.00183.55
ATOM   1092  CB  THR A 149     -24.180   2.915   1.260  1.00183.55
ATOM   1094  CG2 THR A 149     -24.538   1.817   0.247  1.00183.55
ATOM   1093  OG1 THR A 149     -24.087   4.163   0.590  1.00183.55
ATOM   1097  N   ASP A 150     -23.727   4.390   3.581  1.00 76.95
ATOM   1098  CA  ASP A 150     -23.332   5.552   4.323  1.00 76.95
ATOM   1103  C   ASP A 150     -22.085   6.083   3.677  1.00 76.95
ATOM   1104  O   ASP A 150     -21.176   5.320   3.349  1.00 76.95
ATOM   1099  CB  ASP A 150     -22.988   5.227   5.788  1.00 76.95
ATOM   1100  CG  ASP A 150     -22.696   6.523   6.530  1.00 76.95
ATOM   1101  OD1 ASP A 150     -22.908   7.614   5.932  1.00 76.95
ATOM   1102  OD2 ASP A 150     -22.259   6.437   7.708  1.00 76.95
ATOM   1105  N   ILE A 151     -22.000   7.417   3.481  1.00128.05
ATOM   1106  CA  ILE A 151     -20.840   7.985   2.841  1.00128.05
ATOM   1111  C   ILE A 151     -19.606   7.729   3.645  1.00128.05
ATOM   1112  O   ILE A 151     -18.565   7.373   3.093  1.00128.05
ATOM   1107  CB  ILE A 151     -20.842   9.478   2.671  1.00128.05
ATOM   1108  CG1 ILE A 151     -21.926   9.974   1.714  1.00128.05
ATOM   1109  CG2 ILE A 151     -19.435   9.864   2.196  1.00128.05
ATOM   1110  CD1 ILE A 151     -22.011  11.501   1.674  1.00128.05
ATOM   1113  N   ALA A 152     -19.679   7.905   4.975  1.00 47.89
ATOM   1114  CA  ALA A 152     -18.498   7.775   5.788  1.00 47.89
ATOM   1116  C   ALA A 152     -17.963   6.392   5.625  1.00 47.89
ATOM   1117  O   ALA A 152     -16.749   6.199   5.578  1.00 47.89
ATOM   1115  CB  ALA A 152     -18.767   8.000   7.285  1.00 47.89
ATOM   1118  N   SER A 153     -18.857   5.387   5.564  1.00 95.60
ATOM   1119  CA  SER A 153     -18.428   4.024   5.431  1.00 95.60
ATOM   1122  C   SER A 153     -17.828   3.777   4.073  1.00 95.60
ATOM   1123  O   SER A 153     -16.787   3.130   3.968  1.00 95.60
ATOM   1120  CB  SER A 153     -19.573   3.016   5.641  1.00 95.60
ATOM   1121  OG  SER A 153     -20.567   3.169   4.639  1.00 95.60
ATOM   1124  N   TYR A 154     -18.481   4.272   2.998  1.00100.81
ATOM   1125  CA  TYR A 154     -18.049   4.043   1.639  1.00100.81
ATOM   1134  C   TYR A 154     -16.753   4.725   1.319  1.00100.81
ATOM   1135  O   TYR A 154     -15.829   4.099   0.800  1.00100.81
ATOM   1126  CB  TYR A 154     -19.126   4.534   0.651  1.00100.81
ATOM   1127  CG  TYR A 154     -18.637   4.547  -0.758  1.00100.81
ATOM   1128  CD1 TYR A 154     -18.535   3.393  -1.502  1.00100.81
ATOM   1129  CD2 TYR A 154     -18.307   5.747  -1.346  1.00100.81
ATOM   1130  CE1 TYR A 154     -18.098   3.444  -2.807  1.00100.81
ATOM   1131  CE2 TYR A 154     -17.868   5.802  -2.647  1.00100.81
ATOM   1132  CZ  TYR A 154     -17.764   4.648  -3.382  1.00100.81
ATOM   1133  OH  TYR A 154     -17.317   4.709  -4.720  1.00100.81
ATOM   1136  N   LEU A 155     -16.634   6.020   1.661  1.00 95.57
ATOM   1137  CA  LEU A 155     -15.468   6.789   1.313  1.00 95.57
ATOM   1142  C   LEU A 155     -14.268   6.162   1.950  1.00 95.57
ATOM   1143  O   LEU A 155     -13.216   6.033   1.326  1.00 95.57
ATOM   1138  CB  LEU A 155     -15.532   8.211   1.881  1.00 95.57
ATOM   1139  CG  LEU A 155     -14.339   9.069   1.447  1.00 95.57
ATOM   1140  CD1 LEU A 155     -14.522   9.578   0.011  1.00 95.57
ATOM   1141  CD2 LEU A 155     -14.020  10.151   2.480  1.00 95.57
ATOM   1144  N   SER A 156     -14.414   5.747   3.221  1.00 84.87
ATOM   1145  CA  SER A 156     -13.328   5.201   3.980  1.00 84.87
ATOM   1148  C   SER A 156     -12.822   3.959   3.316  1.00 84.87
ATOM   1149  O   SER A 156     -11.615   3.735   3.256  1.00 84.87
ATOM   1146  CB  SER A 156     -13.738   4.842   5.417  1.00 84.87
ATOM   1147  OG  SER A 156     -12.623   4.323   6.124  1.00 84.87
ATOM   1150  N   PHE A 157     -13.730   3.124   2.777  1.00 82.56
ATOM   1151  CA  PHE A 157     -13.356   1.889   2.141  1.00 82.56
ATOM   1159  C   PHE A 157     -12.488   2.210   0.962  1.00 82.56
ATOM   1160  O   PHE A 157     -11.500   1.521   0.715  1.00 82.56
ATOM   1152  CB  PHE A 157     -14.585   1.102   1.648  1.00 82.56
ATOM   1153  CG  PHE A 157     -14.131  -0.024   0.783  1.00 82.56
ATOM   1154  CD1 PHE A 157     -13.547  -1.148   1.320  1.00 82.56
ATOM   1155  CD2 PHE A 157     -14.315   0.046  -0.580  1.00 82.56
ATOM   1156  CE1 PHE A 157     -13.142  -2.177   0.502  1.00 82.56
ATOM   1157  CE2 PHE A 157     -13.911  -0.978  -1.400  1.00 82.56
ATOM   1158  CZ  PHE A 157     -13.321  -2.094  -0.858  1.00 82.56
ATOM   1161  N   VAL A 158     -12.851   3.264   0.200  1.00 60.65
ATOM   1162  CA  VAL A 158     -12.139   3.678  -0.980  1.00 60.65
ATOM   1166  C   VAL A 158     -10.759   4.117  -0.600  1.00 60.65
ATOM   1167  O   VAL A 158      -9.780   3.746  -1.247  1.00 60.65
ATOM   1163  CB  VAL A 158     -12.763   4.879  -1.630  1.00 60.65
ATOM   1164  CG1 VAL A 158     -11.938   5.251  -2.874  1.00 60.65
ATOM   1165  CG2 VAL A 158     -14.248   4.601  -1.889  1.00 60.65
ATOM   1168  N   MET A 159     -10.654   4.943   0.461  1.00 60.33
ATOM   1169  CA  MET A 159      -9.401   5.501   0.879  1.00 60.33
ATOM   1174  C   MET A 159      -8.484   4.418   1.351  1.00 60.33
ATOM   1175  O   MET A 159      -7.285   4.469   1.081  1.00 60.33
ATOM   1170  CB  MET A 159      -9.563   6.530   2.006  1.00 60.33
ATOM   1171  CG  MET A 159     -10.256   7.798   1.513  1.00 60.33
ATOM   1172  SD  MET A 159     -10.511   9.096   2.751  1.00 60.33
ATOM   1173  CE  MET A 159     -11.240  10.206   1.514  1.00 60.33
ATOM   1176  N   ALA A 160      -9.020   3.426   2.094  1.00 44.19
ATOM   1177  CA  ALA A 160      -8.222   2.351   2.619  1.00 44.19
ATOM   1179  C   ALA A 160      -7.673   1.524   1.494  1.00 44.19
ATOM   1180  O   ALA A 160      -6.488   1.199   1.465  1.00 44.19
ATOM   1178  CB  ALA A 160      -9.027   1.401   3.524  1.00 44.19
ATOM   1181  N   LEU A 161      -8.533   1.191   0.516  1.00 81.77
ATOM   1182  CA  LEU A 161      -8.197   0.333  -0.586  1.00 81.77
ATOM   1187  C   LEU A 161      -7.119   0.999  -1.396  1.00 81.77
ATOM   1188  O   LEU A 161      -6.137   0.375  -1.795  1.00 81.77
ATOM   1183  CB  LEU A 161      -9.407   0.172  -1.524  1.00 81.77
ATOM   1184  CG  LEU A 161      -9.247  -0.883  -2.628  1.00 81.77
ATOM   1185  CD1 LEU A 161      -9.368  -2.300  -2.050  1.00 81.77
ATOM   1186  CD2 LEU A 161     -10.203  -0.620  -3.802  1.00 81.77
ATOM   1189  N   PHE A 162      -7.297   2.308  -1.642  1.00109.57
ATOM   1190  CA  PHE A 162      -6.463   3.145  -2.461  1.00109.57
ATOM   1198  C   PHE A 162      -5.071   3.235  -1.897  1.00109.57
ATOM   1199  O   PHE A 162      -4.097   3.030  -2.621  1.00109.57
ATOM   1191  CB  PHE A 162      -7.088   4.553  -2.480  1.00109.57
ATOM   1192  CG  PHE A 162      -6.366   5.554  -3.310  1.00109.57
ATOM   1193  CD1 PHE A 162      -6.486   5.539  -4.680  1.00109.57
ATOM   1194  CD2 PHE A 162      -5.610   6.531  -2.706  1.00109.57
ATOM   1195  CE1 PHE A 162      -5.843   6.481  -5.442  1.00109.57
ATOM   1196  CE2 PHE A 162      -4.966   7.477  -3.461  1.00109.57
ATOM   1197  CZ  PHE A 162      -5.090   7.445  -4.823  1.00109.57
ATOM   1200  N   MET A 163      -4.942   3.566  -0.592  1.00 72.47
ATOM   1201  CA  MET A 163      -3.653   3.715   0.039  1.00 72.47
ATOM   1206  C   MET A 163      -2.960   2.393   0.151  1.00 72.47
ATOM   1207  O   MET A 163      -1.759   2.299  -0.088  1.00 72.47
ATOM   1202  CB  MET A 163      -3.723   4.281   1.463  1.00 72.47
ATOM   1203  CG  MET A 163      -2.351   4.561   2.079  1.00 72.47
ATOM   1204  SD  MET A 163      -2.407   5.301   3.739  1.00 72.47
ATOM   1205  CE  MET A 163      -2.691   6.996   3.156  1.00 72.47
ATOM   1208  N   ALA A 164      -3.711   1.337   0.522  1.00 37.03
ATOM   1209  CA  ALA A 164      -3.144   0.034   0.745  1.00 37.03
ATOM   1211  C   ALA A 164      -2.551  -0.486  -0.530  1.00 37.03
ATOM   1212  O   ALA A 164      -1.475  -1.080  -0.520  1.00 37.03
ATOM   1210  CB  ALA A 164      -4.182  -0.993   1.224  1.00 37.03
ATOM   1213  N   PHE A 165      -3.242  -0.295  -1.666  1.00 71.11
ATOM   1214  CA  PHE A 165      -2.727  -0.757  -2.926  1.00 71.11
ATOM   1222  C   PHE A 165      -1.500   0.002  -3.305  1.00 71.11
ATOM   1223  O   PHE A 165      -0.603  -0.548  -3.939  1.00 71.11
ATOM   1215  CB  PHE A 165      -3.726  -0.686  -4.092  1.00 71.11
ATOM   1216  CG  PHE A 165      -4.544  -1.928  -4.023  1.00 71.11
ATOM   1217  CD1 PHE A 165      -5.668  -2.008  -3.232  1.00 71.11
ATOM   1218  CD2 PHE A 165      -4.163  -3.027  -4.755  1.00 71.11
ATOM   1219  CE1 PHE A 165      -6.399  -3.172  -3.187  1.00 71.11
ATOM   1220  CE2 PHE A 165      -4.890  -4.192  -4.712  1.00 71.11
ATOM   1221  CZ  PHE A 165      -6.013  -4.266  -3.927  1.00 71.11
ATOM   1224  N   GLY A 166      -1.440   1.304  -2.974  1.00 26.93
ATOM   1225  CA  GLY A 166      -0.277   2.059  -3.333  1.00 26.93
ATOM   1226  C   GLY A 166       0.912   1.468  -2.634  1.00 26.93
ATOM   1227  O   GLY A 166       1.976   1.330  -3.235  1.00 26.93
ATOM   1228  N   VAL A 167       0.765   1.129  -1.334  1.00 53.40
ATOM   1229  CA  VAL A 167       1.848   0.575  -0.565  1.00 53.40
ATOM   1233  C   VAL A 167       2.187  -0.828  -1.004  1.00 53.40
ATOM   1234  O   VAL A 167       3.357  -1.205  -1.009  1.00 53.40
ATOM   1230  CB  VAL A 167       1.629   0.596   0.926  1.00 53.40
ATOM   1231  CG1 VAL A 167       1.545   2.069   1.369  1.00 53.40
ATOM   1232  CG2 VAL A 167       0.393  -0.238   1.295  1.00 53.40
ATOM   1235  N   SER A 168       1.178  -1.648  -1.375  1.00 51.18
ATOM   1236  CA  SER A 168       1.380  -3.031  -1.735  1.00 51.18
ATOM   1239  C   SER A 168       2.186  -3.141  -3.001  1.00 51.18
ATOM   1240  O   SER A 168       2.829  -4.164  -3.238  1.00 51.18
ATOM   1237  CB  SER A 168       0.053  -3.778  -1.955  1.00 51.18
ATOM   1238  OG  SER A 168       0.303  -5.132  -2.304  1.00 51.18
ATOM   1241  N   PHE A 169       2.132  -2.111  -3.865  1.00102.16
ATOM   1242  CA  PHE A 169       2.863  -2.030  -5.108  1.00102.16
ATOM   1250  C   PHE A 169       4.329  -1.819  -4.880  1.00102.16
ATOM   1251  O   PHE A 169       5.137  -2.113  -5.756  1.00102.16
ATOM   1243  CB  PHE A 169       2.362  -0.936  -6.070  1.00102.16
ATOM   1244  CG  PHE A 169       1.306  -1.550  -6.926  1.00102.16
ATOM   1245  CD1 PHE A 169       0.071  -1.883  -6.422  1.00102.16
ATOM   1246  CD2 PHE A 169       1.569  -1.783  -8.258  1.00102.16
ATOM   1247  CE1 PHE A 169      -0.884  -2.448  -7.237  1.00102.16
ATOM   1248  CE2 PHE A 169       0.619  -2.347  -9.076  1.00102.16
ATOM   1249  CZ  PHE A 169      -0.612  -2.681  -8.564  1.00102.16
ATOM   1252  N   GLU A 170       4.695  -1.195  -3.747  1.00142.09
ATOM   1253  CA  GLU A 170       6.050  -0.900  -3.363  1.00142.09
ATOM   1259  C   GLU A 170       6.799  -2.155  -3.017  1.00142.09
ATOM   1260  O   GLU A 170       8.024  -2.197  -3.126  1.00142.09
ATOM   1254  CB  GLU A 170       6.130   0.020  -2.135  1.00142.09
ATOM   1255  CG  GLU A 170       5.644   1.442  -2.414  1.00142.09
ATOM   1256  CD  GLU A 170       6.692   2.121  -3.283  1.00142.09
ATOM   1257  OE1 GLU A 170       6.903   1.660  -4.438  1.00142.09
ATOM   1258  OE2 GLU A 170       7.301   3.108  -2.799  1.00142.09
ATOM   1261  N   VAL A 171       6.081  -3.210  -2.587  1.00 59.88
ATOM   1262  CA  VAL A 171       6.680  -4.408  -2.057  1.00 59.88
ATOM   1266  C   VAL A 171       7.682  -4.993  -3.008  1.00 59.88
ATOM   1267  O   VAL A 171       8.782  -5.324  -2.568  1.00 59.88
ATOM   1263  CB  VAL A 171       5.672  -5.480  -1.764  1.00 59.88
ATOM   1264  CG1 VAL A 171       6.420  -6.737  -1.284  1.00 59.88
ATOM   1265  CG2 VAL A 171       4.646  -4.931  -0.757  1.00 59.88
ATOM   1268  N   PRO A 172       7.413  -5.137  -4.273  1.00 96.94
ATOM   1269  CA  PRO A 172       8.387  -5.752  -5.123  1.00 96.94
ATOM   1273  C   PRO A 172       9.674  -4.991  -5.223  1.00 96.94
ATOM   1274  O   PRO A 172      10.663  -5.616  -5.566  1.00 96.94
ATOM   1271  CB  PRO A 172       7.685  -5.977  -6.461  1.00 96.94
ATOM   1272  CG  PRO A 172       6.207  -6.152  -6.062  1.00 96.94
ATOM   1270  CD  PRO A 172       6.056  -5.334  -4.765  1.00 96.94
ATOM   1275  N   VAL A 173       9.703  -3.656  -5.047  1.00 78.82
ATOM   1276  CA  VAL A 173      10.955  -2.939  -5.112  1.00 78.82
ATOM   1280  C   VAL A 173      11.775  -3.046  -3.858  1.00 78.82
ATOM   1281  O   VAL A 173      12.996  -3.184  -3.922  1.00 78.82
ATOM   1277  CB  VAL A 173      10.815  -1.484  -5.464  1.00 78.82
ATOM   1278  CG1 VAL A 173      10.244  -1.400  -6.887  1.00 78.82
ATOM   1279  CG2 VAL A 173       9.982  -0.758  -4.396  1.00 78.82
ATOM   1282  N   ALA A 174      11.137  -2.947  -2.676  1.00 45.81
ATOM   1283  CA  ALA A 174      11.868  -2.993  -1.436  1.00 45.81
ATOM   1285  C   ALA A 174      12.482  -4.349  -1.306  1.00 45.81
ATOM   1286  O   ALA A 174      13.635  -4.482  -0.895  1.00 45.81
ATOM   1284  CB  ALA A 174      10.973  -2.774  -0.206  1.00 45.81
ATOM   1287  N   ILE A 175      11.706  -5.394  -1.655  1.00 98.21
ATOM   1288  CA  ILE A 175      12.148  -6.749  -1.543  1.00 98.21
ATOM   1293  C   ILE A 175      13.281  -7.005  -2.493  1.00 98.21
ATOM   1294  O   ILE A 175      14.296  -7.574  -2.099  1.00 98.21
ATOM   1289  CB  ILE A 175      11.058  -7.748  -1.812  1.00 98.21
ATOM   1290  CG1 ILE A 175      11.547  -9.163  -1.465  1.00 98.21
ATOM   1291  CG2 ILE A 175      10.576  -7.575  -3.262  1.00 98.21
ATOM   1292  CD1 ILE A 175      11.834  -9.348   0.024  1.00 98.21
ATOM   1295  N   VAL A 176      13.163  -6.551  -3.760  1.00 85.91
ATOM   1296  CA  VAL A 176      14.172  -6.797  -4.753  1.00 85.91
ATOM   1300  C   VAL A 176      15.461  -6.210  -4.294  1.00 85.91
ATOM   1301  O   VAL A 176      16.526  -6.759  -4.561  1.00 85.91
ATOM   1297  CB  VAL A 176      13.915  -6.169  -6.091  1.00 85.91
ATOM   1298  CG1 VAL A 176      15.200  -6.287  -6.927  1.00 85.91
ATOM   1299  CG2 VAL A 176      12.747  -6.893  -6.758  1.00 85.91
ATOM   1302  N   LEU A 177      15.383  -5.045  -3.636  1.00100.92
ATOM   1303  CA  LEU A 177      16.510  -4.312  -3.138  1.00100.92
ATOM   1308  C   LEU A 177      17.189  -5.093  -2.058  1.00100.92
ATOM   1309  O   LEU A 177      18.415  -5.082  -1.961  1.00100.92
ATOM   1304  CB  LEU A 177      16.069  -2.994  -2.476  1.00100.92
ATOM   1305  CG  LEU A 177      17.216  -2.073  -2.027  1.00100.92
ATOM   1306  CD1 LEU A 177      17.797  -1.284  -3.209  1.00100.92
ATOM   1307  CD2 LEU A 177      16.794  -1.186  -0.852  1.00100.92
ATOM   1310  N   LEU A 178      16.390  -5.724  -1.175  1.00 70.81
ATOM   1311  CA  LEU A 178      16.887  -6.492  -0.070  1.00 70.81
ATOM   1316  C   LEU A 178      17.565  -7.731  -0.587  1.00 70.81
ATOM   1317  O   LEU A 178      18.659  -8.084  -0.154  1.00 70.81
ATOM   1312  CB  LEU A 178      15.758  -6.948   0.872  1.00 70.81
ATOM   1313  CG  LEU A 178      15.101  -5.809   1.676  1.00 70.81
ATOM   1314  CD1 LEU A 178      13.986  -6.349   2.588  1.00 70.81
ATOM   1315  CD2 LEU A 178      16.146  -4.998   2.454  1.00 70.81
ATOM   1318  N   CYS A 179      16.922  -8.413  -1.555  1.00116.34
ATOM   1319  CA  CYS A 179      17.403  -9.660  -2.090  1.00116.34
ATOM   1322  C   CYS A 179      18.713  -9.454  -2.778  1.00116.34
ATOM   1323  O   CYS A 179      19.606 -10.296  -2.694  1.00116.34
ATOM   1320  CB  CYS A 179      16.492 -10.251  -3.173  1.00116.34
ATOM   1321  SG  CYS A 179      14.869 -10.794  -2.589  1.00116.34
ATOM   1324  N   TRP A 180      18.826  -8.337  -3.517  1.00143.55
ATOM   1325  CA  TRP A 180      19.984  -7.983  -4.284  1.00143.55
ATOM   1336  C   TRP A 180      21.125  -7.760  -3.348  1.00143.55
ATOM   1337  O   TRP A 180      22.224  -8.269  -3.561  1.00143.55
ATOM   1326  CB  TRP A 180      19.734  -6.679  -5.066  1.00143.55
ATOM   1327  CG  TRP A 180      20.899  -6.150  -5.863  1.00143.55
ATOM   1329  CD1 TRP A 180      21.347  -6.498  -7.102  1.00143.55
ATOM   1328  CD2 TRP A 180      21.752  -5.096  -5.401  1.00143.55
ATOM   1331  CE2 TRP A 180      22.689  -4.853  -6.404  1.00143.55
ATOM   1332  CE3 TRP A 180      21.750  -4.384  -4.237  1.00143.55
ATOM   1330  NE1 TRP A 180      22.429  -5.722  -7.444  1.00143.55
ATOM   1333  CZ2 TRP A 180      23.647  -3.889  -6.257  1.00143.55
ATOM   1334  CZ3 TRP A 180      22.718  -3.417  -4.089  1.00143.55
ATOM   1335  CH2 TRP A 180      23.647  -3.173  -5.079  1.00143.55
ATOM   1338  N   MET A 181      20.853  -7.014  -2.263  1.00127.96
ATOM   1339  CA  MET A 181      21.779  -6.625  -1.243  1.00127.96
ATOM   1344  C   MET A 181      22.229  -7.845  -0.510  1.00127.96
ATOM   1345  O   MET A 181      23.302  -7.850   0.086  1.00127.96
ATOM   1340  CB  MET A 181      21.178  -5.579  -0.290  1.00127.96
ATOM   1341  CG  MET A 181      22.114  -5.103   0.818  1.00127.96
ATOM   1342  SD  MET A 181      21.960  -6.009   2.386  1.00127.96
ATOM   1343  CE  MET A 181      22.895  -4.808   3.380  1.00127.96
ATOM   1346  N   GLY A 182      21.398  -8.902  -0.499  1.00 44.13
ATOM   1347  CA  GLY A 182      21.796 -10.145   0.097  1.00 44.13
ATOM   1348  C   GLY A 182      21.212 -10.259   1.468  1.00 44.13
ATOM   1349  O   GLY A 182      21.557 -11.172   2.215  1.00 44.13
ATOM   1350  N   ILE A 183      20.337  -9.312   1.853  1.00 80.16
ATOM   1351  CA  ILE A 183      19.726  -9.402   3.145  1.00 80.16
ATOM   1356  C   ILE A 183      18.793 -10.583   3.226  1.00 80.16
ATOM   1357  O   ILE A 183      18.840 -11.321   4.210  1.00 80.16
ATOM   1352  CB  ILE A 183      19.053  -8.132   3.589  1.00 80.16
ATOM   1353  CG1 ILE A 183      18.425  -8.301   4.982  1.00 80.16
ATOM   1354  CG2 ILE A 183      18.112  -7.647   2.490  1.00 80.16
ATOM   1355  CD1 ILE A 183      17.968  -6.983   5.608  1.00 80.16
ATOM   1358  N   THR A 184      17.931 -10.811   2.207  1.00145.42
ATOM   1359  CA  THR A 184      17.048 -11.955   2.237  1.00145.42
ATOM   1363  C   THR A 184      17.297 -12.766   1.008  1.00145.42
ATOM   1364  O   THR A 184      17.841 -12.274   0.021  1.00145.42
ATOM   1360  CB  THR A 184      15.570 -11.668   2.209  1.00145.42
ATOM   1362  CG2 THR A 184      15.169 -10.840   3.434  1.00145.42
ATOM   1361  OG1 THR A 184      15.214 -11.005   1.007  1.00145.42
ATOM   1365  N   SER A 185      16.882 -14.049   1.057  1.00 64.31
ATOM   1366  CA  SER A 185      17.064 -14.954  -0.041  1.00 64.31
ATOM   1369  C   SER A 185      15.706 -15.285  -0.582  1.00 64.31
ATOM   1370  O   SER A 185      14.704 -15.249   0.131  1.00 64.31
ATOM   1367  CB  SER A 185      17.711 -16.285   0.388  1.00 64.31
ATOM   1368  OG  SER A 185      17.872 -17.148  -0.728  1.00 64.31
ATOM   1371  N   PRO A 186      15.680 -15.614  -1.846  1.00101.65
ATOM   1372  CA  PRO A 186      14.477 -15.937  -2.570  1.00101.65
ATOM   1376  C   PRO A 186      13.780 -17.104  -1.947  1.00101.65
ATOM   1377  O   PRO A 186      12.559 -17.200  -2.050  1.00101.65
ATOM   1374  CB  PRO A 186      14.950 -16.248  -3.992  1.00101.65
ATOM   1375  CG  PRO A 186      16.282 -15.481  -4.140  1.00101.65
ATOM   1373  CD  PRO A 186      16.822 -15.370  -2.711  1.00101.65
ATOM   1378  N   GLU A 187      14.552 -18.029  -1.351  1.00 94.02
ATOM   1379  CA  GLU A 187      14.021 -19.188  -0.699  1.00 94.02
ATOM   1385  C   GLU A 187      13.320 -18.759   0.548  1.00 94.02
ATOM   1386  O   GLU A 187      12.328 -19.363   0.950  1.00 94.02
ATOM   1380  CB  GLU A 187      15.104 -20.214  -0.328  1.00 94.02
ATOM   1381  CG  GLU A 187      15.641 -20.978  -1.540  1.00 94.02
ATOM   1382  CD  GLU A 187      16.351 -19.992  -2.456  1.00 94.02
ATOM   1383  OE1 GLU A 187      17.556 -19.722  -2.214  1.00 94.02
ATOM   1384  OE2 GLU A 187      15.696 -19.489  -3.407  1.00 94.02
ATOM   1387  N   ASP A 188      13.835 -17.698   1.192  1.00 94.05
ATOM   1388  CA  ASP A 188      13.311 -17.204   2.432  1.00 94.05
ATOM   1393  C   ASP A 188      11.887 -16.789   2.216  1.00 94.05
ATOM   1394  O   ASP A 188      11.029 -17.047   3.057  1.00 94.05
ATOM   1389  CB  ASP A 188      14.092 -15.971   2.923  1.00 94.05
ATOM   1390  CG  ASP A 188      13.733 -15.719   4.377  1.00 94.05
ATOM   1391  OD1 ASP A 188      12.869 -16.466   4.907  1.00 94.05
ATOM   1392  OD2 ASP A 188      14.324 -14.781   4.977  1.00 94.05
ATOM   1395  N   LEU A 189      11.598 -16.119   1.084  1.00100.90
ATOM   1396  CA  LEU A 189      10.263 -15.685   0.782  1.00100.90
ATOM   1401  C   LEU A 189       9.401 -16.887   0.543  1.00100.90
ATOM   1402  O   LEU A 189       8.230 -16.907   0.920  1.00100.90
ATOM   1397  CB  LEU A 189      10.175 -14.809  -0.481  1.00100.90
ATOM   1398  CG  LEU A 189      10.970 -13.493  -0.382  1.00100.90
ATOM   1399  CD1 LEU A 189      12.480 -13.748  -0.415  1.00100.90
ATOM   1400  CD2 LEU A 189      10.528 -12.484  -1.447  1.00100.90
ATOM   1403  N   ARG A 190       9.970 -17.917  -0.111  1.00 58.41
ATOM   1404  CA  ARG A 190       9.248 -19.106  -0.467  1.00 58.41
ATOM   1412  C   ARG A 190       8.809 -19.831   0.766  1.00 58.41
ATOM   1413  O   ARG A 190       7.780 -20.504   0.750  1.00 58.41
ATOM   1405  CB  ARG A 190      10.067 -20.074  -1.334  1.00 58.41
ATOM   1406  CG  ARG A 190       9.281 -21.318  -1.749  1.00 58.41
ATOM   1407  CD  ARG A 190      10.007 -22.201  -2.765  1.00 58.41
ATOM   1408  NE  ARG A 190       9.191 -23.436  -2.929  1.00 58.41
ATOM   1409  CZ  ARG A 190       9.376 -24.473  -2.062  1.00 58.41
ATOM   1410  NH1 ARG A 190      10.300 -24.364  -1.063  1.00 58.41
ATOM   1411  NH2 ARG A 190       8.637 -25.615  -2.189  1.00 58.41
ATOM   1414  N   LYS A 191       9.626 -19.796   1.836  1.00 70.97
ATOM   1415  CA  LYS A 191       9.296 -20.433   3.084  1.00 70.97
ATOM   1421  C   LYS A 191       8.199 -19.690   3.799  1.00 70.97
ATOM   1422  O   LYS A 191       7.316 -20.298   4.400  1.00 70.97
ATOM   1416  CB  LYS A 191      10.503 -20.525   4.034  1.00 70.97
ATOM   1417  CG  LYS A 191      10.223 -21.326   5.307  1.00 70.97
ATOM   1418  CD  LYS A 191      11.488 -21.728   6.069  1.00 70.97
ATOM   1419  CE  LYS A 191      11.204 -22.479   7.370  1.00 70.97
ATOM   1420  NZ  LYS A 191      10.539 -23.769   7.077  1.00 70.97
ATOM   1423  N   LYS A 192       8.255 -18.344   3.740  1.00 98.97
ATOM   1424  CA  LYS A 192       7.407 -17.377   4.389  1.00 98.97
ATOM   1430  C   LYS A 192       6.019 -17.407   3.823  1.00 98.97
ATOM   1431  O   LYS A 192       5.086 -16.874   4.421  1.00 98.97
ATOM   1425  CB  LYS A 192       7.954 -15.947   4.254  1.00 98.97
ATOM   1426  CG  LYS A 192       7.212 -14.911   5.101  1.00 98.97
ATOM   1427  CD  LYS A 192       8.000 -13.614   5.277  1.00 98.97
ATOM   1428  CE  LYS A 192       8.419 -12.962   3.957  1.00 98.97
ATOM   1429  NZ  LYS A 192       9.311 -11.813   4.225  1.00 98.97
ATOM   1432  N   ARG A 193       5.852 -18.026   2.643  1.00 67.37
ATOM   1433  CA  ARG A 193       4.610 -17.998   1.928  1.00 67.37
ATOM   1441  C   ARG A 193       3.476 -18.415   2.821  1.00 67.37
ATOM   1442  O   ARG A 193       2.436 -17.758   2.796  1.00 67.37
ATOM   1434  CB  ARG A 193       4.598 -18.954   0.725  1.00 67.37
ATOM   1435  CG  ARG A 193       5.478 -18.497  -0.438  1.00 67.37
ATOM   1436  CD  ARG A 193       5.460 -19.470  -1.619  1.00 67.37
ATOM   1437  NE  ARG A 193       6.178 -18.816  -2.748  1.00 67.37
ATOM   1438  CZ  ARG A 193       5.472 -18.096  -3.666  1.00 67.37
ATOM   1439  NH1 ARG A 193       4.114 -17.991  -3.550  1.00 67.37
ATOM   1440  NH2 ARG A 193       6.117 -17.488  -4.704  1.00 67.37
ATOM   1443  N   PRO A 194       3.590 -19.449   3.612  1.00166.76
ATOM   1444  CA  PRO A 194       2.481 -19.841   4.441  1.00166.76
ATOM   1448  C   PRO A 194       2.100 -18.785   5.432  1.00166.76
ATOM   1449  O   PRO A 194       0.959 -18.804   5.888  1.00166.76
ATOM   1446  CB  PRO A 194       2.875 -21.188   5.043  1.00166.76
ATOM   1447  CG  PRO A 194       3.810 -21.794   3.977  1.00166.76
ATOM   1445  CD  PRO A 194       4.451 -20.575   3.285  1.00166.76
ATOM   1450  N   TYR A 195       3.053 -17.931   5.849  1.00 61.89
ATOM   1451  CA  TYR A 195       2.810 -16.811   6.717  1.00 61.89
ATOM   1460  C   TYR A 195       2.144 -15.702   5.957  1.00 61.89
ATOM   1461  O   TYR A 195       1.260 -15.024   6.468  1.00 61.89
ATOM   1452  CB  TYR A 195       4.105 -16.246   7.321  1.00 61.89
ATOM   1453  CG  TYR A 195       4.637 -17.288   8.242  1.00 61.89
ATOM   1454  CD1 TYR A 195       4.232 -17.325   9.555  1.00 61.89
ATOM   1455  CD2 TYR A 195       5.529 -18.234   7.792  1.00 61.89
ATOM   1456  CE1 TYR A 195       4.717 -18.285  10.411  1.00 61.89
ATOM   1457  CE2 TYR A 195       6.016 -19.197   8.645  1.00 61.89
ATOM   1458  CZ  TYR A 195       5.612 -19.222   9.958  1.00 61.89
ATOM   1459  OH  TYR A 195       6.111 -20.209  10.835  1.00 61.89
ATOM   1462  N   VAL A 196       2.579 -15.480   4.705  1.00 47.18
ATOM   1463  CA  VAL A 196       2.125 -14.392   3.886  1.00 47.18
ATOM   1467  C   VAL A 196       0.661 -14.527   3.610  1.00 47.18
ATOM   1468  O   VAL A 196      -0.059 -13.533   3.541  1.00 47.18
ATOM   1464  CB  VAL A 196       2.829 -14.366   2.558  1.00 47.18
ATOM   1465  CG1 VAL A 196       2.216 -13.258   1.687  1.00 47.18
ATOM   1466  CG2 VAL A 196       4.338 -14.204   2.808  1.00 47.18
ATOM   1469  N   LEU A 197       0.186 -15.767   3.425  1.00117.60
ATOM   1470  CA  LEU A 197      -1.181 -15.996   3.075  1.00117.60
ATOM   1475  C   LEU A 197      -2.026 -15.478   4.202  1.00117.60
ATOM   1476  O   LEU A 197      -3.046 -14.830   3.974  1.00117.60
ATOM   1471  CB  LEU A 197      -1.447 -17.501   2.869  1.00117.60
ATOM   1472  CG  LEU A 197      -2.738 -17.852   2.105  1.00117.60
ATOM   1473  CD1 LEU A 197      -2.990 -19.367   2.110  1.00117.60
ATOM   1474  CD2 LEU A 197      -3.936 -17.034   2.585  1.00117.60
ATOM   1477  N   VAL A 198      -1.629 -15.749   5.464  1.00 47.78
ATOM   1478  CA  VAL A 198      -2.400 -15.256   6.569  1.00 47.78
ATOM   1482  C   VAL A 198      -2.271 -13.763   6.615  1.00 47.78
ATOM   1483  O   VAL A 198      -3.219 -13.068   6.974  1.00 47.78
ATOM   1479  CB  VAL A 198      -2.046 -15.831   7.918  1.00 47.78
ATOM   1480  CG1 VAL A 198      -2.212 -17.359   7.841  1.00 47.78
ATOM   1481  CG2 VAL A 198      -0.665 -15.345   8.377  1.00 47.78
ATOM   1484  N   GLY A 199      -1.082 -13.231   6.264  1.00 26.61
ATOM   1485  CA  GLY A 199      -0.848 -11.812   6.297  1.00 26.61
ATOM   1486  C   GLY A 199      -1.759 -11.123   5.321  1.00 26.61
ATOM   1487  O   GLY A 199      -2.342 -10.088   5.638  1.00 26.61
ATOM   1488  N   ALA A 200      -1.896 -11.681   4.101  1.00 38.87
ATOM   1489  CA  ALA A 200      -2.704 -11.099   3.065  1.00 38.87
ATOM   1491  C   ALA A 200      -4.130 -11.079   3.518  1.00 38.87
ATOM   1492  O   ALA A 200      -4.855 -10.123   3.253  1.00 38.87
ATOM   1490  CB  ALA A 200      -2.649 -11.895   1.748  1.00 38.87
ATOM   1493  N   PHE A 201      -4.582 -12.161   4.183  1.00 90.98
ATOM   1494  CA  PHE A 201      -5.920 -12.237   4.699  1.00 90.98
ATOM   1502  C   PHE A 201      -6.125 -11.288   5.833  1.00 90.98
ATOM   1503  O   PHE A 201      -7.229 -10.785   6.026  1.00 90.98
ATOM   1495  CB  PHE A 201      -6.371 -13.632   5.165  1.00 90.98
ATOM   1496  CG  PHE A 201      -6.917 -14.345   3.976  1.00 90.98
ATOM   1497  CD1 PHE A 201      -8.173 -14.029   3.512  1.00 90.98
ATOM   1498  CD2 PHE A 201      -6.206 -15.328   3.335  1.00 90.98
ATOM   1499  CE1 PHE A 201      -8.708 -14.673   2.419  1.00 90.98
ATOM   1500  CE2 PHE A 201      -6.735 -15.976   2.243  1.00 90.98
ATOM   1501  CZ  PHE A 201      -7.987 -15.650   1.780  1.00 90.98
ATOM   1504  N   VAL A 202      -5.089 -11.058   6.657  1.00 39.73
ATOM   1505  CA  VAL A 202      -5.250 -10.180   7.782  1.00 39.73
ATOM   1509  C   VAL A 202      -5.572  -8.799   7.294  1.00 39.73
ATOM   1510  O   VAL A 202      -6.491  -8.159   7.803  1.00 39.73
ATOM   1506  CB  VAL A 202      -4.017 -10.095   8.635  1.00 39.73
ATOM   1507  CG1 VAL A 202      -4.251  -9.037   9.728  1.00 39.73
ATOM   1508  CG2 VAL A 202      -3.707 -11.498   9.185  1.00 39.73
ATOM   1511  N   VAL A 203      -4.828  -8.304   6.280  1.00 50.52
ATOM   1512  CA  VAL A 203      -5.043  -6.976   5.775  1.00 50.52
ATOM   1516  C   VAL A 203      -6.408  -6.909   5.172  1.00 50.52
ATOM   1517  O   VAL A 203      -7.134  -5.929   5.344  1.00 50.52
ATOM   1513  CB  VAL A 203      -4.048  -6.557   4.729  1.00 50.52
ATOM   1514  CG1 VAL A 203      -2.654  -6.529   5.380  1.00 50.52
ATOM   1515  CG2 VAL A 203      -4.159  -7.485   3.510  1.00 50.52
ATOM   1518  N   GLY A 204      -6.799  -7.976   4.459  1.00 54.23
ATOM   1519  CA  GLY A 204      -8.081  -8.020   3.818  1.00 54.23
ATOM   1520  C   GLY A 204      -9.139  -7.906   4.864  1.00 54.23
ATOM   1521  O   GLY A 204     -10.195  -7.339   4.617  1.00 54.23
ATOM   1522  N   MET A 205      -8.919  -8.492   6.051  1.00 78.97
ATOM   1523  CA  MET A 205      -9.941  -8.436   7.055  1.00 78.97
ATOM   1528  C   MET A 205     -10.162  -7.024   7.507  1.00 78.97
ATOM   1529  O   MET A 205     -11.304  -6.592   7.666  1.00 78.97
ATOM   1524  CB  MET A 205      -9.585  -9.284   8.287  1.00 78.97
ATOM   1525  CG  MET A 205     -10.751  -9.483   9.257  1.00 78.97
ATOM   1526  SD  MET A 205     -10.376 -10.606  10.638  1.00 78.97
ATOM   1527  CE  MET A 205     -10.350 -12.101   9.607  1.00 78.97
ATOM   1530  N   LEU A 206      -9.076  -6.256   7.752  1.00175.31
ATOM   1531  CA  LEU A 206      -9.282  -4.924   8.254  1.00175.31
ATOM   1536  C   LEU A 206      -9.929  -4.016   7.239  1.00175.31
ATOM   1537  O   LEU A 206     -10.984  -3.438   7.497  1.00175.31
ATOM   1532  CB  LEU A 206      -7.964  -4.265   8.693  1.00175.31
ATOM   1533  CG  LEU A 206      -7.335  -4.944   9.922  1.00175.31
ATOM   1534  CD1 LEU A 206      -6.025  -4.257  10.333  1.00175.31
ATOM   1535  CD2 LEU A 206      -8.346  -5.032  11.078  1.00175.31
ATOM   1538  N   LEU A 207      -9.295  -3.877   6.058  1.00163.71
ATOM   1539  CA  LEU A 207      -9.664  -2.983   4.985  1.00163.71
ATOM   1544  C   LEU A 207     -10.896  -3.401   4.255  1.00163.71
ATOM   1545  O   LEU A 207     -11.800  -2.600   4.006  1.00163.71
ATOM   1540  CB  LEU A 207      -8.510  -2.934   3.955  1.00163.71
ATOM   1541  CG  LEU A 207      -8.539  -1.890   2.815  1.00163.71
ATOM   1542  CD1 LEU A 207      -7.287  -2.065   1.940  1.00163.71
ATOM   1543  CD2 LEU A 207      -9.824  -1.900   1.972  1.00163.71
ATOM   1546  N   THR A 208     -10.970  -4.694   3.910  1.00232.69
ATOM   1547  CA  THR A 208     -11.973  -5.125   3.003  1.00232.69
ATOM   1551  C   THR A 208     -13.157  -5.087   3.764  1.00232.69
ATOM   1552  O   THR A 208     -13.141  -4.806   4.963  1.00232.69
ATOM   1548  CB  THR A 208     -11.721  -6.532   2.493  1.00232.69
ATOM   1550  CG2 THR A 208     -12.524  -7.596   3.275  1.00232.69
ATOM   1549  OG1 THR A 208     -12.098  -6.613   1.139  1.00232.69
ATOM   1553  N   PRO A 209     -14.122  -5.377   2.969  1.00535.87
ATOM   1554  CA  PRO A 209     -15.375  -5.499   3.512  1.00535.87
ATOM   1558  C   PRO A 209     -15.184  -6.390   4.669  1.00535.87
ATOM   1559  O   PRO A 209     -14.944  -7.581   4.572  1.00535.87
ATOM   1556  CB  PRO A 209     -16.248  -5.773   2.244  1.00535.87
ATOM   1557  CG  PRO A 209     -15.632  -4.896   1.180  1.00535.87
ATOM   1555  CD  PRO A 209     -14.185  -4.782   1.645  1.00535.87
ATOM   1560  N   PRO A 210     -16.101  -5.523   4.427  1.00389.71
ATOM   1561  CA  PRO A 210     -17.181  -5.862   5.171  1.00389.71
ATOM   1565  C   PRO A 210     -17.574  -7.298   4.936  1.00389.71
ATOM   1566  O   PRO A 210     -18.016  -7.935   5.883  1.00389.71
ATOM   1563  CB  PRO A 210     -18.208  -4.745   4.984  1.00389.71
ATOM   1564  CG  PRO A 210     -17.328  -3.507   4.689  1.00389.71
ATOM   1562  CD  PRO A 210     -15.892  -4.094   4.752  1.00389.71
ATOM   1567  N   ASP A 211     -17.328  -7.840   3.727  1.00166.52
ATOM   1568  CA  ASP A 211     -17.460  -9.183   3.333  1.00166.52
ATOM   1573  C   ASP A 211     -16.169  -9.826   2.919  1.00166.52
ATOM   1574  O   ASP A 211     -15.147  -9.197   2.627  1.00166.52
ATOM   1569  CB  ASP A 211     -18.458  -9.344   2.173  1.00166.52
ATOM   1570  CG  ASP A 211     -17.984  -8.608   0.918  1.00166.52
ATOM   1571  OD1 ASP A 211     -16.813  -8.157   0.855  1.00166.52
ATOM   1572  OD2 ASP A 211     -18.822  -8.496  -0.019  1.00166.52
ATOM   1575  N   VAL A 212     -16.247 -11.170   2.917  1.00 49.41
ATOM   1576  CA  VAL A 212     -15.246 -12.117   2.537  1.00 49.41
ATOM   1580  C   VAL A 212     -14.981 -12.013   1.068  1.00 49.41
ATOM   1581  O   VAL A 212     -13.830 -12.148   0.654  1.00 49.41
ATOM   1577  CB  VAL A 212     -15.662 -13.532   2.810  1.00 49.41
ATOM   1578  CG1 VAL A 212     -14.579 -14.476   2.261  1.00 49.41
ATOM   1579  CG2 VAL A 212     -15.919 -13.686   4.319  1.00 49.41
ATOM   1582  N   PHE A 213     -16.023 -11.772   0.232  1.00183.84
ATOM   1583  CA  PHE A 213     -15.763 -11.767  -1.183  1.00183.84
ATOM   1591  C   PHE A 213     -14.772 -10.686  -1.454  1.00183.84
ATOM   1592  O   PHE A 213     -13.835 -10.884  -2.222  1.00183.84
ATOM   1584  CB  PHE A 213     -16.949 -11.511  -2.138  1.00183.84
ATOM   1585  CG  PHE A 213     -16.384 -11.892  -3.476  1.00183.84
ATOM   1586  CD1 PHE A 213     -15.653 -11.004  -4.232  1.00183.84
ATOM   1587  CD2 PHE A 213     -16.554 -13.163  -3.971  1.00183.84
ATOM   1588  CE1 PHE A 213     -15.107 -11.359  -5.441  1.00183.84
ATOM   1589  CE2 PHE A 213     -16.017 -13.526  -5.185  1.00183.84
ATOM   1590  CZ  PHE A 213     -15.289 -12.628  -5.924  1.00183.84
ATOM   1593  N   SER A 214     -14.955  -9.499  -0.856  1.00 73.57
ATOM   1594  CA  SER A 214     -14.019  -8.448  -1.112  1.00 73.57
ATOM   1597  C   SER A 214     -12.714  -8.773  -0.454  1.00 73.57
ATOM   1598  O   SER A 214     -11.665  -8.360  -0.936  1.00 73.57
ATOM   1595  CB  SER A 214     -14.476  -7.070  -0.597  1.00 73.57
ATOM   1596  OG  SER A 214     -13.540  -6.071  -0.978  1.00 73.57
ATOM   1599  N   GLN A 215     -12.727  -9.494   0.685  1.00 64.24
ATOM   1600  CA  GLN A 215     -11.500  -9.752   1.389  1.00 64.24
ATOM   1606  C   GLN A 215     -10.599 -10.541   0.495  1.00 64.24
ATOM   1607  O   GLN A 215      -9.411 -10.240   0.385  1.00 64.24
ATOM   1601  CB  GLN A 215     -11.703 -10.588   2.662  1.00 64.24
ATOM   1602  CG  GLN A 215     -10.403 -10.866   3.418  1.00 64.24
ATOM   1603  CD  GLN A 215     -10.729 -11.765   4.601  1.00 64.24
ATOM   1605  NE2 GLN A 215     -11.947 -12.372   4.586  1.00 64.24
ATOM   1604  OE1 GLN A 215      -9.919 -11.933   5.512  1.00 64.24
ATOM   1608  N   THR A 216     -11.150 -11.578  -0.167  1.00130.39
ATOM   1609  CA  THR A 216     -10.388 -12.414  -1.051  1.00130.39
ATOM   1613  C   THR A 216      -9.973 -11.610  -2.242  1.00130.39
ATOM   1614  O   THR A 216      -8.834 -11.694  -2.695  1.00130.39
ATOM   1610  CB  THR A 216     -11.147 -13.617  -1.540  1.00130.39
ATOM   1612  CG2 THR A 216     -11.592 -14.446  -0.320  1.00130.39
ATOM   1611  OG1 THR A 216     -12.276 -13.221  -2.301  1.00130.39
ATOM   1615  N   LEU A 217     -10.877 -10.743  -2.725  1.00110.86
ATOM   1616  CA  LEU A 217     -10.704  -9.995  -3.932  1.00110.86
ATOM   1621  C   LEU A 217      -9.433  -9.213  -3.778  1.00110.86
ATOM   1622  O   LEU A 217      -8.717  -8.988  -4.756  1.00110.86
ATOM   1617  CB  LEU A 217     -11.876  -9.014  -4.120  1.00110.86
ATOM   1618  CG  LEU A 217     -12.033  -8.440  -5.536  1.00110.86
ATOM   1619  CD1 LEU A 217     -12.559  -9.520  -6.497  1.00110.86
ATOM   1620  CD2 LEU A 217     -12.894  -7.168  -5.532  1.00110.86
ATOM   1623  N   LEU A 218      -9.181  -8.692  -2.559  1.00147.01
ATOM   1624  CA  LEU A 218      -7.970  -7.993  -2.223  1.00147.01
ATOM   1629  C   LEU A 218      -6.785  -8.894  -2.036  1.00147.01
ATOM   1630  O   LEU A 218      -5.692  -8.586  -2.506  1.00147.01
ATOM   1625  CB  LEU A 218      -8.109  -7.135  -0.964  1.00147.01
ATOM   1626  CG  LEU A 218      -8.912  -5.845  -1.197  1.00147.01
ATOM   1627  CD1 LEU A 218     -10.328  -6.104  -1.716  1.00147.01
ATOM   1628  CD2 LEU A 218      -8.935  -5.012   0.079  1.00147.01
ATOM   1631  N   ALA A 219      -6.966 -10.037  -1.348  1.00 52.29
ATOM   1632  CA  ALA A 219      -5.864 -10.895  -0.997  1.00 52.29
ATOM   1634  C   ALA A 219      -5.179 -11.414  -2.225  1.00 52.29
ATOM   1635  O   ALA A 219      -3.951 -11.470  -2.264  1.00 52.29
ATOM   1633  CB  ALA A 219      -6.300 -12.113  -0.163  1.00 52.29
ATOM   1636  N   ILE A 220      -5.943 -11.772  -3.274  1.00 62.82
ATOM   1637  CA  ILE A 220      -5.346 -12.423  -4.406  1.00 62.82
ATOM   1642  C   ILE A 220      -4.295 -11.560  -5.044  1.00 62.82
ATOM   1643  O   ILE A 220      -3.212 -12.068  -5.329  1.00 62.82
ATOM   1638  CB  ILE A 220      -6.355 -12.853  -5.429  1.00 62.82
ATOM   1639  CG1 ILE A 220      -7.302 -13.884  -4.786  1.00 62.82
ATOM   1640  CG2 ILE A 220      -5.602 -13.401  -6.655  1.00 62.82
ATOM   1641  CD1 ILE A 220      -8.531 -14.210  -5.628  1.00 62.82
ATOM   1644  N   PRO A 221      -4.513 -10.296  -5.283  1.00 73.44
ATOM   1645  CA  PRO A 221      -3.473  -9.502  -5.891  1.00 73.44
ATOM   1649  C   PRO A 221      -2.296  -9.319  -4.981  1.00 73.44
ATOM   1650  O   PRO A 221      -1.209  -9.020  -5.474  1.00 73.44
ATOM   1647  CB  PRO A 221      -4.150  -8.197  -6.309  1.00 73.44
ATOM   1648  CG  PRO A 221      -5.610  -8.614  -6.568  1.00 73.44
ATOM   1646  CD  PRO A 221      -5.841  -9.814  -5.630  1.00 73.44
ATOM   1651  N   MET A 222      -2.496  -9.435  -3.655  1.00104.11
ATOM   1652  CA  MET A 222      -1.430  -9.260  -2.708  1.00104.11
ATOM   1657  C   MET A 222      -0.443 -10.386  -2.838  1.00104.11
ATOM   1658  O   MET A 222       0.763 -10.168  -2.745  1.00104.11
ATOM   1653  CB  MET A 222      -1.932  -9.208  -1.253  1.00104.11
ATOM   1654  CG  MET A 222      -0.919  -8.600  -0.280  1.00104.11
ATOM   1655  SD  MET A 222      -1.560  -8.327   1.400  1.00104.11
ATOM   1656  CE  MET A 222      -2.687  -6.974   0.948  1.00104.11
ATOM   1659  N   TYR A 223      -0.939 -11.627  -3.042  1.00131.84
ATOM   1660  CA  TYR A 223      -0.088 -12.782  -3.168  1.00131.84
ATOM   1669  C   TYR A 223       0.696 -12.630  -4.436  1.00131.84
ATOM   1670  O   TYR A 223       1.891 -12.924  -4.489  1.00131.84
ATOM   1661  CB  TYR A 223      -0.844 -14.125  -3.317  1.00131.84
ATOM   1662  CG  TYR A 223      -1.800 -14.338  -2.185  1.00131.84
ATOM   1663  CD1 TYR A 223      -1.382 -14.788  -0.951  1.00131.84
ATOM   1664  CD2 TYR A 223      -3.140 -14.084  -2.367  1.00131.84
ATOM   1665  CE1 TYR A 223      -2.283 -14.973   0.073  1.00131.84
ATOM   1666  CE2 TYR A 223      -4.047 -14.264  -1.350  1.00131.84
ATOM   1667  CZ  TYR A 223      -3.617 -14.709  -0.126  1.00131.84
ATOM   1668  OH  TYR A 223      -4.548 -14.893   0.914  1.00131.84
ATOM   1671  N   CYS A 224       0.019 -12.141  -5.492  1.00 39.59
ATOM   1672  CA  CYS A 224       0.602 -12.031  -6.797  1.00 39.59
ATOM   1675  C   CYS A 224       1.793 -11.136  -6.711  1.00 39.59
ATOM   1676  O   CYS A 224       2.795 -11.371  -7.384  1.00 39.59
ATOM   1673  CB  CYS A 224      -0.364 -11.448  -7.843  1.00 39.59
ATOM   1674  SG  CYS A 224       0.324 -11.510  -9.525  1.00 39.59
ATOM   1677  N   LEU A 225       1.705 -10.069  -5.896  1.00 57.14
ATOM   1678  CA  LEU A 225       2.808  -9.164  -5.712  1.00 57.14
ATOM   1683  C   LEU A 225       3.921  -9.888  -5.014  1.00 57.14
ATOM   1684  O   LEU A 225       5.093  -9.602  -5.255  1.00 57.14
ATOM   1679  CB  LEU A 225       2.439  -7.901  -4.913  1.00 57.14
ATOM   1680  CG  LEU A 225       1.547  -6.924  -5.709  1.00 57.14
ATOM   1681  CD1 LEU A 225       1.201  -5.676  -4.883  1.00 57.14
ATOM   1682  CD2 LEU A 225       2.186  -6.563  -7.061  1.00 57.14
ATOM   1685  N   PHE A 226       3.575 -10.820  -4.101  1.00110.21
ATOM   1686  CA  PHE A 226       4.538 -11.586  -3.357  1.00110.21
ATOM   1694  C   PHE A 226       5.292 -12.478  -4.306  1.00110.21
ATOM   1695  O   PHE A 226       6.510 -12.610  -4.209  1.00110.21
ATOM   1687  CB  PHE A 226       3.862 -12.471  -2.295  1.00110.21
ATOM   1688  CG  PHE A 226       4.904 -13.007  -1.374  1.00110.21
ATOM   1689  CD1 PHE A 226       5.576 -14.173  -1.665  1.00110.21
ATOM   1690  CD2 PHE A 226       5.203 -12.337  -0.211  1.00110.21
ATOM   1691  CE1 PHE A 226       6.533 -14.658  -0.803  1.00110.21
ATOM   1692  CE2 PHE A 226       6.159 -12.817   0.652  1.00110.21
ATOM   1693  CZ  PHE A 226       6.827 -13.981   0.355  1.00110.21
ATOM   1696  N   GLU A 227       4.574 -13.122  -5.250  1.00 76.63
ATOM   1697  CA  GLU A 227       5.159 -14.020  -6.211  1.00 76.63
ATOM   1703  C   GLU A 227       6.031 -13.266  -7.168  1.00 76.63
ATOM   1704  O   GLU A 227       6.917 -13.848  -7.790  1.00 76.63
ATOM   1698  CB  GLU A 227       4.143 -14.857  -7.006  1.00 76.63
ATOM   1699  CG  GLU A 227       3.559 -16.001  -6.173  1.00 76.63
ATOM   1700  CD  GLU A 227       2.664 -16.842  -7.070  1.00 76.63
ATOM   1701  OE1 GLU A 227       2.074 -16.266  -8.021  1.00 76.63
ATOM   1702  OE2 GLU A 227       2.563 -18.074  -6.819  1.00 76.63
ATOM   1705  N   ILE A 228       5.750 -11.967  -7.371  1.00 98.05
ATOM   1706  CA  ILE A 228       6.524 -11.112  -8.230  1.00 98.05
ATOM   1711  C   ILE A 228       7.900 -10.975  -7.653  1.00 98.05
ATOM   1712  O   ILE A 228       8.890 -10.940  -8.380  1.00 98.05
ATOM   1707  CB  ILE A 228       5.959  -9.724  -8.330  1.00 98.05
ATOM   1708  CG1 ILE A 228       4.573  -9.747  -8.991  1.00 98.05
ATOM   1709  CG2 ILE A 228       6.979  -8.850  -9.079  1.00 98.05
ATOM   1710  CD1 ILE A 228       4.601 -10.261 -10.430  1.00 98.05
ATOM   1713  N   GLY A 229       7.982 -10.874  -6.314  1.00 50.16
ATOM   1714  CA  GLY A 229       9.214 -10.674  -5.609  1.00 50.16
ATOM   1715  C   GLY A 229      10.151 -11.831  -5.856  1.00 50.16
ATOM   1716  O   GLY A 229      11.359 -11.621  -5.921  1.00 50.16
ATOM   1717  N   VAL A 230       9.620 -13.074  -5.967  1.00109.31
ATOM   1718  CA  VAL A 230      10.352 -14.314  -6.153  1.00109.31
ATOM   1722  C   VAL A 230      11.153 -14.298  -7.457  1.00109.31
ATOM   1723  O   VAL A 230      12.316 -14.704  -7.488  1.00109.31
ATOM   1719  CB  VAL A 230       9.424 -15.488  -6.153  1.00109.31
ATOM   1720  CG1 VAL A 230      10.206 -16.750  -6.538  1.00109.31
ATOM   1721  CG2 VAL A 230       8.773 -15.568  -4.762  1.00109.31
ATOM   1724  N   PHE A 231      10.558 -13.838  -8.581  1.00109.32
ATOM   1725  CA  PHE A 231      11.197 -13.754  -9.890  1.00109.32
ATOM   1733  C   PHE A 231      12.293 -12.740  -9.803  1.00109.32
ATOM   1734  O   PHE A 231      13.412 -12.874 -10.319  1.00109.32
ATOM   1726  CB  PHE A 231      10.177 -13.294 -10.949  1.00109.32
ATOM   1727  CG  PHE A 231      10.727 -13.472 -12.320  1.00109.32
ATOM   1728  CD1 PHE A 231      10.739 -14.716 -12.907  1.00109.32
ATOM   1729  CD2 PHE A 231      11.205 -12.395 -13.030  1.00109.32
ATOM   1730  CE1 PHE A 231      11.237 -14.889 -14.177  1.00109.32
ATOM   1731  CE2 PHE A 231      11.702 -12.562 -14.300  1.00109.32
ATOM   1732  CZ  PHE A 231      11.720 -13.810 -14.876  1.00109.32
ATOM   1735  N   PHE A 232      11.943 -11.671  -9.090  1.00135.99
ATOM   1736  CA  PHE A 232      12.818 -10.580  -8.855  1.00135.99
ATOM   1744  C   PHE A 232      14.003 -11.080  -8.051  1.00135.99
ATOM   1745  O   PHE A 232      15.068 -10.484  -8.151  1.00135.99
ATOM   1737  CB  PHE A 232      12.150  -9.398  -8.158  1.00135.99
ATOM   1738  CG  PHE A 232      11.544  -8.578  -9.244  1.00135.99
ATOM   1739  CD1 PHE A 232      10.333  -8.905  -9.802  1.00135.99
ATOM   1740  CD2 PHE A 232      12.212  -7.468  -9.710  1.00135.99
ATOM   1741  CE1 PHE A 232       9.799  -8.133 -10.808  1.00135.99
ATOM   1742  CE2 PHE A 232      11.684  -6.694 -10.713  1.00135.99
ATOM   1743  CZ  PHE A 232      10.471  -7.026 -11.265  1.00135.99
ATOM   1746  N   SER A 233      13.837 -12.081  -7.144  1.00197.24
ATOM   1747  CA  SER A 233      14.883 -12.675  -6.303  1.00197.24
ATOM   1750  C   SER A 233      15.794 -13.496  -7.161  1.00197.24
ATOM   1751  O   SER A 233      16.948 -13.786  -6.832  1.00197.24
ATOM   1748  CB  SER A 233      14.243 -13.587  -5.255  1.00197.24
ATOM   1749  OG  SER A 233      13.528 -12.825  -4.296  1.00197.24
ATOM   1752  N   ARG A 234      15.276 -13.962  -8.296  1.00339.94
ATOM   1753  CA  ARG A 234      16.190 -14.676  -9.118  1.00339.94
ATOM   1761  C   ARG A 234      17.171 -13.654  -9.512  1.00339.94
ATOM   1762  O   ARG A 234      18.369 -13.773  -9.241  1.00339.94
ATOM   1754  CB  ARG A 234      15.509 -15.180 -10.392  1.00339.94
ATOM   1755  CG  ARG A 234      16.479 -15.542 -11.511  1.00339.94
ATOM   1756  CD  ARG A 234      15.947 -15.045 -12.851  1.00339.94
ATOM   1757  NE  ARG A 234      15.391 -13.689 -12.576  1.00339.94
ATOM   1758  CZ  ARG A 234      14.827 -12.943 -13.570  1.00339.94
ATOM   1759  NH1 ARG A 234      14.806 -13.412 -14.850  1.00339.94
ATOM   1760  NH2 ARG A 234      14.278 -11.728 -13.275  1.00339.94
ATOM   1763  N   PHE A 235      16.612 -12.532  -9.977  1.00192.83
ATOM   1764  CA  PHE A 235      17.494 -11.528 -10.442  1.00192.83
ATOM   1772  C   PHE A 235      18.352 -12.188 -11.470  1.00192.83
ATOM   1773  O   PHE A 235      19.510 -12.395 -11.032  1.00192.83
ATOM   1765  CB  PHE A 235      18.553 -11.044  -9.425  1.00192.83
ATOM   1766  CG  PHE A 235      17.994 -10.374  -8.220  1.00192.83
ATOM   1767  CD1 PHE A 235      17.536 -11.120  -7.160  1.00192.83
ATOM   1768  CD2 PHE A 235      17.979  -9.000  -8.129  1.00192.83
ATOM   1769  CE1 PHE A 235      17.033 -10.501  -6.046  1.00192.83
ATOM   1770  CE2 PHE A 235      17.477  -8.375  -7.013  1.00192.83
ATOM   1771  CZ  PHE A 235      16.998  -9.128  -5.968  1.00192.83
ATOM   1774  OXT PHE A 235      17.929 -12.496 -12.615  1.00192.83
TER    1775      PHE A 235 
ATOM      1  N   THR B  11       4.828   9.665  59.167  1.00 85.42
ATOM      2  CA  THR B  11       3.858  10.762  59.388  1.00 85.42
ATOM      6  C   THR B  11       3.461  11.359  58.079  1.00 85.42
ATOM      7  O   THR B  11       2.349  11.863  57.916  1.00 85.42
ATOM      3  CB  THR B  11       4.477  11.836  60.233  1.00 85.42
ATOM      5  CG2 THR B  11       5.575  12.539  59.421  1.00 85.42
ATOM      4  OG1 THR B  11       3.485  12.771  60.631  1.00 85.42
ATOM      8  N   HIS B  12       4.371  11.292  57.094  1.00 45.19
ATOM      9  CA  HIS B  12       4.096  11.800  55.787  1.00 45.19
ATOM     16  C   HIS B  12       2.940  11.024  55.259  1.00 45.19
ATOM     17  O   HIS B  12       2.058  11.568  54.598  1.00 45.19
ATOM     12  CB  HIS B  12       5.277  11.574  54.825  1.00 45.19
ATOM     11  CG  HIS B  12       5.056  12.090  53.435  1.00 45.19
ATOM     14  CD2 HIS B  12       4.593  11.446  52.327  1.00 45.19
ATOM     10  ND1 HIS B  12       5.324  13.380  53.033  1.00 45.19
ATOM     15  CE1 HIS B  12       5.011  13.451  51.714  1.00 45.19
ATOM     13  NE2 HIS B  12       4.565  12.303  51.241  1.00 45.19
ATOM     18  N   LEU B  13       2.922   9.712  55.552  1.00159.26
ATOM     19  CA  LEU B  13       1.894   8.848  55.059  1.00159.26
ATOM     24  C   LEU B  13       0.581   9.306  55.606  1.00159.26
ATOM     25  O   LEU B  13      -0.384   9.485  54.866  1.00159.26
ATOM     20  CB  LEU B  13       2.057   7.413  55.572  1.00159.26
ATOM     21  CG  LEU B  13       3.438   6.805  55.294  1.00159.26
ATOM     22  CD1 LEU B  13       3.513   5.370  55.837  1.00159.26
ATOM     23  CD2 LEU B  13       3.826   6.920  53.813  1.00159.26
ATOM     26  N   ILE B  14       0.526   9.515  56.934  1.00 46.68
ATOM     27  CA  ILE B  14      -0.686   9.873  57.613  1.00 46.68
ATOM     32  C   ILE B  14      -1.148  11.239  57.222  1.00 46.68
ATOM     33  O   ILE B  14      -2.347  11.470  57.073  1.00 46.68
ATOM     28  CB  ILE B  14      -0.588   9.829  59.111  1.00 46.68
ATOM     29  CG1 ILE B  14      -1.995   9.933  59.724  1.00 46.68
ATOM     30  CG2 ILE B  14       0.373  10.933  59.576  1.00 46.68
ATOM     31  CD1 ILE B  14      -2.049   9.590  61.210  1.00 46.68
ATOM     34  N   GLU B  15      -0.211  12.187  57.037  1.00 49.21
ATOM     35  CA  GLU B  15      -0.574  13.553  56.788  1.00 49.21
ATOM     41  C   GLU B  15      -1.444  13.621  55.572  1.00 49.21
ATOM     42  O   GLU B  15      -2.435  14.351  55.558  1.00 49.21
ATOM     36  CB  GLU B  15       0.657  14.443  56.561  1.00 49.21
ATOM     37  CG  GLU B  15       1.494  14.611  57.830  1.00 49.21
ATOM     38  CD  GLU B  15       2.834  15.225  57.449  1.00 49.21
ATOM     39  OE1 GLU B  15       2.832  16.279  56.758  1.00 49.21
ATOM     40  OE2 GLU B  15       3.877  14.639  57.839  1.00 49.21
ATOM     43  N   LEU B  16      -1.095  12.874  54.511  1.00 55.45
ATOM     44  CA  LEU B  16      -1.911  12.862  53.332  1.00 55.45
ATOM     49  C   LEU B  16      -3.206  12.198  53.681  1.00 55.45
ATOM     50  O   LEU B  16      -4.275  12.597  53.223  1.00 55.45
ATOM     45  CB  LEU B  16      -1.275  12.094  52.158  1.00 55.45
ATOM     46  CG  LEU B  16      -2.077  12.229  50.849  1.00 55.45
ATOM     47  CD1 LEU B  16      -2.034  13.672  50.323  1.00 55.45
ATOM     48  CD2 LEU B  16      -1.633  11.198  49.801  1.00 55.45
ATOM     51  N   ARG B  17      -3.140  11.179  54.554  1.00 96.74
ATOM     52  CA  ARG B  17      -4.287  10.392  54.899  1.00 96.74
ATOM     60  C   ARG B  17      -5.345  11.297  55.442  1.00 96.74
ATOM     61  O   ARG B  17      -6.523  11.047  55.209  1.00 96.74
ATOM     53  CB  ARG B  17      -3.989   9.373  56.009  1.00 96.74
ATOM     54  CG  ARG B  17      -2.915   8.344  55.657  1.00 96.74
ATOM     55  CD  ARG B  17      -2.594   7.424  56.835  1.00 96.74
ATOM     56  NE  ARG B  17      -1.540   6.466  56.401  1.00 96.74
ATOM     57  CZ  ARG B  17      -0.699   5.935  57.334  1.00 96.74
ATOM     58  NH1 ARG B  17      -0.811   6.309  58.642  1.00 96.74
ATOM     59  NH2 ARG B  17       0.252   5.031  56.963  1.00 96.74
ATOM     62  N   LYS B  18      -4.957  12.297  56.264  1.00 76.78
ATOM     63  CA  LYS B  18      -5.839  13.278  56.842  1.00 76.78
ATOM     69  C   LYS B  18      -6.287  14.301  55.834  1.00 76.78
ATOM     70  O   LYS B  18      -7.460  14.672  55.798  1.00 76.78
ATOM     64  CB  LYS B  18      -5.172  14.039  57.996  1.00 76.78
ATOM     65  CG  LYS B  18      -4.881  13.154  59.208  1.00 76.78
ATOM     66  CD  LYS B  18      -3.905  13.782  60.203  1.00 76.78
ATOM     67  CE  LYS B  18      -3.742  12.970  61.489  1.00 76.78
ATOM     68  NZ  LYS B  18      -5.004  12.999  62.265  1.00 76.78
ATOM     71  N   ARG B  19      -5.357  14.768  54.975  1.00 92.87
ATOM     72  CA  ARG B  19      -5.594  15.825  54.030  1.00 92.87
ATOM     80  C   ARG B  19      -6.673  15.412  53.100  1.00 92.87
ATOM     81  O   ARG B  19      -7.419  16.260  52.613  1.00 92.87
ATOM     73  CB  ARG B  19      -4.377  16.130  53.141  1.00 92.87
ATOM     74  CG  ARG B  19      -3.229  16.846  53.847  1.00 92.87
ATOM     75  CD  ARG B  19      -3.107  18.320  53.460  1.00 92.87
ATOM     76  NE  ARG B  19      -1.810  18.808  54.004  1.00 92.87
ATOM     77  CZ  ARG B  19      -1.752  19.413  55.225  1.00 92.87
ATOM     78  NH1 ARG B  19      -2.898  19.653  55.924  1.00 92.87
ATOM     79  NH2 ARG B  19      -0.542  19.778  55.740  1.00 92.87
ATOM     82  N   LEU B  20      -6.723  14.107  52.771  1.00166.97
ATOM     83  CA  LEU B  20      -7.738  13.598  51.898  1.00166.97
ATOM     88  C   LEU B  20      -9.097  13.739  52.515  1.00166.97
ATOM     89  O   LEU B  20     -10.016  14.241  51.876  1.00166.97
ATOM     84  CB  LEU B  20      -7.561  12.117  51.522  1.00166.97
ATOM     85  CG  LEU B  20      -6.570  11.873  50.369  1.00166.97
ATOM     86  CD1 LEU B  20      -7.149  12.367  49.035  1.00166.97
ATOM     87  CD2 LEU B  20      -5.194  12.487  50.650  1.00166.97
ATOM     90  N   LEU B  21      -9.247  13.343  53.791  1.00 99.91
ATOM     91  CA  LEU B  21     -10.523  13.317  54.447  1.00 99.91
ATOM     96  C   LEU B  21     -11.064  14.710  54.533  1.00 99.91
ATOM     97  O   LEU B  21     -12.258  14.934  54.348  1.00 99.91
ATOM     92  CB  LEU B  21     -10.393  12.709  55.856  1.00 99.91
ATOM     93  CG  LEU B  21     -11.703  12.429  56.614  1.00 99.91
ATOM     94  CD1 LEU B  21     -11.388  11.700  57.925  1.00 99.91
ATOM     95  CD2 LEU B  21     -12.534  13.696  56.866  1.00 99.91
ATOM     98  N   ASN B  22     -10.196  15.690  54.830  1.00 60.11
ATOM     99  CA  ASN B  22     -10.625  17.053  54.941  1.00 60.11
ATOM    104  C   ASN B  22     -11.144  17.485  53.600  1.00 60.11
ATOM    105  O   ASN B  22     -12.186  18.133  53.514  1.00 60.11
ATOM    100  CB  ASN B  22      -9.455  17.989  55.309  1.00 60.11
ATOM    101  CG  ASN B  22      -9.957  19.362  55.754  1.00 60.11
ATOM    103  ND2 ASN B  22     -10.896  19.974  54.983  1.00 60.11
ATOM    102  OD1 ASN B  22      -9.500  19.894  56.765  1.00 60.11
ATOM    106  N   CYS B  23     -10.419  17.148  52.514  1.00 90.09
ATOM    107  CA  CYS B  23     -10.816  17.537  51.188  1.00 90.09
ATOM    110  C   CYS B  23     -12.108  16.878  50.840  1.00 90.09
ATOM    111  O   CYS B  23     -12.990  17.508  50.257  1.00 90.09
ATOM    108  CB  CYS B  23      -9.831  17.110  50.087  1.00 90.09
ATOM    109  SG  CYS B  23      -8.324  18.118  50.024  1.00 90.09
ATOM    112  N   ILE B  24     -12.233  15.581  51.180  1.00133.76
ATOM    113  CA  ILE B  24     -13.387  14.805  50.837  1.00133.76
ATOM    118  C   ILE B  24     -14.592  15.328  51.555  1.00133.76
ATOM    119  O   ILE B  24     -15.674  15.401  50.976  1.00133.76
ATOM    114  CB  ILE B  24     -13.241  13.334  51.123  1.00133.76
ATOM    115  CG1 ILE B  24     -14.289  12.552  50.322  1.00133.76
ATOM    116  CG2 ILE B  24     -13.355  13.100  52.635  1.00133.76
ATOM    117  CD1 ILE B  24     -14.102  12.667  48.811  1.00133.76
ATOM    120  N   ILE B  25     -14.440  15.716  52.837  1.00 50.76
ATOM    121  CA  ILE B  25     -15.568  16.191  53.587  1.00 50.76
ATOM    126  C   ILE B  25     -16.096  17.404  52.890  1.00 50.76
ATOM    127  O   ILE B  25     -17.307  17.574  52.769  1.00 50.76
ATOM    122  CB  ILE B  25     -15.252  16.668  54.976  1.00 50.76
ATOM    123  CG1 ILE B  25     -14.686  15.555  55.867  1.00 50.76
ATOM    124  CG2 ILE B  25     -16.537  17.294  55.537  1.00 50.76
ATOM    125  CD1 ILE B  25     -14.213  16.087  57.221  1.00 50.76
ATOM    128  N   ALA B  26     -15.183  18.280  52.430  1.00 40.12
ATOM    129  CA  ALA B  26     -15.521  19.527  51.804  1.00 40.12
ATOM    131  C   ALA B  26     -16.279  19.302  50.528  1.00 40.12
ATOM    132  O   ALA B  26     -17.231  20.022  50.244  1.00 40.12
ATOM    130  CB  ALA B  26     -14.279  20.365  51.457  1.00 40.12
ATOM    133  N   VAL B  27     -15.862  18.311  49.718  1.00 51.50
ATOM    134  CA  VAL B  27     -16.453  18.022  48.436  1.00 51.50
ATOM    138  C   VAL B  27     -17.869  17.540  48.600  1.00 51.50
ATOM    139  O   VAL B  27     -18.741  17.811  47.777  1.00 51.50
ATOM    135  CB  VAL B  27     -15.692  16.961  47.695  1.00 51.50
ATOM    136  CG1 VAL B  27     -16.415  16.665  46.369  1.00 51.50
ATOM    137  CG2 VAL B  27     -14.238  17.436  47.523  1.00 51.50
ATOM    140  N   ILE B  28     -18.119  16.737  49.643  1.00152.46
ATOM    141  CA  ILE B  28     -19.425  16.212  49.924  1.00152.46
ATOM    146  C   ILE B  28     -20.336  17.322  50.348  1.00152.46
ATOM    147  O   ILE B  28     -21.498  17.365  49.946  1.00152.46
ATOM    142  CB  ILE B  28     -19.389  15.236  51.063  1.00152.46
ATOM    143  CG1 ILE B  28     -18.476  14.040  50.740  1.00152.46
ATOM    144  CG2 ILE B  28     -20.836  14.857  51.394  1.00152.46
ATOM    145  CD1 ILE B  28     -18.905  13.237  49.513  1.00152.46
ATOM    148  N   VAL B  29     -19.842  18.229  51.215  1.00 47.33
ATOM    149  CA  VAL B  29     -20.670  19.295  51.708  1.00 47.33
ATOM    153  C   VAL B  29     -21.001  20.220  50.585  1.00 47.33
ATOM    154  O   VAL B  29     -22.130  20.688  50.457  1.00 47.33
ATOM    150  CB  VAL B  29     -20.074  20.085  52.844  1.00 47.33
ATOM    151  CG1 VAL B  29     -19.931  19.148  54.055  1.00 47.33
ATOM    152  CG2 VAL B  29     -18.759  20.740  52.401  1.00 47.33
ATOM    155  N   ILE B  30     -20.006  20.499  49.732  1.00155.02
ATOM    156  CA  ILE B  30     -20.159  21.368  48.612  1.00155.02
ATOM    161  C   ILE B  30     -21.131  20.714  47.655  1.00155.02
ATOM    162  O   ILE B  30     -21.901  21.381  46.965  1.00155.02
ATOM    157  CB  ILE B  30     -18.803  21.706  48.072  1.00155.02
ATOM    158  CG1 ILE B  30     -18.833  22.883  47.103  1.00155.02
ATOM    159  CG2 ILE B  30     -18.076  20.430  47.674  1.00155.02
ATOM    160  CD1 ILE B  30     -19.853  22.865  45.970  1.00155.02
ATOM    163  N   PHE B  31     -21.125  19.370  47.601  1.00113.60
ATOM    164  CA  PHE B  31     -22.004  18.558  46.796  1.00113.60
ATOM    172  C   PHE B  31     -23.419  18.823  47.200  1.00113.60
ATOM    173  O   PHE B  31     -24.302  18.940  46.355  1.00113.60
ATOM    165  CB  PHE B  31     -21.688  17.067  47.034  1.00113.60
ATOM    166  CG  PHE B  31     -22.459  16.142  46.153  1.00113.60
ATOM    167  CD1 PHE B  31     -21.971  15.780  44.920  1.00113.60
ATOM    168  CD2 PHE B  31     -23.660  15.620  46.572  1.00113.60
ATOM    169  CE1 PHE B  31     -22.677  14.911  44.119  1.00113.60
ATOM    170  CE2 PHE B  31     -24.369  14.754  45.772  1.00113.60
ATOM    171  CZ  PHE B  31     -23.878  14.395  44.542  1.00113.60
ATOM    174  N   LEU B  32     -23.676  18.920  48.513  1.00 99.65
ATOM    175  CA  LEU B  32     -25.011  19.121  49.002  1.00 99.65
ATOM    180  C   LEU B  32     -25.527  20.449  48.545  1.00 99.65
ATOM    181  O   LEU B  32     -26.684  20.559  48.143  1.00 99.65
ATOM    176  CB  LEU B  32     -25.090  19.078  50.544  1.00 99.65
ATOM    177  CG  LEU B  32     -26.499  19.279  51.157  1.00 99.65
ATOM    178  CD1 LEU B  32     -26.989  20.737  51.075  1.00 99.65
ATOM    179  CD2 LEU B  32     -27.507  18.285  50.557  1.00 99.65
ATOM    182  N   CYS B  33     -24.680  21.492  48.599  1.00 40.57
ATOM    183  CA  CYS B  33     -25.095  22.813  48.230  1.00 40.57
ATOM    186  C   CYS B  33     -25.524  22.775  46.806  1.00 40.57
ATOM    187  O   CYS B  33     -26.596  23.264  46.455  1.00 40.57
ATOM    184  CB  CYS B  33     -23.943  23.832  48.324  1.00 40.57
ATOM    185  SG  CYS B  33     -24.419  25.512  47.814  1.00 40.57
ATOM    188  N   LEU B  34     -24.706  22.145  45.947  1.00124.60
ATOM    189  CA  LEU B  34     -25.042  22.153  44.562  1.00124.60
ATOM    194  C   LEU B  34     -26.294  21.363  44.324  1.00124.60
ATOM    195  O   LEU B  34     -27.025  21.621  43.371  1.00124.60
ATOM    190  CB  LEU B  34     -24.025  21.611  43.575  1.00124.60
ATOM    191  CG  LEU B  34     -24.592  22.080  42.230  1.00124.60
ATOM    192  CD1 LEU B  34     -24.357  23.578  42.038  1.00124.60
ATOM    193  CD2 LEU B  34     -24.220  21.213  41.055  1.00124.60
ATOM    196  N   VAL B  35     -26.562  20.338  45.148  1.00 53.22
ATOM    197  CA  VAL B  35     -27.721  19.509  44.949  1.00 53.22
ATOM    201  C   VAL B  35     -28.973  20.339  45.017  1.00 53.22
ATOM    202  O   VAL B  35     -29.867  20.175  44.191  1.00 53.22
ATOM    198  CB  VAL B  35     -27.900  18.474  46.026  1.00 53.22
ATOM    199  CG1 VAL B  35     -29.222  17.732  45.768  1.00 53.22
ATOM    200  CG2 VAL B  35     -26.675  17.553  46.075  1.00 53.22
ATOM    203  N   TYR B  36     -29.078  21.239  46.017  1.00 65.21
ATOM    204  CA  TYR B  36     -30.283  22.002  46.237  1.00 65.21
ATOM    213  C   TYR B  36     -30.545  22.939  45.088  1.00 65.21
ATOM    214  O   TYR B  36     -31.648  22.993  44.548  1.00 65.21
ATOM    205  CB  TYR B  36     -30.181  22.853  47.518  1.00 65.21
ATOM    206  CG  TYR B  36     -31.496  23.487  47.821  1.00 65.21
ATOM    207  CD1 TYR B  36     -32.478  22.758  48.449  1.00 65.21
ATOM    208  CD2 TYR B  36     -31.748  24.803  47.503  1.00 65.21
ATOM    209  CE1 TYR B  36     -33.695  23.323  48.746  1.00 65.21
ATOM    210  CE2 TYR B  36     -32.965  25.375  47.799  1.00 65.21
ATOM    211  CZ  TYR B  36     -33.942  24.634  48.421  1.00 65.21
ATOM    212  OH  TYR B  36     -35.191  25.216  48.725  1.00 65.21
ATOM    215  N   PHE B  37     -29.501  23.687  44.696  1.00103.80
ATOM    216  CA  PHE B  37     -29.412  24.711  43.686  1.00103.80
ATOM    224  C   PHE B  37     -29.377  24.120  42.303  1.00103.80
ATOM    225  O   PHE B  37     -29.364  24.859  41.326  1.00103.80
ATOM    217  CB  PHE B  37     -28.150  25.581  43.827  1.00103.80
ATOM    218  CG  PHE B  37     -28.245  26.318  45.117  1.00103.80
ATOM    219  CD1 PHE B  37     -27.786  25.748  46.282  1.00103.80
ATOM    220  CD2 PHE B  37     -28.797  27.577  45.164  1.00103.80
ATOM    221  CE1 PHE B  37     -27.871  26.424  47.476  1.00103.80
ATOM    222  CE2 PHE B  37     -28.884  28.258  46.356  1.00103.80
ATOM    223  CZ  PHE B  37     -28.419  27.683  47.514  1.00103.80
ATOM    226  N   ALA B  38     -29.272  22.787  42.172  1.00 63.74
ATOM    227  CA  ALA B  38     -28.986  22.114  40.927  1.00 63.74
ATOM    229  C   ALA B  38     -29.918  22.440  39.791  1.00 63.74
ATOM    230  O   ALA B  38     -29.454  22.586  38.664  1.00 63.74
ATOM    228  CB  ALA B  38     -28.988  20.583  41.079  1.00 63.74
ATOM    231  N   ASN B  39     -31.239  22.562  40.013  1.00 66.18
ATOM    232  CA  ASN B  39     -32.116  22.794  38.897  1.00 66.18
ATOM    237  C   ASN B  39     -31.721  24.070  38.223  1.00 66.18
ATOM    238  O   ASN B  39     -31.843  24.190  37.005  1.00 66.18
ATOM    233  CB  ASN B  39     -33.599  22.883  39.297  1.00 66.18
ATOM    234  CG  ASN B  39     -34.040  21.482  39.694  1.00 66.18
ATOM    236  ND2 ASN B  39     -33.657  20.470  38.871  1.00 66.18
ATOM    235  OD1 ASN B  39     -34.710  21.289  40.709  1.00 66.18
ATOM    239  N   ASP B  40     -31.285  25.069  39.011  1.00 59.89
ATOM    240  CA  ASP B  40     -30.871  26.348  38.505  1.00 59.89
ATOM    245  C   ASP B  40     -29.598  26.227  37.716  1.00 59.89
ATOM    246  O   ASP B  40     -29.469  26.837  36.655  1.00 59.89
ATOM    241  CB  ASP B  40     -30.630  27.365  39.634  1.00 59.89
ATOM    242  CG  ASP B  40     -30.519  28.753  39.016  1.00 59.89
ATOM    243  OD1 ASP B  40     -29.664  28.941  38.106  1.00 59.89
ATOM    244  OD2 ASP B  40     -31.290  29.648  39.451  1.00 59.89
ATOM    247  N   ILE B  41     -28.619  25.440  38.213  1.00 93.29
ATOM    248  CA  ILE B  41     -27.345  25.291  37.562  1.00 93.29
ATOM    253  C   ILE B  41     -27.547  24.624  36.235  1.00 93.29
ATOM    254  O   ILE B  41     -26.839  24.905  35.268  1.00 93.29
ATOM    249  CB  ILE B  41     -26.313  24.621  38.413  1.00 93.29
ATOM    250  CG1 ILE B  41     -24.952  24.702  37.716  1.00 93.29
ATOM    251  CG2 ILE B  41     -26.790  23.218  38.801  1.00 93.29
ATOM    252  CD1 ILE B  41     -23.797  24.573  38.697  1.00 93.29
ATOM    255  N   TYR B  42     -28.539  23.720  36.169  1.00 84.38
ATOM    256  CA  TYR B  42     -28.915  23.039  34.965  1.00 84.38
ATOM    265  C   TYR B  42     -29.301  24.082  33.959  1.00 84.38
ATOM    266  O   TYR B  42     -29.067  23.903  32.766  1.00 84.38
ATOM    257  CB  TYR B  42     -30.120  22.098  35.182  1.00 84.38
ATOM    258  CG  TYR B  42     -30.620  21.591  33.868  1.00 84.38
ATOM    259  CD1 TYR B  42     -30.059  20.492  33.251  1.00 84.38
ATOM    260  CD2 TYR B  42     -31.679  22.225  33.258  1.00 84.38
ATOM    261  CE1 TYR B  42     -30.544  20.046  32.042  1.00 84.38
ATOM    262  CE2 TYR B  42     -32.166  21.785  32.051  1.00 84.38
ATOM    263  CZ  TYR B  42     -31.598  20.695  31.441  1.00 84.38
ATOM    264  OH  TYR B  42     -32.104  20.251  30.203  1.00 84.38
ATOM    267  N   HIS B  43     -29.937  25.185  34.404  1.00 46.52
ATOM    268  CA  HIS B  43     -30.355  26.233  33.511  1.00 46.52
ATOM    275  C   HIS B  43     -29.163  26.849  32.843  1.00 46.52
ATOM    276  O   HIS B  43     -29.163  27.042  31.628  1.00 46.52
ATOM    271  CB  HIS B  43     -31.093  27.387  34.217  1.00 46.52
ATOM    270  CG  HIS B  43     -32.409  26.984  34.807  1.00 46.52
ATOM    273  CD2 HIS B  43     -33.641  26.915  34.235  1.00 46.52
ATOM    269  ND1 HIS B  43     -32.576  26.583  36.111  1.00 46.52
ATOM    274  CE1 HIS B  43     -33.894  26.292  36.266  1.00 46.52
ATOM    272  NE2 HIS B  43     -34.579  26.477  35.152  1.00 46.52
ATOM    277  N   LEU B  44     -28.107  27.174  33.613  1.00 58.72
ATOM    278  CA  LEU B  44     -26.980  27.852  33.041  1.00 58.72
ATOM    283  C   LEU B  44     -26.306  26.956  32.052  1.00 58.72
ATOM    284  O   LEU B  44     -25.836  27.411  31.011  1.00 58.72
ATOM    279  CB  LEU B  44     -25.913  28.284  34.054  1.00 58.72
ATOM    280  CG  LEU B  44     -24.880  29.222  33.406  1.00 58.72
ATOM    281  CD1 LEU B  44     -25.522  30.576  33.061  1.00 58.72
ATOM    282  CD2 LEU B  44     -23.606  29.356  34.249  1.00 58.72
ATOM    285  N   VAL B  45     -26.226  25.649  32.360  1.00 43.55
ATOM    286  CA  VAL B  45     -25.563  24.723  31.490  1.00 43.55
ATOM    290  C   VAL B  45     -26.276  24.656  30.164  1.00 43.55
ATOM    291  O   VAL B  45     -25.632  24.610  29.117  1.00 43.55
ATOM    287  CB  VAL B  45     -25.505  23.333  32.047  1.00 43.55
ATOM    288  CG1 VAL B  45     -24.888  22.404  30.989  1.00 43.55
ATOM    289  CG2 VAL B  45     -24.715  23.375  33.368  1.00 43.55
ATOM    292  N   SER B  46     -27.625  24.630  30.178  1.00 54.83
ATOM    293  CA  SER B  46     -28.459  24.528  29.008  1.00 54.83
ATOM    296  C   SER B  46     -28.430  25.794  28.194  1.00 54.83
ATOM    297  O   SER B  46     -28.787  25.783  27.017  1.00 54.83
ATOM    294  CB  SER B  46     -29.930  24.263  29.368  1.00 54.83
ATOM    295  OG  SER B  46     -30.728  24.240  28.192  1.00 54.83
ATOM    298  N   ALA B  47     -27.996  26.916  28.797  1.00 51.04
ATOM    299  CA  ALA B  47     -28.073  28.223  28.195  1.00 51.04
ATOM    301  C   ALA B  47     -27.293  28.338  26.915  1.00 51.04
ATOM    302  O   ALA B  47     -27.797  28.943  25.969  1.00 51.04
ATOM    300  CB  ALA B  47     -27.564  29.331  29.132  1.00 51.04
ATOM    303  N   PRO B  48     -26.104  27.815  26.800  1.00105.90
ATOM    304  CA  PRO B  48     -25.344  28.036  25.597  1.00105.90
ATOM    308  C   PRO B  48     -25.977  27.529  24.337  1.00105.90
ATOM    309  O   PRO B  48     -25.862  28.215  23.321  1.00105.90
ATOM    306  CB  PRO B  48     -23.958  27.459  25.878  1.00105.90
ATOM    307  CG  PRO B  48     -23.808  27.624  27.403  1.00105.90
ATOM    305  CD  PRO B  48     -25.247  27.568  27.948  1.00105.90
ATOM    310  N   LEU B  49     -26.587  26.322  24.354  1.00 93.16
ATOM    311  CA  LEU B  49     -27.203  25.791  23.173  1.00 93.16
ATOM    316  C   LEU B  49     -28.490  26.490  22.888  1.00 93.16
ATOM    317  O   LEU B  49     -28.788  26.851  21.752  1.00 93.16
ATOM    312  CB  LEU B  49     -27.539  24.297  23.261  1.00 93.16
ATOM    313  CG  LEU B  49     -28.068  23.777  21.914  1.00 93.16
ATOM    314  CD1 LEU B  49     -26.943  23.732  20.866  1.00 93.16
ATOM    315  CD2 LEU B  49     -28.828  22.456  22.063  1.00 93.16
ATOM    318  N   ILE B  50     -29.268  26.737  23.953  1.00167.42
ATOM    319  CA  ILE B  50     -30.583  27.282  23.833  1.00167.42
ATOM    324  C   ILE B  50     -30.508  28.570  23.081  1.00167.42
ATOM    325  O   ILE B  50     -31.314  28.810  22.183  1.00167.42
ATOM    320  CB  ILE B  50     -31.154  27.582  25.185  1.00167.42
ATOM    321  CG1 ILE B  50     -31.430  26.282  25.961  1.00167.42
ATOM    322  CG2 ILE B  50     -32.363  28.495  24.999  1.00167.42
ATOM    323  CD1 ILE B  50     -32.420  25.348  25.266  1.00167.42
ATOM    326  N   LYS B  51     -29.552  29.444  23.437  1.00 91.61
ATOM    327  CA  LYS B  51     -29.450  30.708  22.769  1.00 91.61
ATOM    333  C   LYS B  51     -29.055  30.553  21.324  1.00 91.61
ATOM    334  O   LYS B  51     -29.772  31.011  20.437  1.00 91.61
ATOM    328  CB  LYS B  51     -28.396  31.620  23.425  1.00 91.61
ATOM    329  CG  LYS B  51     -27.016  30.959  23.504  1.00 91.61
ATOM    330  CD  LYS B  51     -25.850  31.921  23.727  1.00 91.61
ATOM    331  CE  LYS B  51     -24.490  31.220  23.683  1.00 91.61
ATOM    332  NZ  LYS B  51     -23.399  32.218  23.702  1.00 91.61
ATOM    335  N   GLN B  52     -27.900  29.900  21.043  1.00138.30
ATOM    336  CA  GLN B  52     -27.414  29.849  19.691  1.00138.30
ATOM    342  C   GLN B  52     -28.191  28.936  18.779  1.00138.30
ATOM    343  O   GLN B  52     -28.548  29.363  17.682  1.00138.30
ATOM    337  CB  GLN B  52     -25.906  29.565  19.575  1.00138.30
ATOM    338  CG  GLN B  52     -25.430  28.232  20.141  1.00138.30
ATOM    339  CD  GLN B  52     -23.928  28.186  19.897  1.00138.30
ATOM    341  NE2 GLN B  52     -23.223  29.289  20.264  1.00138.30
ATOM    340  OE1 GLN B  52     -23.394  27.199  19.394  1.00138.30
ATOM    344  N   LEU B  53     -28.491  27.674  19.180  1.00139.39
ATOM    345  CA  LEU B  53     -29.227  26.830  18.273  1.00139.39
ATOM    350  C   LEU B  53     -30.525  26.440  18.923  1.00139.39
ATOM    351  O   LEU B  53     -30.607  25.410  19.593  1.00139.39
ATOM    346  CB  LEU B  53     -28.541  25.484  17.956  1.00139.39
ATOM    347  CG  LEU B  53     -27.169  25.570  17.258  1.00139.39
ATOM    348  CD1 LEU B  53     -27.259  26.294  15.907  1.00139.39
ATOM    349  CD2 LEU B  53     -26.094  26.139  18.188  1.00139.39
ATOM    352  N   PRO B  54     -31.547  27.227  18.747  1.00114.98
ATOM    353  CA  PRO B  54     -32.830  26.899  19.319  1.00114.98
ATOM    357  C   PRO B  54     -33.502  25.764  18.607  1.00114.98
ATOM    358  O   PRO B  54     -34.370  25.121  19.196  1.00114.98
ATOM    355  CB  PRO B  54     -33.648  28.189  19.290  1.00114.98
ATOM    356  CG  PRO B  54     -32.582  29.296  19.334  1.00114.98
ATOM    354  CD  PRO B  54     -31.353  28.666  18.659  1.00114.98
ATOM    359  N   GLN B  55     -33.145  25.526  17.333  1.00 90.45
ATOM    360  CA  GLN B  55     -33.751  24.493  16.551  1.00 90.45
ATOM    366  C   GLN B  55     -33.352  23.169  17.112  1.00 90.45
ATOM    367  O   GLN B  55     -34.113  22.202  17.074  1.00 90.45
ATOM    361  CB  GLN B  55     -33.364  24.558  15.058  1.00 90.45
ATOM    362  CG  GLN B  55     -31.860  24.501  14.775  1.00 90.45
ATOM    363  CD  GLN B  55     -31.337  25.934  14.753  1.00 90.45
ATOM    365  NE2 GLN B  55     -30.025  26.100  14.433  1.00 90.45
ATOM    364  OE1 GLN B  55     -32.078  26.882  15.005  1.00 90.45
ATOM    368  N   GLY B  56     -32.122  23.099  17.643  1.00 98.33
ATOM    369  CA  GLY B  56     -31.614  21.877  18.154  1.00 98.33
ATOM    370  C   GLY B  56     -31.943  21.752  19.572  1.00 98.33
ATOM    371  O   GLY B  56     -32.818  22.425  20.101  1.00 98.33
ATOM    372  N   SER B  57     -31.219  20.816  20.189  1.00447.66
ATOM    373  CA  SER B  57     -31.399  20.348  21.500  1.00447.66
ATOM    376  C   SER B  57     -32.082  19.153  21.160  1.00447.66
ATOM    377  O   SER B  57     -31.645  18.076  21.602  1.00447.66
ATOM    374  CB  SER B  57     -31.929  21.351  22.588  1.00447.66
ATOM    375  OG  SER B  57     -33.276  21.798  22.518  1.00447.66
ATOM    378  N   THR B  58     -33.170  19.361  20.354  1.00318.64
ATOM    379  CA  THR B  58     -34.345  19.718  21.079  1.00318.64
ATOM    383  C   THR B  58     -34.100  18.808  22.204  1.00318.64
ATOM    384  O   THR B  58     -34.097  17.599  22.006  1.00318.64
ATOM    380  CB  THR B  58     -35.627  19.420  20.366  1.00318.64
ATOM    382  CG2 THR B  58     -35.624  17.998  19.782  1.00318.64
ATOM    381  OG1 THR B  58     -36.711  19.622  21.260  1.00318.64
ATOM    385  N   MET B  59     -33.728  19.353  23.376  1.00132.96
ATOM    386  CA  MET B  59     -32.993  18.494  24.238  1.00132.96
ATOM    391  C   MET B  59     -33.911  17.473  24.746  1.00132.96
ATOM    392  O   MET B  59     -34.725  17.746  25.616  1.00132.96
ATOM    387  CB  MET B  59     -32.311  19.199  25.423  1.00132.96
ATOM    388  CG  MET B  59     -31.045  19.959  25.021  1.00132.96
ATOM    389  SD  MET B  59     -30.380  21.084  26.283  1.00132.96
ATOM    390  CE  MET B  59     -29.017  21.696  25.250  1.00132.96
ATOM    393  N   ILE B  60     -33.770  16.242  24.230  1.00 83.17
ATOM    394  CA  ILE B  60     -34.682  15.214  24.611  1.00 83.17
ATOM    399  C   ILE B  60     -33.945  14.230  25.450  1.00 83.17
ATOM    400  O   ILE B  60     -32.744  14.018  25.271  1.00 83.17
ATOM    395  CB  ILE B  60     -35.266  14.460  23.450  1.00 83.17
ATOM    396  CG1 ILE B  60     -34.168  13.697  22.691  1.00 83.17
ATOM    397  CG2 ILE B  60     -36.045  15.462  22.580  1.00 83.17
ATOM    398  CD1 ILE B  60     -34.712  12.665  21.707  1.00 83.17
ATOM    401  N   ALA B  61     -34.649  13.642  26.438  1.00 59.41
ATOM    402  CA  ALA B  61     -34.009  12.668  27.268  1.00 59.41
ATOM    404  C   ALA B  61     -34.218  11.339  26.620  1.00 59.41
ATOM    405  O   ALA B  61     -35.231  10.672  26.830  1.00 59.41
ATOM    403  CB  ALA B  61     -34.596  12.601  28.689  1.00 59.41
ATOM    406  N   THR B  62     -33.203  10.911  25.848  1.00118.49
ATOM    407  CA  THR B  62     -33.229   9.670  25.141  1.00118.49
ATOM    411  C   THR B  62     -33.259   8.606  26.180  1.00118.49
ATOM    412  O   THR B  62     -33.850   7.546  25.978  1.00118.49
ATOM    408  CB  THR B  62     -32.012   9.456  24.286  1.00118.49
ATOM    410  CG2 THR B  62     -30.779   9.329  25.195  1.00118.49
ATOM    409  OG1 THR B  62     -32.164   8.284  23.501  1.00118.49
ATOM    413  N   ASP B  63     -32.597   8.889  27.319  1.00 72.55
ATOM    414  CA  ASP B  63     -32.479   7.997  28.436  1.00 72.55
ATOM    419  C   ASP B  63     -33.862   7.684  28.927  1.00 72.55
ATOM    420  O   ASP B  63     -34.726   8.553  29.015  1.00 72.55
ATOM    415  CB  ASP B  63     -31.683   8.628  29.595  1.00 72.55
ATOM    416  CG  ASP B  63     -31.292   7.555  30.598  1.00 72.55
ATOM    417  OD1 ASP B  63     -31.658   6.369  30.378  1.00 72.55
ATOM    418  OD2 ASP B  63     -30.613   7.908  31.600  1.00 72.55
ATOM    421  N   VAL B  64     -34.144   6.393  29.181  1.00 67.25
ATOM    422  CA  VAL B  64     -35.454   6.061  29.656  1.00 67.25
ATOM    426  C   VAL B  64     -35.633   6.497  31.073  1.00 67.25
ATOM    427  O   VAL B  64     -36.584   7.201  31.408  1.00 67.25
ATOM    423  CB  VAL B  64     -35.719   4.582  29.629  1.00 67.25
ATOM    424  CG1 VAL B  64     -37.100   4.321  30.256  1.00 67.25
ATOM    425  CG2 VAL B  64     -35.588   4.080  28.181  1.00 67.25
ATOM    428  N   ALA B  65     -34.704   6.017  31.923  1.00101.03
ATOM    429  CA  ALA B  65     -34.715   6.101  33.355  1.00101.03
ATOM    431  C   ALA B  65     -34.421   7.392  34.049  1.00101.03
ATOM    432  O   ALA B  65     -35.166   7.781  34.947  1.00101.03
ATOM    430  CB  ALA B  65     -33.778   5.060  33.991  1.00101.03
ATOM    433  N   SER B  66     -33.357   8.132  33.694  1.00101.68
ATOM    434  CA  SER B  66     -33.122   9.045  34.769  1.00101.68
ATOM    437  C   SER B  66     -32.539  10.354  34.384  1.00101.68
ATOM    438  O   SER B  66     -31.471  10.476  33.785  1.00101.68
ATOM    435  CB  SER B  66     -32.173   8.420  35.807  1.00101.68
ATOM    436  OG  SER B  66     -31.935   9.310  36.884  1.00101.68
ATOM    439  N   PRO B  67     -33.311  11.338  34.743  1.00143.37
ATOM    440  CA  PRO B  67     -32.862  12.690  34.665  1.00143.37
ATOM    444  C   PRO B  67     -31.928  12.891  35.795  1.00143.37
ATOM    445  O   PRO B  67     -30.961  13.609  35.603  1.00143.37
ATOM    442  CB  PRO B  67     -34.117  13.556  34.765  1.00143.37
ATOM    443  CG  PRO B  67     -35.243  12.635  34.263  1.00143.37
ATOM    441  CD  PRO B  67     -34.753  11.222  34.608  1.00143.37
ATOM    446  N   PHE B  68     -32.140  12.170  36.914  1.00 88.97
ATOM    447  CA  PHE B  68     -31.503  12.364  38.189  1.00 88.97
ATOM    455  C   PHE B  68     -30.029  12.203  38.026  1.00 88.97
ATOM    456  O   PHE B  68     -29.250  12.842  38.730  1.00 88.97
ATOM    448  CB  PHE B  68     -32.015  11.380  39.257  1.00 88.97
ATOM    449  CG  PHE B  68     -31.690  11.955  40.594  1.00 88.97
ATOM    450  CD1 PHE B  68     -32.427  13.013  41.079  1.00 88.97
ATOM    451  CD2 PHE B  68     -30.682  11.437  41.372  1.00 88.97
ATOM    452  CE1 PHE B  68     -32.152  13.558  42.308  1.00 88.97
ATOM    453  CE2 PHE B  68     -30.404  11.978  42.605  1.00 88.97
ATOM    454  CZ  PHE B  68     -31.136  13.042  43.076  1.00 88.97
ATOM    457  N   PHE B  69     -29.604  11.329  37.103  1.00 66.25
ATOM    458  CA  PHE B  69     -28.201  11.157  36.866  1.00 66.25
ATOM    466  C   PHE B  69     -27.649  12.500  36.493  1.00 66.25
ATOM    467  O   PHE B  69     -26.566  12.869  36.942  1.00 66.25
ATOM    459  CB  PHE B  69     -27.905  10.157  35.734  1.00 66.25
ATOM    460  CG  PHE B  69     -28.084   8.779  36.281  1.00 66.25
ATOM    461  CD1 PHE B  69     -29.329   8.292  36.604  1.00 66.25
ATOM    462  CD2 PHE B  69     -26.989   7.962  36.452  1.00 66.25
ATOM    463  CE1 PHE B  69     -29.477   7.019  37.105  1.00 66.25
ATOM    464  CE2 PHE B  69     -27.131   6.688  36.951  1.00 66.25
ATOM    465  CZ  PHE B  69     -28.378   6.214  37.281  1.00 66.25
ATOM    468  N   THR B  70     -28.382  13.274  35.668  1.00 78.47
ATOM    469  CA  THR B  70     -27.945  14.592  35.301  1.00 78.47
ATOM    473  C   THR B  70     -27.790  15.403  36.563  1.00 78.47
ATOM    474  O   THR B  70     -26.780  16.093  36.686  1.00 78.47
ATOM    470  CB  THR B  70     -28.900  15.334  34.393  1.00 78.47
ATOM    472  CG2 THR B  70     -28.366  16.754  34.141  1.00 78.47
ATOM    471  OG1 THR B  70     -29.059  14.653  33.160  1.00 78.47
ATOM    475  N   PRO B  71     -28.723  15.403  37.501  1.00113.03
ATOM    476  CA  PRO B  71     -28.441  16.096  38.721  1.00113.03
ATOM    480  C   PRO B  71     -27.307  15.608  39.549  1.00113.03
ATOM    481  O   PRO B  71     -26.617  16.443  40.125  1.00113.03
ATOM    478  CB  PRO B  71     -29.755  16.238  39.474  1.00113.03
ATOM    479  CG  PRO B  71     -30.751  16.430  38.329  1.00113.03
ATOM    477  CD  PRO B  71     -30.094  15.703  37.144  1.00113.03
ATOM    482  N   ILE B  72     -27.089  14.287  39.641  1.00 58.04
ATOM    483  CA  ILE B  72     -26.001  13.809  40.444  1.00 58.04
ATOM    488  C   ILE B  72     -24.725  14.277  39.817  1.00 58.04
ATOM    489  O   ILE B  72     -23.801  14.692  40.514  1.00 58.04
ATOM    484  CB  ILE B  72     -25.979  12.317  40.582  1.00 58.04
ATOM    485  CG1 ILE B  72     -27.237  11.852  41.333  1.00 58.04
ATOM    486  CG2 ILE B  72     -24.676  11.915  41.289  1.00 58.04
ATOM    487  CD1 ILE B  72     -27.458  10.343  41.291  1.00 58.04
ATOM    490  N   LYS B  73     -24.650  14.224  38.474  1.00 76.38
ATOM    491  CA  LYS B  73     -23.476  14.637  37.756  1.00 76.38
ATOM    497  C   LYS B  73     -23.248  16.090  38.014  1.00 76.38
ATOM    498  O   LYS B  73     -22.109  16.536  38.149  1.00 76.38
ATOM    492  CB  LYS B  73     -23.621  14.520  36.229  1.00 76.38
ATOM    493  CG  LYS B  73     -23.699  13.097  35.675  1.00 76.38
ATOM    494  CD  LYS B  73     -24.176  13.064  34.219  1.00 76.38
ATOM    495  CE  LYS B  73     -24.075  11.691  33.557  1.00 76.38
ATOM    496  NZ  LYS B  73     -22.663  11.386  33.239  1.00 76.38
ATOM    499  N   LEU B  74     -24.339  16.877  38.033  1.00155.33
ATOM    500  CA  LEU B  74     -24.231  18.294  38.183  1.00155.33
ATOM    505  C   LEU B  74     -23.771  18.558  39.579  1.00155.33
ATOM    506  O   LEU B  74     -22.809  19.289  39.799  1.00155.33
ATOM    501  CB  LEU B  74     -25.586  18.943  37.855  1.00155.33
ATOM    502  CG  LEU B  74     -25.516  20.372  37.293  1.00155.33
ATOM    503  CD1 LEU B  74     -26.931  20.898  36.996  1.00155.33
ATOM    504  CD2 LEU B  74     -24.650  21.302  38.145  1.00155.33
ATOM    507  N   THR B  75     -24.392  17.866  40.553  1.00109.28
ATOM    508  CA  THR B  75     -24.109  18.020  41.946  1.00109.28
ATOM    512  C   THR B  75     -22.671  17.712  42.210  1.00109.28
ATOM    513  O   THR B  75     -22.063  18.363  43.055  1.00109.28
ATOM    509  CB  THR B  75     -24.882  17.067  42.783  1.00109.28
ATOM    511  CG2 THR B  75     -24.421  17.267  44.211  1.00109.28
ATOM    510  OG1 THR B  75     -26.273  17.302  42.679  1.00109.28
ATOM    514  N   PHE B  76     -22.109  16.665  41.573  1.00149.80
ATOM    515  CA  PHE B  76     -20.723  16.337  41.794  1.00149.80
ATOM    523  C   PHE B  76     -19.763  17.327  41.192  1.00149.80
ATOM    524  O   PHE B  76     -18.812  17.749  41.847  1.00149.80
ATOM    516  CB  PHE B  76     -20.274  14.964  41.256  1.00149.80
ATOM    517  CG  PHE B  76     -20.707  13.882  42.185  1.00149.80
ATOM    518  CD1 PHE B  76     -20.075  13.729  43.398  1.00149.80
ATOM    519  CD2 PHE B  76     -21.740  13.032  41.863  1.00149.80
ATOM    520  CE1 PHE B  76     -20.454  12.737  44.273  1.00149.80
ATOM    521  CE2 PHE B  76     -22.117  12.038  42.736  1.00149.80
ATOM    522  CZ  PHE B  76     -21.478  11.885  43.940  1.00149.80
ATOM    525  N   MET B  77     -19.955  17.695  39.911  1.00129.51
ATOM    526  CA  MET B  77     -19.039  18.553  39.205  1.00129.51
ATOM    531  C   MET B  77     -18.995  19.916  39.809  1.00129.51
ATOM    532  O   MET B  77     -17.922  20.451  40.082  1.00129.51
ATOM    527  CB  MET B  77     -19.492  18.742  37.748  1.00129.51
ATOM    528  CG  MET B  77     -18.578  19.640  36.923  1.00129.51
ATOM    529  SD  MET B  77     -16.975  18.891  36.563  1.00129.51
ATOM    530  CE  MET B  77     -17.618  17.570  35.505  1.00129.51
ATOM    533  N   VAL B  78     -20.180  20.509  40.019  1.00 71.83
ATOM    534  CA  VAL B  78     -20.275  21.837  40.537  1.00 71.83
ATOM    538  C   VAL B  78     -19.893  21.821  41.974  1.00 71.83
ATOM    539  O   VAL B  78     -19.377  22.803  42.501  1.00 71.83
ATOM    535  CB  VAL B  78     -21.630  22.420  40.374  1.00 71.83
ATOM    536  CG1 VAL B  78     -21.633  23.848  40.951  1.00 71.83
ATOM    537  CG2 VAL B  78     -21.972  22.295  38.882  1.00 71.83
ATOM    540  N   SER B  79     -20.166  20.703  42.664  1.00123.09
ATOM    541  CA  SER B  79     -19.812  20.639  44.048  1.00123.09
ATOM    544  C   SER B  79     -18.327  20.755  44.155  1.00123.09
ATOM    545  O   SER B  79     -17.808  21.276  45.132  1.00123.09
ATOM    542  CB  SER B  79     -20.137  19.321  44.724  1.00123.09
ATOM    543  OG  SER B  79     -19.258  18.288  44.320  1.00123.09
ATOM    546  N   LEU B  80     -17.582  20.233  43.174  1.00 63.86
ATOM    547  CA  LEU B  80     -16.151  20.304  43.248  1.00 63.86
ATOM    552  C   LEU B  80     -15.691  21.726  43.109  1.00 63.86
ATOM    553  O   LEU B  80     -14.707  22.127  43.728  1.00 63.86
ATOM    548  CB  LEU B  80     -15.434  19.505  42.150  1.00 63.86
ATOM    549  CG  LEU B  80     -13.902  19.608  42.264  1.00 63.86
ATOM    550  CD1 LEU B  80     -13.393  18.936  43.551  1.00 63.86
ATOM    551  CD2 LEU B  80     -13.201  19.096  40.997  1.00 63.86
ATOM    554  N   ILE B  81     -16.379  22.524  42.267  1.00108.98
ATOM    555  CA  ILE B  81     -15.976  23.874  41.997  1.00108.98
ATOM    560  C   ILE B  81     -16.027  24.673  43.265  1.00108.98
ATOM    561  O   ILE B  81     -15.122  25.460  43.529  1.00108.98
ATOM    556  CB  ILE B  81     -16.877  24.552  41.007  1.00108.98
ATOM    557  CG1 ILE B  81     -16.926  23.750  39.696  1.00108.98
ATOM    558  CG2 ILE B  81     -16.381  25.996  40.824  1.00108.98
ATOM    559  CD1 ILE B  81     -15.561  23.558  39.039  1.00108.98
ATOM    562  N   LEU B  82     -17.099  24.530  44.072  1.00153.56
ATOM    563  CA  LEU B  82     -17.163  25.290  45.288  1.00153.56
ATOM    568  C   LEU B  82     -16.151  24.803  46.296  1.00153.56
ATOM    569  O   LEU B  82     -15.638  25.592  47.086  1.00153.56
ATOM    564  CB  LEU B  82     -18.571  25.505  45.869  1.00153.56
ATOM    565  CG  LEU B  82     -18.593  26.301  47.188  1.00153.56
ATOM    566  CD1 LEU B  82     -18.145  25.443  48.378  1.00153.56
ATOM    567  CD2 LEU B  82     -17.764  27.588  47.072  1.00153.56
ATOM    570  N   SER B  83     -15.852  23.487  46.309  1.00 61.54
ATOM    571  CA  SER B  83     -14.902  22.865  47.201  1.00 61.54
ATOM    574  C   SER B  83     -13.478  23.144  46.783  1.00 61.54
ATOM    575  O   SER B  83     -12.549  22.839  47.529  1.00 61.54
ATOM    572  CB  SER B  83     -15.075  21.335  47.241  1.00 61.54
ATOM    573  OG  SER B  83     -14.127  20.754  48.122  1.00 61.54
ATOM    576  N   ALA B  84     -13.261  23.739  45.592  1.00 49.73
ATOM    577  CA  ALA B  84     -11.940  23.915  45.041  1.00 49.73
ATOM    579  C   ALA B  84     -11.063  24.727  45.948  1.00 49.73
ATOM    580  O   ALA B  84      -9.899  24.372  46.124  1.00 49.73
ATOM    578  CB  ALA B  84     -11.955  24.627  43.676  1.00 49.73
ATOM    581  N   PRO B  85     -11.530  25.791  46.536  1.00 79.95
ATOM    582  CA  PRO B  85     -10.656  26.560  47.379  1.00 79.95
ATOM    586  C   PRO B  85     -10.158  25.786  48.562  1.00 79.95
ATOM    587  O   PRO B  85      -9.029  26.027  48.987  1.00 79.95
ATOM    584  CB  PRO B  85     -11.430  27.836  47.703  1.00 79.95
ATOM    585  CG  PRO B  85     -12.319  28.035  46.459  1.00 79.95
ATOM    583  CD  PRO B  85     -12.556  26.612  45.919  1.00 79.95
ATOM    588  N   VAL B  86     -10.986  24.883  49.127  1.00 39.19
ATOM    589  CA  VAL B  86     -10.588  24.076  50.248  1.00 39.19
ATOM    593  C   VAL B  86      -9.542  23.099  49.802  1.00 39.19
ATOM    594  O   VAL B  86      -8.514  22.933  50.458  1.00 39.19
ATOM    590  CB  VAL B  86     -11.722  23.284  50.827  1.00 39.19
ATOM    591  CG1 VAL B  86     -11.167  22.369  51.931  1.00 39.19
ATOM    592  CG2 VAL B  86     -12.806  24.262  51.311  1.00 39.19
ATOM    595  N   ILE B  87      -9.788  22.433  48.657  1.00 58.45
ATOM    596  CA  ILE B  87      -8.904  21.427  48.141  1.00 58.45
ATOM    601  C   ILE B  87      -7.585  22.022  47.736  1.00 58.45
ATOM    602  O   ILE B  87      -6.540  21.418  47.970  1.00 58.45
ATOM    597  CB  ILE B  87      -9.473  20.633  47.003  1.00 58.45
ATOM    598  CG1 ILE B  87     -10.662  19.802  47.518  1.00 58.45
ATOM    599  CG2 ILE B  87      -8.347  19.777  46.399  1.00 58.45
ATOM    600  CD1 ILE B  87     -11.461  19.110  46.417  1.00 58.45
ATOM    603  N   LEU B  88      -7.592  23.227  47.130  1.00 64.23
ATOM    604  CA  LEU B  88      -6.388  23.873  46.673  1.00 64.23
ATOM    609  C   LEU B  88      -5.491  24.069  47.858  1.00 64.23
ATOM    610  O   LEU B  88      -4.271  23.960  47.749  1.00 64.23
ATOM    605  CB  LEU B  88      -6.660  25.279  46.104  1.00 64.23
ATOM    606  CG  LEU B  88      -7.454  25.300  44.785  1.00 64.23
ATOM    607  CD1 LEU B  88      -7.686  26.740  44.296  1.00 64.23
ATOM    608  CD2 LEU B  88      -6.762  24.438  43.716  1.00 64.23
ATOM    611  N   TYR B  89      -6.096  24.407  49.011  1.00 54.12
ATOM    612  CA  TYR B  89      -5.419  24.665  50.250  1.00 54.12
ATOM    621  C   TYR B  89      -4.783  23.404  50.755  1.00 54.12
ATOM    622  O   TYR B  89      -3.646  23.421  51.222  1.00 54.12
ATOM    613  CB  TYR B  89      -6.404  25.187  51.312  1.00 54.12
ATOM    614  CG  TYR B  89      -5.683  25.467  52.583  1.00 54.12
ATOM    615  CD1 TYR B  89      -4.912  26.599  52.712  1.00 54.12
ATOM    616  CD2 TYR B  89      -5.798  24.610  53.655  1.00 54.12
ATOM    617  CE1 TYR B  89      -4.251  26.866  53.886  1.00 54.12
ATOM    618  CE2 TYR B  89      -5.141  24.874  54.834  1.00 54.12
ATOM    619  CZ  TYR B  89      -4.366  26.002  54.949  1.00 54.12
ATOM    620  OH  TYR B  89      -3.690  26.274  56.157  1.00 54.12
ATOM    623  N   GLN B  90      -5.501  22.267  50.675  1.00 62.04
ATOM    624  CA  GLN B  90      -4.979  21.032  51.187  1.00 62.04
ATOM    630  C   GLN B  90      -3.776  20.630  50.402  1.00 62.04
ATOM    631  O   GLN B  90      -2.847  20.059  50.968  1.00 62.04
ATOM    625  CB  GLN B  90      -5.995  19.879  51.133  1.00 62.04
ATOM    626  CG  GLN B  90      -7.182  20.102  52.071  1.00 62.04
ATOM    627  CD  GLN B  90      -6.618  20.324  53.466  1.00 62.04
ATOM    629  NE2 GLN B  90      -6.685  19.270  54.324  1.00 62.04
ATOM    628  OE1 GLN B  90      -6.123  21.402  53.782  1.00 62.04
ATOM    632  N   VAL B  91      -3.789  20.858  49.072  1.00 44.63
ATOM    633  CA  VAL B  91      -2.663  20.512  48.249  1.00 44.63
ATOM    637  C   VAL B  91      -1.497  21.392  48.577  1.00 44.63
ATOM    638  O   VAL B  91      -0.396  20.911  48.838  1.00 44.63
ATOM    634  CB  VAL B  91      -2.944  20.660  46.782  1.00 44.63
ATOM    635  CG1 VAL B  91      -1.655  20.344  46.004  1.00 44.63
ATOM    636  CG2 VAL B  91      -4.127  19.746  46.421  1.00 44.63
ATOM    639  N   TRP B  92      -1.732  22.717  48.613  1.00109.73
ATOM    640  CA  TRP B  92      -0.679  23.665  48.804  1.00109.73
ATOM    651  C   TRP B  92      -0.070  23.569  50.151  1.00109.73
ATOM    652  O   TRP B  92       1.101  23.895  50.267  1.00109.73
ATOM    641  CB  TRP B  92      -1.065  25.122  48.493  1.00109.73
ATOM    642  CG  TRP B  92      -1.151  25.378  47.003  1.00109.73
ATOM    644  CD1 TRP B  92      -2.231  25.650  46.214  1.00109.73
ATOM    643  CD2 TRP B  92      -0.012  25.326  46.128  1.00109.73
ATOM    646  CE2 TRP B  92      -0.469  25.582  44.836  1.00109.73
ATOM    647  CE3 TRP B  92       1.309  25.080  46.380  1.00109.73
ATOM    645  NE1 TRP B  92      -1.833  25.782  44.903  1.00109.73
ATOM    648  CZ2 TRP B  92       0.390  25.596  43.774  1.00109.73
ATOM    649  CZ3 TRP B  92       2.172  25.101  45.308  1.00109.73
ATOM    650  CH2 TRP B  92       1.722  25.355  44.031  1.00109.73
ATOM    653  N   ALA B  93      -0.841  23.220  51.203  1.00 53.66
ATOM    654  CA  ALA B  93      -0.323  23.054  52.538  1.00 53.66
ATOM    656  C   ALA B  93       0.565  21.849  52.605  1.00 53.66
ATOM    657  O   ALA B  93       1.553  21.833  53.334  1.00 53.66
ATOM    655  CB  ALA B  93      -1.434  22.864  53.586  1.00 53.66
ATOM    658  N   PHE B  94       0.191  20.776  51.887  1.00 89.20
ATOM    659  CA  PHE B  94       0.927  19.549  51.942  1.00 89.20
ATOM    667  C   PHE B  94       2.301  19.732  51.372  1.00 89.20
ATOM    668  O   PHE B  94       3.271  19.367  52.033  1.00 89.20
ATOM    660  CB  PHE B  94       0.225  18.438  51.144  1.00 89.20
ATOM    661  CG  PHE B  94       0.898  17.138  51.424  1.00 89.20
ATOM    662  CD1 PHE B  94       0.583  16.423  52.557  1.00 89.20
ATOM    663  CD2 PHE B  94       1.831  16.629  50.551  1.00 89.20
ATOM    664  CE1 PHE B  94       1.195  15.220  52.818  1.00 89.20
ATOM    665  CE2 PHE B  94       2.446  15.428  50.807  1.00 89.20
ATOM    666  CZ  PHE B  94       2.128  14.722  51.942  1.00 89.20
ATOM    669  N   ILE B  95       2.416  20.231  50.111  1.00 89.98
ATOM    670  CA  ILE B  95       3.712  20.415  49.508  1.00 89.98
ATOM    675  C   ILE B  95       4.438  21.639  49.983  1.00 89.98
ATOM    676  O   ILE B  95       5.489  21.527  50.595  1.00 89.98
ATOM    671  CB  ILE B  95       3.670  20.439  48.007  1.00 89.98
ATOM    672  CG1 ILE B  95       2.796  21.594  47.495  1.00 89.98
ATOM    673  CG2 ILE B  95       3.224  19.047  47.531  1.00 89.98
ATOM    674  CD1 ILE B  95       2.986  21.886  46.008  1.00 89.98
ATOM    677  N   ALA B  96       3.913  22.859  49.757  1.00 95.69
ATOM    678  CA  ALA B  96       4.593  24.005  50.288  1.00 95.69
ATOM    680  C   ALA B  96       4.044  24.146  51.690  1.00 95.69
ATOM    681  O   ALA B  96       2.934  23.684  51.921  1.00 95.69
ATOM    679  CB  ALA B  96       4.284  25.305  49.522  1.00 95.69
ATOM    682  N   PRO B  97       4.674  24.654  52.704  1.00135.50
ATOM    683  CA  PRO B  97       6.072  24.956  52.767  1.00135.50
ATOM    687  C   PRO B  97       6.776  23.688  53.154  1.00135.50
ATOM    688  O   PRO B  97       7.994  23.709  53.327  1.00135.50
ATOM    685  CB  PRO B  97       6.239  26.027  53.847  1.00135.50
ATOM    686  CG  PRO B  97       4.848  26.666  53.970  1.00135.50
ATOM    684  CD  PRO B  97       3.900  25.529  53.574  1.00135.50
ATOM    689  N   ALA B  98       6.032  22.580  53.334  1.00 89.80
ATOM    690  CA  ALA B  98       6.629  21.404  53.900  1.00 89.80
ATOM    692  C   ALA B  98       7.796  20.929  53.080  1.00 89.80
ATOM    693  O   ALA B  98       8.862  20.689  53.639  1.00 89.80
ATOM    691  CB  ALA B  98       5.639  20.233  54.005  1.00 89.80
ATOM    694  N   LEU B  99       7.606  20.650  51.776  1.00119.34
ATOM    695  CA  LEU B  99       8.679  20.270  50.903  1.00119.34
ATOM    700  C   LEU B  99       9.419  21.368  50.168  1.00119.34
ATOM    701  O   LEU B  99      10.627  21.530  50.339  1.00119.34
ATOM    696  CB  LEU B  99       8.213  19.235  49.871  1.00119.34
ATOM    697  CG  LEU B  99       7.831  17.902  50.540  1.00119.34
ATOM    698  CD1 LEU B  99       7.339  16.874  49.514  1.00119.34
ATOM    699  CD2 LEU B  99       8.994  17.354  51.384  1.00119.34
ATOM    702  N   TYR B 100       8.695  22.137  49.311  1.00132.83
ATOM    703  CA  TYR B 100       9.355  22.993  48.352  1.00132.83
ATOM    712  C   TYR B 100       9.920  24.318  48.804  1.00132.83
ATOM    713  O   TYR B 100      11.120  24.544  48.663  1.00132.83
ATOM    704  CB  TYR B 100       8.505  23.238  47.092  1.00132.83
ATOM    705  CG  TYR B 100       8.171  21.900  46.505  1.00132.83
ATOM    706  CD1 TYR B 100       9.140  20.951  46.290  1.00132.83
ATOM    707  CD2 TYR B 100       6.883  21.605  46.128  1.00132.83
ATOM    708  CE1 TYR B 100       8.846  19.726  45.741  1.00132.83
ATOM    709  CE2 TYR B 100       6.573  20.384  45.576  1.00132.83
ATOM    710  CZ  TYR B 100       7.553  19.442  45.384  1.00132.83
ATOM    711  OH  TYR B 100       7.234  18.189  44.819  1.00132.83
ATOM    714  N   LYS B 101       9.103  25.220  49.394  1.00128.64
ATOM    715  CA  LYS B 101       9.601  26.535  49.713  1.00128.64
ATOM    721  C   LYS B 101       9.657  26.718  51.200  1.00128.64
ATOM    722  O   LYS B 101       8.924  26.072  51.946  1.00128.64
ATOM    716  CB  LYS B 101       8.741  27.702  49.191  1.00128.64
ATOM    717  CG  LYS B 101       9.368  29.036  49.592  1.00128.64
ATOM    718  CD  LYS B 101       8.640  30.293  49.152  1.00128.64
ATOM    719  CE  LYS B 101       9.188  31.524  49.879  1.00128.64
ATOM    720  NZ  LYS B 101      10.416  31.998  49.209  1.00128.64
ATOM    723  N   HIS B 102      10.612  27.565  51.647  1.00 72.99
ATOM    724  CA  HIS B 102      10.836  27.921  53.021  1.00 72.99
ATOM    731  C   HIS B 102       9.778  28.833  53.596  1.00 72.99
ATOM    732  O   HIS B 102       9.185  28.515  54.626  1.00 72.99
ATOM    727  CB  HIS B 102      12.186  28.640  53.184  1.00 72.99
ATOM    726  CG  HIS B 102      12.515  29.030  54.592  1.00 72.99
ATOM    729  CD2 HIS B 102      13.342  28.444  55.500  1.00 72.99
ATOM    725  ND1 HIS B 102      11.998  30.142  55.219  1.00 72.99
ATOM    730  CE1 HIS B 102      12.537  30.175  56.464  1.00 72.99
ATOM    728  NE2 HIS B 102      13.358  29.165  56.681  1.00 72.99
ATOM    733  N   GLU B 103       9.505  29.982  52.928  1.00107.98
ATOM    734  CA  GLU B 103       8.658  31.022  53.463  1.00107.98
ATOM    740  C   GLU B 103       7.200  30.728  53.263  1.00107.98
ATOM    741  O   GLU B 103       6.804  30.123  52.268  1.00107.98
ATOM    735  CB  GLU B 103       8.952  32.397  52.831  1.00107.98
ATOM    736  CG  GLU B 103       8.157  33.552  53.439  1.00107.98
ATOM    737  CD  GLU B 103       8.744  33.862  54.806  1.00107.98
ATOM    738  OE1 GLU B 103       8.878  32.917  55.626  1.00107.98
ATOM    739  OE2 GLU B 103       9.071  35.054  55.048  1.00107.98
ATOM    742  N   ARG B 104       6.386  31.094  54.281  1.00148.62
ATOM    743  CA  ARG B 104       4.951  30.989  54.310  1.00148.62
ATOM    751  C   ARG B 104       4.248  32.137  53.635  1.00148.62
ATOM    752  O   ARG B 104       3.064  32.044  53.326  1.00148.62
ATOM    744  CB  ARG B 104       4.351  30.786  55.708  1.00148.62
ATOM    745  CG  ARG B 104       2.923  30.257  55.592  1.00148.62
ATOM    746  CD  ARG B 104       2.372  29.587  56.849  1.00148.62
ATOM    747  NE  ARG B 104       1.076  28.967  56.457  1.00148.62
ATOM    748  CZ  ARG B 104       0.750  27.714  56.891  1.00148.62
ATOM    749  NH1 ARG B 104       1.593  27.037  57.723  1.00148.62
ATOM    750  NH2 ARG B 104      -0.419  27.137  56.487  1.00148.62
ATOM    753  N   ARG B 105       4.905  33.301  53.496  1.00136.68
ATOM    754  CA  ARG B 105       4.274  34.447  52.903  1.00136.68
ATOM    762  C   ARG B 105       4.083  34.245  51.446  1.00136.68
ATOM    763  O   ARG B 105       3.317  34.986  50.842  1.00136.68
ATOM    755  CB  ARG B 105       5.021  35.771  53.087  1.00136.68
ATOM    756  CG  ARG B 105       4.182  36.942  52.565  1.00136.68
ATOM    757  CD  ARG B 105       4.855  38.299  52.737  1.00136.68
ATOM    758  NE  ARG B 105       5.027  38.514  54.200  1.00136.68
ATOM    759  CZ  ARG B 105       6.066  39.271  54.653  1.00136.68
ATOM    760  NH1 ARG B 105       6.938  39.833  53.765  1.00136.68
ATOM    761  NH2 ARG B 105       6.242  39.464  55.992  1.00136.68
ATOM    764  N   LEU B 106       4.892  33.364  50.827  1.00213.17
ATOM    765  CA  LEU B 106       4.740  32.976  49.455  1.00213.17
ATOM    770  C   LEU B 106       3.530  32.106  49.323  1.00213.17
ATOM    771  O   LEU B 106       3.043  31.885  48.219  1.00213.17
ATOM    766  CB  LEU B 106       5.927  32.243  48.802  1.00213.17
ATOM    767  CG  LEU B 106       7.145  33.146  48.520  1.00213.17
ATOM    768  CD1 LEU B 106       8.024  32.565  47.396  1.00213.17
ATOM    769  CD2 LEU B 106       6.735  34.598  48.256  1.00213.17
ATOM    772  N   VAL B 107       3.097  31.486  50.437  1.00 57.14
ATOM    773  CA  VAL B 107       1.943  30.632  50.495  1.00 57.14
ATOM    777  C   VAL B 107       0.687  31.404  50.195  1.00 57.14
ATOM    778  O   VAL B 107      -0.156  30.937  49.430  1.00 57.14
ATOM    774  CB  VAL B 107       1.760  30.033  51.861  1.00 57.14
ATOM    775  CG1 VAL B 107       0.473  29.191  51.867  1.00 57.14
ATOM    776  CG2 VAL B 107       3.030  29.249  52.229  1.00 57.14
ATOM    779  N   VAL B 108       0.512  32.596  50.809  1.00 78.51
ATOM    780  CA  VAL B 108      -0.699  33.351  50.632  1.00 78.51
ATOM    784  C   VAL B 108      -0.903  33.801  49.205  1.00 78.51
ATOM    785  O   VAL B 108      -1.939  33.456  48.643  1.00 78.51
ATOM    781  CB  VAL B 108      -0.835  34.537  51.571  1.00 78.51
ATOM    782  CG1 VAL B 108      -0.801  34.004  53.011  1.00 78.51
ATOM    783  CG2 VAL B 108       0.227  35.612  51.298  1.00 78.51
ATOM    786  N   PRO B 109      -0.015  34.515  48.546  1.00 84.96
ATOM    787  CA  PRO B 109      -0.292  34.964  47.210  1.00 84.96
ATOM    791  C   PRO B 109      -0.492  33.771  46.332  1.00 84.96
ATOM    792  O   PRO B 109      -1.129  33.906  45.291  1.00 84.96
ATOM    789  CB  PRO B 109       0.955  35.721  46.774  1.00 84.96
ATOM    790  CG  PRO B 109       2.079  34.949  47.486  1.00 84.96
ATOM    788  CD  PRO B 109       1.421  34.456  48.786  1.00 84.96
ATOM    793  N   LEU B 110       0.114  32.626  46.694  1.00 71.21
ATOM    794  CA  LEU B 110       0.051  31.411  45.937  1.00 71.21
ATOM    799  C   LEU B 110      -1.336  30.843  45.946  1.00 71.21
ATOM    800  O   LEU B 110      -1.882  30.536  44.889  1.00 71.21
ATOM    795  CB  LEU B 110       1.005  30.344  46.497  1.00 71.21
ATOM    796  CG  LEU B 110       0.983  29.006  45.739  1.00 71.21
ATOM    797  CD1 LEU B 110       1.360  29.180  44.259  1.00 71.21
ATOM    798  CD2 LEU B 110       1.866  27.972  46.456  1.00 71.21
ATOM    801  N   LEU B 111      -1.953  30.708  47.138  1.00 51.24
ATOM    802  CA  LEU B 111      -3.257  30.118  47.250  1.00 51.24
ATOM    807  C   LEU B 111      -4.247  31.004  46.567  1.00 51.24
ATOM    808  O   LEU B 111      -5.154  30.524  45.889  1.00 51.24
ATOM    803  CB  LEU B 111      -3.728  29.918  48.702  1.00 51.24
ATOM    804  CG  LEU B 111      -5.128  29.278  48.806  1.00 51.24
ATOM    805  CD1 LEU B 111      -5.142  27.864  48.201  1.00 51.24
ATOM    806  CD2 LEU B 111      -5.655  29.300  50.250  1.00 51.24
ATOM    809  N   VAL B 112      -4.097  32.333  46.738  1.00 32.74
ATOM    810  CA  VAL B 112      -4.978  33.295  46.152  1.00 32.74
ATOM    814  C   VAL B 112      -4.876  33.180  44.663  1.00 32.74
ATOM    815  O   VAL B 112      -5.886  33.169  43.961  1.00 32.74
ATOM    811  CB  VAL B 112      -4.620  34.709  46.512  1.00 32.74
ATOM    812  CG1 VAL B 112      -5.586  35.661  45.783  1.00 32.74
ATOM    813  CG2 VAL B 112      -4.636  34.849  48.045  1.00 32.74
ATOM    816  N   SER B 113      -3.637  33.084  44.150  1.00 83.66
ATOM    817  CA  SER B 113      -3.381  32.995  42.742  1.00 83.66
ATOM    820  C   SER B 113      -3.950  31.713  42.216  1.00 83.66
ATOM    821  O   SER B 113      -4.521  31.685  41.129  1.00 83.66
ATOM    818  CB  SER B 113      -1.883  32.978  42.400  1.00 83.66
ATOM    819  OG  SER B 113      -1.287  34.225  42.722  1.00 83.66
ATOM    822  N   SER B 114      -3.784  30.605  42.965  1.00 54.02
ATOM    823  CA  SER B 114      -4.250  29.324  42.515  1.00 54.02
ATOM    826  C   SER B 114      -5.751  29.250  42.547  1.00 54.02
ATOM    827  O   SER B 114      -6.349  28.526  41.754  1.00 54.02
ATOM    824  CB  SER B 114      -3.690  28.137  43.324  1.00 54.02
ATOM    825  OG  SER B 114      -4.182  28.153  44.655  1.00 54.02
ATOM    828  N   SER B 115      -6.410  29.958  43.486  1.00 37.44
ATOM    829  CA  SER B 115      -7.846  29.930  43.546  1.00 37.44
ATOM    832  C   SER B 115      -8.393  30.627  42.338  1.00 37.44
ATOM    833  O   SER B 115      -9.340  30.153  41.713  1.00 37.44
ATOM    830  CB  SER B 115      -8.417  30.646  44.783  1.00 37.44
ATOM    831  OG  SER B 115      -9.835  30.575  44.776  1.00 37.44
ATOM    834  N   LEU B 116      -7.785  31.775  41.981  1.00120.34
ATOM    835  CA  LEU B 116      -8.226  32.593  40.887  1.00120.34
ATOM    840  C   LEU B 116      -8.040  31.865  39.587  1.00120.34
ATOM    841  O   LEU B 116      -8.809  32.085  38.654  1.00120.34
ATOM    836  CB  LEU B 116      -7.526  33.971  40.825  1.00120.34
ATOM    837  CG  LEU B 116      -5.993  33.951  40.657  1.00120.34
ATOM    838  CD1 LEU B 116      -5.574  33.454  39.265  1.00120.34
ATOM    839  CD2 LEU B 116      -5.381  35.320  41.007  1.00120.34
ATOM    842  N   LEU B 117      -6.994  31.019  39.481  1.00 66.64
ATOM    843  CA  LEU B 117      -6.681  30.265  38.293  1.00 66.64
ATOM    848  C   LEU B 117      -7.733  29.238  37.991  1.00 66.64
ATOM    849  O   LEU B 117      -8.038  28.981  36.828  1.00 66.64
ATOM    844  CB  LEU B 117      -5.346  29.509  38.388  1.00 66.64
ATOM    845  CG  LEU B 117      -4.119  30.428  38.304  1.00 66.64
ATOM    846  CD1 LEU B 117      -2.816  29.623  38.407  1.00 66.64
ATOM    847  CD2 LEU B 117      -4.171  31.289  37.032  1.00 66.64
ATOM    850  N   PHE B 118      -8.281  28.580  39.027  1.00 61.10
ATOM    851  CA  PHE B 118      -9.280  27.564  38.848  1.00 61.10
ATOM    859  C   PHE B 118     -10.512  28.209  38.278  1.00 61.10
ATOM    860  O   PHE B 118     -11.186  27.627  37.429  1.00 61.10
ATOM    852  CB  PHE B 118      -9.657  26.898  40.187  1.00 61.10
ATOM    853  CG  PHE B 118     -10.567  25.741  39.937  1.00 61.10
ATOM    854  CD1 PHE B 118     -10.053  24.500  39.633  1.00 61.10
ATOM    855  CD2 PHE B 118     -11.932  25.888  40.023  1.00 61.10
ATOM    856  CE1 PHE B 118     -10.887  23.428  39.409  1.00 61.10
ATOM    857  CE2 PHE B 118     -12.769  24.819  39.801  1.00 61.10
ATOM    858  CZ  PHE B 118     -12.249  23.586  39.491  1.00 61.10
ATOM    861  N   TYR B 119     -10.857  29.416  38.775  1.00 58.72
ATOM    862  CA  TYR B 119     -12.007  30.162  38.328  1.00 58.72
ATOM    871  C   TYR B 119     -11.847  30.615  36.913  1.00 58.72
ATOM    872  O   TYR B 119     -12.772  30.508  36.110  1.00 58.72
ATOM    863  CB  TYR B 119     -12.282  31.430  39.158  1.00 58.72
ATOM    864  CG  TYR B 119     -12.894  31.054  40.464  1.00 58.72
ATOM    865  CD1 TYR B 119     -12.131  30.563  41.499  1.00 58.72
ATOM    866  CD2 TYR B 119     -14.249  31.213  40.651  1.00 58.72
ATOM    867  CE1 TYR B 119     -12.718  30.229  42.699  1.00 58.72
ATOM    868  CE2 TYR B 119     -14.841  30.880  41.848  1.00 58.72
ATOM    869  CZ  TYR B 119     -14.074  30.384  42.874  1.00 58.72
ATOM    870  OH  TYR B 119     -14.672  30.040  44.107  1.00 58.72
ATOM    873  N   ILE B 120     -10.659  31.145  36.574  1.00 48.57
ATOM    874  CA  ILE B 120     -10.415  31.675  35.266  1.00 48.57
ATOM    879  C   ILE B 120     -10.535  30.563  34.264  1.00 48.57
ATOM    880  O   ILE B 120     -11.032  30.780  33.160  1.00 48.57
ATOM    875  CB  ILE B 120      -9.064  32.331  35.152  1.00 48.57
ATOM    876  CG1 ILE B 120      -8.957  33.138  33.849  1.00 48.57
ATOM    877  CG2 ILE B 120      -7.970  31.270  35.324  1.00 48.57
ATOM    878  CD1 ILE B 120      -7.754  34.081  33.824  1.00 48.57
ATOM    881  N   GLY B 121     -10.061  29.352  34.622  1.00 30.84
ATOM    882  CA  GLY B 121     -10.080  28.203  33.755  1.00 30.84
ATOM    883  C   GLY B 121     -11.482  27.771  33.423  1.00 30.84
ATOM    884  O   GLY B 121     -11.774  27.451  32.272  1.00 30.84
ATOM    885  N   MET B 122     -12.382  27.721  34.427  1.00137.52
ATOM    886  CA  MET B 122     -13.755  27.323  34.234  1.00137.52
ATOM    891  C   MET B 122     -14.435  28.300  33.331  1.00137.52
ATOM    892  O   MET B 122     -15.199  27.914  32.447  1.00137.52
ATOM    887  CB  MET B 122     -14.569  27.373  35.535  1.00137.52
ATOM    888  CG  MET B 122     -14.468  26.143  36.426  1.00137.52
ATOM    889  SD  MET B 122     -14.756  26.510  38.183  1.00137.52
ATOM    890  CE  MET B 122     -15.978  27.837  37.968  1.00137.52
ATOM    893  N   ALA B 123     -14.176  29.601  33.549  1.00 28.64
ATOM    894  CA  ALA B 123     -14.795  30.658  32.798  1.00 28.64
ATOM    896  C   ALA B 123     -14.390  30.523  31.367  1.00 28.64
ATOM    897  O   ALA B 123     -15.191  30.756  30.465  1.00 28.64
ATOM    895  CB  ALA B 123     -14.364  32.056  33.271  1.00 28.64
ATOM    898  N   PHE B 124     -13.120  30.148  31.139  1.00 56.62
ATOM    899  CA  PHE B 124     -12.553  30.000  29.831  1.00 56.62
ATOM    907  C   PHE B 124     -13.297  28.917  29.108  1.00 56.62
ATOM    908  O   PHE B 124     -13.664  29.075  27.945  1.00 56.62
ATOM    900  CB  PHE B 124     -11.065  29.602  29.942  1.00 56.62
ATOM    901  CG  PHE B 124     -10.411  29.529  28.606  1.00 56.62
ATOM    902  CD1 PHE B 124     -10.009  30.675  27.960  1.00 56.62
ATOM    903  CD2 PHE B 124     -10.169  28.312  28.010  1.00 56.62
ATOM    904  CE1 PHE B 124      -9.395  30.610  26.732  1.00 56.62
ATOM    905  CE2 PHE B 124      -9.555  28.240  26.784  1.00 56.62
ATOM    906  CZ  PHE B 124      -9.167  29.392  26.139  1.00 56.62
ATOM    909  N   ALA B 125     -13.536  27.774  29.784  1.00 39.23
ATOM    910  CA  ALA B 125     -14.207  26.661  29.169  1.00 39.23
ATOM    912  C   ALA B 125     -15.623  27.015  28.806  1.00 39.23
ATOM    913  O   ALA B 125     -16.064  26.763  27.686  1.00 39.23
ATOM    911  CB  ALA B 125     -14.275  25.434  30.093  1.00 39.23
ATOM    914  N   TYR B 126     -16.369  27.623  29.748  1.00 76.02
ATOM    915  CA  TYR B 126     -17.758  27.948  29.562  1.00 76.02
ATOM    924  C   TYR B 126     -17.928  29.005  28.511  1.00 76.02
ATOM    925  O   TYR B 126     -18.835  28.913  27.684  1.00 76.02
ATOM    916  CB  TYR B 126     -18.383  28.462  30.877  1.00 76.02
ATOM    917  CG  TYR B 126     -19.821  28.811  30.682  1.00 76.02
ATOM    918  CD1 TYR B 126     -20.781  27.830  30.579  1.00 76.02
ATOM    919  CD2 TYR B 126     -20.212  30.130  30.634  1.00 76.02
ATOM    920  CE1 TYR B 126     -22.106  28.161  30.414  1.00 76.02
ATOM    921  CE2 TYR B 126     -21.535  30.468  30.468  1.00 76.02
ATOM    922  CZ  TYR B 126     -22.484  29.481  30.356  1.00 76.02
ATOM    923  OH  TYR B 126     -23.843  29.825  30.186  1.00 76.02
ATOM    926  N   PHE B 127     -17.130  30.089  28.573  1.00105.00
ATOM    927  CA  PHE B 127     -17.281  31.138  27.606  1.00105.00
ATOM    935  C   PHE B 127     -16.641  30.915  26.265  1.00105.00
ATOM    936  O   PHE B 127     -17.261  31.230  25.254  1.00105.00
ATOM    928  CB  PHE B 127     -16.860  32.522  28.128  1.00105.00
ATOM    929  CG  PHE B 127     -17.929  32.898  29.092  1.00105.00
ATOM    930  CD1 PHE B 127     -19.192  33.190  28.631  1.00105.00
ATOM    931  CD2 PHE B 127     -17.676  32.973  30.441  1.00105.00
ATOM    932  CE1 PHE B 127     -20.196  33.540  29.502  1.00105.00
ATOM    933  CE2 PHE B 127     -18.678  33.323  31.318  1.00105.00
ATOM    934  CZ  PHE B 127     -19.938  33.605  30.850  1.00105.00
ATOM    937  N   VAL B 128     -15.346  30.519  26.220  1.00144.09
ATOM    938  CA  VAL B 128     -14.631  30.350  24.975  1.00144.09
ATOM    942  C   VAL B 128     -14.742  29.015  24.288  1.00144.09
ATOM    943  O   VAL B 128     -15.209  28.915  23.155  1.00144.09
ATOM    939  CB  VAL B 128     -13.165  30.601  25.150  1.00144.09
ATOM    940  CG1 VAL B 128     -12.480  30.398  23.794  1.00144.09
ATOM    941  CG2 VAL B 128     -12.967  32.001  25.753  1.00144.09
ATOM    944  N   VAL B 129     -14.303  27.945  24.988  1.00 77.23
ATOM    945  CA  VAL B 129     -14.130  26.645  24.398  1.00 77.23
ATOM    949  C   VAL B 129     -15.432  26.067  23.951  1.00 77.23
ATOM    950  O   VAL B 129     -15.574  25.630  22.811  1.00 77.23
ATOM    946  CB  VAL B 129     -13.510  25.673  25.358  1.00 77.23
ATOM    947  CG1 VAL B 129     -13.368  24.308  24.664  1.00 77.23
ATOM    948  CG2 VAL B 129     -12.181  26.268  25.854  1.00 77.23
ATOM    951  N   PHE B 130     -16.426  26.085  24.846  1.00165.80
ATOM    952  CA  PHE B 130     -17.708  25.472  24.655  1.00165.80
ATOM    960  C   PHE B 130     -18.424  26.074  23.472  1.00165.80
ATOM    961  O   PHE B 130     -18.813  25.328  22.577  1.00165.80
ATOM    953  CB  PHE B 130     -18.488  25.614  25.981  1.00165.80
ATOM    954  CG  PHE B 130     -19.729  24.799  26.101  1.00165.80
ATOM    955  CD1 PHE B 130     -19.784  23.496  25.666  1.00165.80
ATOM    956  CD2 PHE B 130     -20.810  25.337  26.760  1.00165.80
ATOM    957  CE1 PHE B 130     -20.929  22.759  25.835  1.00165.80
ATOM    958  CE2 PHE B 130     -21.957  24.610  26.937  1.00165.80
ATOM    959  CZ  PHE B 130     -22.008  23.321  26.471  1.00165.80
ATOM    962  N   PRO B 131     -18.584  27.368  23.363  1.00163.03
ATOM    963  CA  PRO B 131     -19.301  27.906  22.236  1.00163.03
ATOM    967  C   PRO B 131     -18.607  27.624  20.945  1.00163.03
ATOM    968  O   PRO B 131     -19.275  27.491  19.922  1.00163.03
ATOM    965  CB  PRO B 131     -19.501  29.388  22.541  1.00163.03
ATOM    966  CG  PRO B 131     -19.522  29.433  24.081  1.00163.03
ATOM    964  CD  PRO B 131     -18.643  28.250  24.518  1.00163.03
ATOM    969  N   LEU B 132     -17.264  27.570  20.969  1.00 59.73
ATOM    970  CA  LEU B 132     -16.473  27.311  19.810  1.00 59.73
ATOM    975  C   LEU B 132     -16.687  25.879  19.414  1.00 59.73
ATOM    976  O   LEU B 132     -16.786  25.555  18.232  1.00 59.73
ATOM    971  CB  LEU B 132     -14.983  27.562  20.099  1.00 59.73
ATOM    972  CG  LEU B 132     -14.052  27.452  18.881  1.00 59.73
ATOM    973  CD1 LEU B 132     -14.471  28.424  17.769  1.00 59.73
ATOM    974  CD2 LEU B 132     -12.589  27.676  19.304  1.00 59.73
ATOM    977  N   ALA B 133     -16.777  24.987  20.423  1.00 50.90
ATOM    978  CA  ALA B 133     -16.966  23.573  20.259  1.00 50.90
ATOM    980  C   ALA B 133     -18.295  23.323  19.620  1.00 50.90
ATOM    981  O   ALA B 133     -18.452  22.357  18.876  1.00 50.90
ATOM    979  CB  ALA B 133     -16.947  22.806  21.593  1.00 50.90
ATOM    982  N   PHE B 134     -19.306  24.151  19.954  1.00190.63
ATOM    983  CA  PHE B 134     -20.628  24.022  19.409  1.00190.63
ATOM    991  C   PHE B 134     -20.637  24.311  17.941  1.00190.63
ATOM    992  O   PHE B 134     -21.311  23.624  17.173  1.00190.63
ATOM    984  CB  PHE B 134     -21.663  25.009  19.970  1.00190.63
ATOM    985  CG  PHE B 134     -22.108  24.632  21.334  1.00190.63
ATOM    986  CD1 PHE B 134     -22.932  23.543  21.492  1.00190.63
ATOM    987  CD2 PHE B 134     -21.696  25.351  22.431  1.00190.63
ATOM    988  CE1 PHE B 134     -23.370  23.179  22.734  1.00190.63
ATOM    989  CE2 PHE B 134     -22.131  24.996  23.681  1.00190.63
ATOM    990  CZ  PHE B 134     -22.965  23.919  23.809  1.00190.63
ATOM    993  N   GLY B 135     -19.934  25.379  17.521  1.00 31.01
ATOM    994  CA  GLY B 135     -19.919  25.761  16.139  1.00 31.01
ATOM    995  C   GLY B 135     -19.277  24.670  15.357  1.00 31.01
ATOM    996  O   GLY B 135     -19.740  24.304  14.275  1.00 31.01
ATOM    997  N   PHE B 136     -18.171  24.129  15.890  1.00134.48
ATOM    998  CA  PHE B 136     -17.475  23.085  15.214  1.00134.48
ATOM   1006  C   PHE B 136     -18.301  21.836  15.180  1.00134.48
ATOM   1007  O   PHE B 136     -18.135  21.027  14.270  1.00134.48
ATOM    999  CB  PHE B 136     -16.063  22.827  15.753  1.00134.48
ATOM   1000  CG  PHE B 136     -15.252  23.908  15.133  1.00134.48
ATOM   1001  CD1 PHE B 136     -14.843  23.766  13.830  1.00134.48
ATOM   1002  CD2 PHE B 136     -14.878  25.031  15.831  1.00134.48
ATOM   1003  CE1 PHE B 136     -14.091  24.735  13.213  1.00134.48
ATOM   1004  CE2 PHE B 136     -14.120  26.003  15.222  1.00134.48
ATOM   1005  CZ  PHE B 136     -13.728  25.860  13.912  1.00134.48
ATOM   1008  N   LEU B 137     -19.100  21.554  16.231  1.00105.55
ATOM   1009  CA  LEU B 137     -19.930  20.384  16.149  1.00105.55
ATOM   1014  C   LEU B 137     -21.126  20.548  15.223  1.00105.55
ATOM   1015  O   LEU B 137     -21.146  20.036  14.104  1.00105.55
ATOM   1010  CB  LEU B 137     -20.466  20.007  17.545  1.00105.55
ATOM   1011  CG  LEU B 137     -21.280  18.704  17.618  1.00105.55
ATOM   1012  CD1 LEU B 137     -20.404  17.476  17.315  1.00105.55
ATOM   1013  CD2 LEU B 137     -22.007  18.590  18.970  1.00105.55
ATOM   1016  N   ALA B 138     -22.160  21.277  15.711  1.00117.66
ATOM   1017  CA  ALA B 138     -23.443  21.567  15.107  1.00117.66
ATOM   1019  C   ALA B 138     -23.515  22.670  14.091  1.00117.66
ATOM   1020  O   ALA B 138     -24.344  22.624  13.188  1.00117.66
ATOM   1018  CB  ALA B 138     -24.523  21.873  16.163  1.00117.66
ATOM   1021  N   ASN B 139     -22.736  23.744  14.293  1.00145.78
ATOM   1022  CA  ASN B 139     -22.797  24.970  13.531  1.00145.78
ATOM   1027  C   ASN B 139     -22.277  24.870  12.142  1.00145.78
ATOM   1028  O   ASN B 139     -22.589  25.726  11.320  1.00145.78
ATOM   1023  CB  ASN B 139     -22.066  26.146  14.180  1.00145.78
ATOM   1024  CG  ASN B 139     -22.945  26.635  15.311  1.00145.78
ATOM   1026  ND2 ASN B 139     -23.735  27.700  15.016  1.00145.78
ATOM   1025  OD1 ASN B 139     -22.940  26.085  16.411  1.00145.78
ATOM   1029  N   THR B 140     -21.428  23.884  11.845  1.00122.84
ATOM   1030  CA  THR B 140     -20.795  23.884  10.561  1.00122.84
ATOM   1034  C   THR B 140     -21.749  23.564   9.448  1.00122.84
ATOM   1035  O   THR B 140     -22.332  22.482   9.391  1.00122.84
ATOM   1031  CB  THR B 140     -19.678  22.892  10.492  1.00122.84
ATOM   1033  CG2 THR B 140     -19.141  22.860   9.062  1.00122.84
ATOM   1032  OG1 THR B 140     -18.655  23.233  11.415  1.00122.84
ATOM   1036  N   ALA B 141     -21.932  24.522   8.512  1.00241.87
ATOM   1037  CA  ALA B 141     -22.692  24.225   7.330  1.00241.87
ATOM   1039  C   ALA B 141     -24.111  23.950   7.695  1.00241.87
ATOM   1040  O   ALA B 141     -24.520  24.222   8.819  1.00241.87
ATOM   1038  CB  ALA B 141     -22.148  23.021   6.541  1.00241.87
ATOM   1041  N   PRO B 142     -24.917  23.551   6.736  1.00160.97
ATOM   1042  CA  PRO B 142     -26.262  23.148   7.057  1.00160.97
ATOM   1046  C   PRO B 142     -26.268  21.793   7.698  1.00160.97
ATOM   1047  O   PRO B 142     -26.362  20.786   6.999  1.00160.97
ATOM   1044  CB  PRO B 142     -27.047  23.205   5.751  1.00160.97
ATOM   1045  CG  PRO B 142     -26.284  24.250   4.917  1.00160.97
ATOM   1043  CD  PRO B 142     -24.832  24.151   5.416  1.00160.97
ATOM   1048  N   GLU B 143     -26.172  21.772   9.030  1.00154.02
ATOM   1049  CA  GLU B 143     -26.151  20.642   9.900  1.00154.02
ATOM   1055  C   GLU B 143     -27.534  20.240  10.298  1.00154.02
ATOM   1056  O   GLU B 143     -27.691  19.227  10.969  1.00154.02
ATOM   1050  CB  GLU B 143     -25.359  20.914  11.192  1.00154.02
ATOM   1051  CG  GLU B 143     -25.237  19.697  12.110  1.00154.02
ATOM   1052  CD  GLU B 143     -24.195  18.760  11.521  1.00154.02
ATOM   1053  OE1 GLU B 143     -23.639  19.090  10.439  1.00154.02
ATOM   1054  OE2 GLU B 143     -23.941  17.696  12.148  1.00154.02
ATOM   1057  N   GLY B 144     -28.548  21.058   9.958  1.00 58.21
ATOM   1058  CA  GLY B 144     -29.880  20.986  10.495  1.00 58.21
ATOM   1059  C   GLY B 144     -30.546  19.648  10.372  1.00 58.21
ATOM   1060  O   GLY B 144     -31.229  19.228  11.304  1.00 58.21
ATOM   1061  N   VAL B 145     -30.417  18.947   9.236  1.00 43.61
ATOM   1062  CA  VAL B 145     -31.118  17.701   9.091  1.00 43.61
ATOM   1066  C   VAL B 145     -30.623  16.688  10.087  1.00 43.61
ATOM   1067  O   VAL B 145     -31.408  15.970  10.703  1.00 43.61
ATOM   1063  CB  VAL B 145     -30.953  17.117   7.717  1.00 43.61
ATOM   1064  CG1 VAL B 145     -31.698  15.772   7.656  1.00 43.61
ATOM   1065  CG2 VAL B 145     -31.445  18.150   6.687  1.00 43.61
ATOM   1068  N   GLN B 146     -29.293  16.620  10.249  1.00107.41
ATOM   1069  CA  GLN B 146     -28.541  15.683  11.042  1.00107.41
ATOM   1075  C   GLN B 146     -28.650  15.819  12.543  1.00107.41
ATOM   1076  O   GLN B 146     -28.352  14.833  13.214  1.00107.41
ATOM   1070  CB  GLN B 146     -27.034  15.694  10.733  1.00107.41
ATOM   1071  CG  GLN B 146     -26.663  15.102   9.376  1.00107.41
ATOM   1072  CD  GLN B 146     -25.145  15.003   9.326  1.00107.41
ATOM   1074  NE2 GLN B 146     -24.617  13.759   9.479  1.00107.41
ATOM   1073  OE1 GLN B 146     -24.447  16.002   9.168  1.00107.41
ATOM   1077  N   VAL B 147     -28.987  16.987  13.152  1.00152.33
ATOM   1078  CA  VAL B 147     -28.755  17.042  14.587  1.00152.33
ATOM   1082  C   VAL B 147     -29.958  17.234  15.521  1.00152.33
ATOM   1083  O   VAL B 147     -30.680  18.224  15.374  1.00152.33
ATOM   1079  CB  VAL B 147     -27.755  18.102  14.945  1.00152.33
ATOM   1080  CG1 VAL B 147     -27.579  18.139  16.473  1.00152.33
ATOM   1081  CG2 VAL B 147     -26.454  17.814  14.174  1.00152.33
ATOM   1084  N   SER B 148     -30.061  16.309  16.561  1.00326.82
ATOM   1085  CA  SER B 148     -30.936  16.014  17.684  1.00326.82
ATOM   1088  C   SER B 148     -29.930  15.795  18.768  1.00326.82
ATOM   1089  O   SER B 148     -28.774  15.509  18.438  1.00326.82
ATOM   1086  CB  SER B 148     -31.700  14.693  17.503  1.00326.82
ATOM   1087  OG  SER B 148     -32.459  14.737  16.304  1.00326.82
ATOM   1090  N   THR B 149     -30.259  15.963  20.065  1.00183.55
ATOM   1091  CA  THR B 149     -29.232  15.733  21.051  1.00183.55
ATOM   1095  C   THR B 149     -29.863  15.142  22.269  1.00183.55
ATOM   1096  O   THR B 149     -31.070  14.916  22.315  1.00183.55
ATOM   1092  CB  THR B 149     -28.463  16.939  21.533  1.00183.55
ATOM   1094  CG2 THR B 149     -28.038  17.788  20.326  1.00183.55
ATOM   1093  OG1 THR B 149     -29.244  17.730  22.416  1.00183.55
ATOM   1097  N   ASP B 150     -29.022  14.846  23.288  1.00 76.95
ATOM   1098  CA  ASP B 150     -29.471  14.276  24.524  1.00 76.95
ATOM   1103  C   ASP B 150     -28.913  15.125  25.629  1.00 76.95
ATOM   1104  O   ASP B 150     -27.738  15.493  25.603  1.00 76.95
ATOM   1099  CB  ASP B 150     -28.948  12.844  24.736  1.00 76.95
ATOM   1100  CG  ASP B 150     -29.563  12.271  26.006  1.00 76.95
ATOM   1101  OD1 ASP B 150     -30.465  12.938  26.585  1.00 76.95
ATOM   1102  OD2 ASP B 150     -29.139  11.157  26.411  1.00 76.95
ATOM   1105  N   ILE B 151     -29.739  15.456  26.645  1.00128.05
ATOM   1106  CA  ILE B 151     -29.270  16.292  27.721  1.00128.05
ATOM   1111  C   ILE B 151     -28.149  15.633  28.461  1.00128.05
ATOM   1112  O   ILE B 151     -27.153  16.280  28.786  1.00128.05
ATOM   1107  CB  ILE B 151     -30.266  16.601  28.803  1.00128.05
ATOM   1108  CG1 ILE B 151     -31.439  17.452  28.315  1.00128.05
ATOM   1109  CG2 ILE B 151     -29.486  17.289  29.931  1.00128.05
ATOM   1110  CD1 ILE B 151     -32.516  17.626  29.388  1.00128.05
ATOM   1113  N   ALA B 152     -28.275  14.328  28.752  1.00 47.89
ATOM   1114  CA  ALA B 152     -27.278  13.666  29.552  1.00 47.89
ATOM   1116  C   ALA B 152     -25.967  13.764  28.847  1.00 47.89
ATOM   1117  O   ALA B 152     -24.932  13.949  29.486  1.00 47.89
ATOM   1115  CB  ALA B 152     -27.577  12.175  29.779  1.00 47.89
ATOM   1118  N   SER B 153     -25.971  13.614  27.509  1.00 95.60
ATOM   1119  CA  SER B 153     -24.752  13.670  26.755  1.00 95.60
ATOM   1122  C   SER B 153     -24.186  15.065  26.749  1.00 95.60
ATOM   1123  O   SER B 153     -22.982  15.242  26.929  1.00 95.60
ATOM   1120  CB  SER B 153     -24.933  13.219  25.293  1.00 95.60
ATOM   1121  OG  SER B 153     -25.812  14.095  24.603  1.00 95.60
ATOM   1124  N   TYR B 154     -25.039  16.089  26.523  1.00100.81
ATOM   1125  CA  TYR B 154     -24.611  17.465  26.420  1.00100.81
ATOM   1134  C   TYR B 154     -24.104  18.013  27.720  1.00100.81
ATOM   1135  O   TYR B 154     -23.016  18.585  27.775  1.00100.81
ATOM   1126  CB  TYR B 154     -25.775  18.347  25.930  1.00100.81
ATOM   1127  CG  TYR B 154     -25.467  19.803  26.037  1.00100.81
ATOM   1128  CD1 TYR B 154     -24.651  20.441  25.129  1.00100.81
ATOM   1129  CD2 TYR B 154     -26.035  20.540  27.051  1.00100.81
ATOM   1130  CE1 TYR B 154     -24.402  21.790  25.247  1.00100.81
ATOM   1131  CE2 TYR B 154     -25.787  21.886  27.173  1.00100.81
ATOM   1132  CZ  TYR B 154     -24.970  22.515  26.269  1.00100.81
ATOM   1133  OH  TYR B 154     -24.722  23.899  26.394  1.00100.81
ATOM   1136  N   LEU B 155     -24.861  17.814  28.814  1.00 95.57
ATOM   1137  CA  LEU B 155     -24.511  18.381  30.090  1.00 95.57
ATOM   1142  C   LEU B 155     -23.176  17.847  30.504  1.00 95.57
ATOM   1143  O   LEU B 155     -22.324  18.588  30.995  1.00 95.57
ATOM   1138  CB  LEU B 155     -25.481  17.947  31.193  1.00 95.57
ATOM   1139  CG  LEU B 155     -25.172  18.611  32.539  1.00 95.57
ATOM   1140  CD1 LEU B 155     -25.696  20.054  32.573  1.00 95.57
ATOM   1141  CD2 LEU B 155     -25.615  17.736  33.712  1.00 95.57
ATOM   1144  N   SER B 156     -22.966  16.535  30.300  1.00 84.87
ATOM   1145  CA  SER B 156     -21.766  15.874  30.720  1.00 84.87
ATOM   1148  C   SER B 156     -20.586  16.478  30.023  1.00 84.87
ATOM   1149  O   SER B 156     -19.538  16.671  30.633  1.00 84.87
ATOM   1146  CB  SER B 156     -21.786  14.369  30.413  1.00 84.87
ATOM   1147  OG  SER B 156     -20.583  13.767  30.863  1.00 84.87
ATOM   1150  N   PHE B 157     -20.732  16.813  28.727  1.00 82.56
ATOM   1151  CA  PHE B 157     -19.655  17.372  27.954  1.00 82.56
ATOM   1159  C   PHE B 157     -19.259  18.678  28.572  1.00 82.56
ATOM   1160  O   PHE B 157     -18.071  18.984  28.664  1.00 82.56
ATOM   1152  CB  PHE B 157     -20.070  17.624  26.491  1.00 82.56
ATOM   1153  CG  PHE B 157     -19.014  18.430  25.815  1.00 82.56
ATOM   1154  CD1 PHE B 157     -17.813  17.869  25.444  1.00 82.56
ATOM   1155  CD2 PHE B 157     -19.244  19.757  25.533  1.00 82.56
ATOM   1156  CE1 PHE B 157     -16.857  18.631  24.815  1.00 82.56
ATOM   1157  CE2 PHE B 157     -18.292  20.522  24.907  1.00 82.56
ATOM   1158  CZ  PHE B 157     -17.093  19.957  24.547  1.00 82.56
ATOM   1161  N   VAL B 158     -20.255  19.483  28.999  1.00 60.65
ATOM   1162  CA  VAL B 158     -20.037  20.779  29.585  1.00 60.65
ATOM   1166  C   VAL B 158     -19.283  20.624  30.869  1.00 60.65
ATOM   1167  O   VAL B 158     -18.326  21.354  31.128  1.00 60.65
ATOM   1163  CB  VAL B 158     -21.322  21.454  29.969  1.00 60.65
ATOM   1164  CG1 VAL B 158     -20.994  22.824  30.587  1.00 60.65
ATOM   1165  CG2 VAL B 158     -22.257  21.491  28.756  1.00 60.65
ATOM   1168  N   MET B 159     -19.715  19.669  31.717  1.00 60.33
ATOM   1169  CA  MET B 159     -19.132  19.471  33.013  1.00 60.33
ATOM   1174  C   MET B 159     -17.712  19.021  32.879  1.00 60.33
ATOM   1175  O   MET B 159     -16.859  19.448  33.655  1.00 60.33
ATOM   1170  CB  MET B 159     -19.897  18.437  33.848  1.00 60.33
ATOM   1171  CG  MET B 159     -21.273  18.954  34.262  1.00 60.33
ATOM   1172  SD  MET B 159     -22.281  17.822  35.255  1.00 60.33
ATOM   1173  CE  MET B 159     -23.605  19.054  35.411  1.00 60.33
ATOM   1176  N   ALA B 160     -17.431  18.124  31.910  1.00 44.19
ATOM   1177  CA  ALA B 160     -16.104  17.608  31.712  1.00 44.19
ATOM   1179  C   ALA B 160     -15.184  18.710  31.279  1.00 44.19
ATOM   1180  O   ALA B 160     -14.083  18.862  31.804  1.00 44.19
ATOM   1178  CB  ALA B 160     -16.045  16.519  30.625  1.00 44.19
ATOM   1181  N   LEU B 161     -15.640  19.533  30.318  1.00 81.77
ATOM   1182  CA  LEU B 161     -14.857  20.583  29.727  1.00 81.77
ATOM   1187  C   LEU B 161     -14.520  21.584  30.796  1.00 81.77
ATOM   1188  O   LEU B 161     -13.386  22.046  30.909  1.00 81.77
ATOM   1183  CB  LEU B 161     -15.688  21.336  28.673  1.00 81.77
ATOM   1184  CG  LEU B 161     -14.907  22.347  27.820  1.00 81.77
ATOM   1185  CD1 LEU B 161     -14.039  21.626  26.780  1.00 81.77
ATOM   1186  CD2 LEU B 161     -15.837  23.407  27.210  1.00 81.77
ATOM   1189  N   PHE B 162     -15.529  21.929  31.615  1.00109.57
ATOM   1190  CA  PHE B 162     -15.488  22.925  32.651  1.00109.57
ATOM   1198  C   PHE B 162     -14.486  22.556  33.712  1.00109.57
ATOM   1199  O   PHE B 162     -13.647  23.377  34.080  1.00109.57
ATOM   1191  CB  PHE B 162     -16.889  22.996  33.287  1.00109.57
ATOM   1192  CG  PHE B 162     -17.040  24.004  34.370  1.00109.57
ATOM   1193  CD1 PHE B 162     -17.167  25.339  34.066  1.00109.57
ATOM   1194  CD2 PHE B 162     -17.102  23.598  35.683  1.00109.57
ATOM   1195  CE1 PHE B 162     -17.337  26.264  35.065  1.00109.57
ATOM   1196  CE2 PHE B 162     -17.273  24.517  36.687  1.00109.57
ATOM   1197  CZ  PHE B 162     -17.391  25.842  36.369  1.00109.57
ATOM   1200  N   MET B 163     -14.565  21.316  34.247  1.00 72.47
ATOM   1201  CA  MET B 163     -13.678  20.875  35.295  1.00 72.47
ATOM   1206  C   MET B 163     -12.279  20.728  34.781  1.00 72.47
ATOM   1207  O   MET B 163     -11.327  21.110  35.456  1.00 72.47
ATOM   1202  CB  MET B 163     -14.056  19.514  35.893  1.00 72.47
ATOM   1203  CG  MET B 163     -13.194  19.110  37.090  1.00 72.47
ATOM   1204  SD  MET B 163     -13.670  17.534  37.864  1.00 72.47
ATOM   1205  CE  MET B 163     -15.025  18.234  38.847  1.00 72.47
ATOM   1208  N   ALA B 164     -12.128  20.164  33.566  1.00 37.03
ATOM   1209  CA  ALA B 164     -10.834  19.894  33.003  1.00 37.03
ATOM   1211  C   ALA B 164     -10.089  21.179  32.802  1.00 37.03
ATOM   1212  O   ALA B 164      -8.890  21.253  33.063  1.00 37.03
ATOM   1210  CB  ALA B 164     -10.913  19.188  31.639  1.00 37.03
ATOM   1213  N   PHE B 165     -10.772  22.230  32.316  1.00 71.11
ATOM   1214  CA  PHE B 165     -10.123  23.496  32.111  1.00 71.11
ATOM   1222  C   PHE B 165      -9.720  24.101  33.414  1.00 71.11
ATOM   1223  O   PHE B 165      -8.707  24.791  33.489  1.00 71.11
ATOM   1215  CB  PHE B 165     -10.958  24.524  31.330  1.00 71.11
ATOM   1216  CG  PHE B 165     -10.744  24.232  29.886  1.00 71.11
ATOM   1217  CD1 PHE B 165     -11.505  23.299  29.219  1.00 71.11
ATOM   1218  CD2 PHE B 165      -9.755  24.900  29.203  1.00 71.11
ATOM   1219  CE1 PHE B 165     -11.279  23.049  27.885  1.00 71.11
ATOM   1220  CE2 PHE B 165      -9.526  24.653  27.871  1.00 71.11
ATOM   1221  CZ  PHE B 165     -10.291  23.725  27.208  1.00 71.11
ATOM   1224  N   GLY B 166     -10.527  23.906  34.472  1.00 26.93
ATOM   1225  CA  GLY B 166     -10.170  24.482  35.733  1.00 26.93
ATOM   1226  C   GLY B 166      -8.865  23.890  36.177  1.00 26.93
ATOM   1227  O   GLY B 166      -7.998  24.608  36.673  1.00 26.93
ATOM   1228  N   VAL B 167      -8.706  22.555  36.034  1.00 53.40
ATOM   1229  CA  VAL B 167      -7.502  21.884  36.447  1.00 53.40
ATOM   1233  C   VAL B 167      -6.333  22.227  35.557  1.00 53.40
ATOM   1234  O   VAL B 167      -5.208  22.348  36.038  1.00 53.40
ATOM   1230  CB  VAL B 167      -7.629  20.386  36.554  1.00 53.40
ATOM   1231  CG1 VAL B 167      -8.652  20.077  37.663  1.00 53.40
ATOM   1232  CG2 VAL B 167      -7.988  19.782  35.188  1.00 53.40
ATOM   1235  N   SER B 168      -6.557  22.385  34.233  1.00 51.18
ATOM   1236  CA  SER B 168      -5.503  22.635  33.280  1.00 51.18
ATOM   1239  C   SER B 168      -4.870  23.979  33.525  1.00 51.18
ATOM   1240  O   SER B 168      -3.720  24.199  33.146  1.00 51.18
ATOM   1237  CB  SER B 168      -6.008  22.610  31.827  1.00 51.18
ATOM   1238  OG  SER B 168      -4.936  22.858  30.929  1.00 51.18
ATOM   1241  N   PHE B 169      -5.622  24.923  34.120  1.00102.16
ATOM   1242  CA  PHE B 169      -5.172  26.251  34.460  1.00102.16
ATOM   1250  C   PHE B 169      -4.207  26.236  35.608  1.00102.16
ATOM   1251  O   PHE B 169      -3.437  27.178  35.777  1.00102.16
ATOM   1243  CB  PHE B 169      -6.305  27.241  34.796  1.00102.16
ATOM   1244  CG  PHE B 169      -6.717  27.890  33.519  1.00102.16
ATOM   1245  CD1 PHE B 169      -7.403  27.201  32.547  1.00102.16
ATOM   1246  CD2 PHE B 169      -6.411  29.216  33.308  1.00102.16
ATOM   1247  CE1 PHE B 169      -7.771  27.828  31.378  1.00102.16
ATOM   1248  CE2 PHE B 169      -6.777  29.848  32.143  1.00102.16
ATOM   1249  CZ  PHE B 169      -7.458  29.151  31.173  1.00102.16
ATOM   1252  N   GLU B 170      -4.308  25.224  36.487  1.00142.09
ATOM   1253  CA  GLU B 170      -3.476  25.049  37.648  1.00142.09
ATOM   1259  C   GLU B 170      -2.073  24.685  37.257  1.00142.09
ATOM   1260  O   GLU B 170      -1.132  24.947  38.005  1.00142.09
ATOM   1254  CB  GLU B 170      -3.984  23.934  38.576  1.00142.09
ATOM   1255  CG  GLU B 170      -5.300  24.282  39.272  1.00142.09
ATOM   1256  CD  GLU B 170      -4.995  25.340  40.322  1.00142.09
ATOM   1257  OE1 GLU B 170      -4.571  26.463  39.936  1.00142.09
ATOM   1258  OE2 GLU B 170      -5.177  25.035  41.528  1.00142.09
ATOM   1261  N   VAL B 171      -1.896  24.067  36.074  1.00 59.88
ATOM   1262  CA  VAL B 171      -0.636  23.508  35.657  1.00 59.88
ATOM   1266  C   VAL B 171       0.469  24.520  35.724  1.00 59.88
ATOM   1267  O   VAL B 171       1.526  24.196  36.263  1.00 59.88
ATOM   1263  CB  VAL B 171      -0.670  22.986  34.249  1.00 59.88
ATOM   1264  CG1 VAL B 171       0.739  22.490  33.878  1.00 59.88
ATOM   1265  CG2 VAL B 171      -1.766  21.912  34.148  1.00 59.88
ATOM   1268  N   PRO B 172       0.319  25.720  35.244  1.00 96.94
ATOM   1269  CA  PRO B 172       1.426  26.627  35.288  1.00 96.94
ATOM   1273  C   PRO B 172       1.882  26.964  36.675  1.00 96.94
ATOM   1274  O   PRO B 172       3.025  27.372  36.800  1.00 96.94
ATOM   1271  CB  PRO B 172       1.004  27.835  34.454  1.00 96.94
ATOM   1272  CG  PRO B 172       0.028  27.234  33.425  1.00 96.94
ATOM   1270  CD  PRO B 172      -0.582  26.012  34.138  1.00 96.94
ATOM   1275  N   VAL B 173       1.025  26.921  37.714  1.00 78.82
ATOM   1276  CA  VAL B 173       1.484  27.216  39.051  1.00 78.82
ATOM   1280  C   VAL B 173       2.212  26.073  39.701  1.00 78.82
ATOM   1281  O   VAL B 173       3.215  26.282  40.383  1.00 78.82
ATOM   1277  CB  VAL B 173       0.404  27.683  39.986  1.00 78.82
ATOM   1278  CG1 VAL B 173      -0.128  29.022  39.454  1.00 78.82
ATOM   1279  CG2 VAL B 173      -0.664  26.590  40.150  1.00 78.82
ATOM   1282  N   ALA B 174       1.709  24.834  39.546  1.00 45.81
ATOM   1283  CA  ALA B 174       2.330  23.701  40.181  1.00 45.81
ATOM   1285  C   ALA B 174       3.691  23.522  39.594  1.00 45.81
ATOM   1286  O   ALA B 174       4.656  23.253  40.310  1.00 45.81
ATOM   1284  CB  ALA B 174       1.557  22.391  39.954  1.00 45.81
ATOM   1287  N   ILE B 175       3.791  23.667  38.257  1.00 98.21
ATOM   1288  CA  ILE B 175       5.024  23.485  37.557  1.00 98.21
ATOM   1293  C   ILE B 175       6.009  24.545  37.954  1.00 98.21
ATOM   1294  O   ILE B 175       7.159  24.233  38.254  1.00 98.21
ATOM   1289  CB  ILE B 175       4.861  23.515  36.062  1.00 98.21
ATOM   1290  CG1 ILE B 175       6.176  23.101  35.384  1.00 98.21
ATOM   1291  CG2 ILE B 175       4.336  24.900  35.650  1.00 98.21
ATOM   1292  CD1 ILE B 175       6.565  21.650  35.666  1.00 98.21
ATOM   1295  N   VAL B 176       5.576  25.823  38.016  1.00 85.91
ATOM   1296  CA  VAL B 176       6.460  26.911  38.335  1.00 85.91
ATOM   1300  C   VAL B 176       7.051  26.680  39.681  1.00 85.91
ATOM   1301  O   VAL B 176       8.203  27.029  39.925  1.00 85.91
ATOM   1297  CB  VAL B 176       5.806  28.258  38.424  1.00 85.91
ATOM   1298  CG1 VAL B 176       6.817  29.238  39.042  1.00 85.91
ATOM   1299  CG2 VAL B 176       5.388  28.697  37.021  1.00 85.91
ATOM   1302  N   LEU B 177       6.244  26.131  40.599  1.00100.92
ATOM   1303  CA  LEU B 177       6.618  25.855  41.955  1.00100.92
ATOM   1308  C   LEU B 177       7.680  24.803  41.986  1.00100.92
ATOM   1309  O   LEU B 177       8.594  24.867  42.808  1.00100.92
ATOM   1304  CB  LEU B 177       5.437  25.270  42.751  1.00100.92
ATOM   1305  CG  LEU B 177       5.700  25.062  44.252  1.00100.92
ATOM   1306  CD1 LEU B 177       5.572  26.379  45.032  1.00100.92
ATOM   1307  CD2 LEU B 177       4.837  23.932  44.821  1.00100.92
ATOM   1310  N   LEU B 178       7.531  23.768  41.136  1.00 70.81
ATOM   1311  CA  LEU B 178       8.450  22.669  41.062  1.00 70.81
ATOM   1316  C   LEU B 178       9.760  23.149  40.502  1.00 70.81
ATOM   1317  O   LEU B 178      10.827  22.829  41.020  1.00 70.81
ATOM   1312  CB  LEU B 178       7.939  21.549  40.137  1.00 70.81
ATOM   1313  CG  LEU B 178       6.720  20.779  40.681  1.00 70.81
ATOM   1314  CD1 LEU B 178       6.275  19.684  39.697  1.00 70.81
ATOM   1315  CD2 LEU B 178       6.991  20.223  42.086  1.00 70.81
ATOM   1318  N   CYS B 179       9.698  23.956  39.425  1.00116.34
ATOM   1319  CA  CYS B 179      10.866  24.428  38.728  1.00116.34
ATOM   1322  C   CYS B 179      11.686  25.296  39.626  1.00116.34
ATOM   1323  O   CYS B 179      12.915  25.248  39.595  1.00116.34
ATOM   1320  CB  CYS B 179      10.538  25.323  37.526  1.00116.34
ATOM   1321  SG  CYS B 179       9.704  24.484  36.158  1.00116.34
ATOM   1324  N   TRP B 180      11.004  26.146  40.413  1.00143.55
ATOM   1325  CA  TRP B 180      11.610  27.087  41.310  1.00143.55
ATOM   1336  C   TRP B 180      12.348  26.331  42.364  1.00143.55
ATOM   1337  O   TRP B 180      13.500  26.635  42.668  1.00143.55
ATOM   1326  CB  TRP B 180      10.532  27.950  41.992  1.00143.55
ATOM   1327  CG  TRP B 180      11.026  28.938  43.019  1.00143.55
ATOM   1329  CD1 TRP B 180      11.550  30.186  42.857  1.00143.55
ATOM   1328  CD2 TRP B 180      10.982  28.693  44.430  1.00143.55
ATOM   1331  CE2 TRP B 180      11.487  29.827  45.063  1.00143.55
ATOM   1332  CE3 TRP B 180      10.548  27.611  45.139  1.00143.55
ATOM   1330  NE1 TRP B 180      11.833  30.737  44.085  1.00143.55
ATOM   1333  CZ2 TRP B 180      11.570  29.897  46.425  1.00143.55
ATOM   1334  CZ3 TRP B 180      10.636  27.682  46.511  1.00143.55
ATOM   1335  CH2 TRP B 180      11.136  28.802  47.142  1.00143.55
ATOM   1338  N   MET B 181      11.687  25.296  42.912  1.00127.96
ATOM   1339  CA  MET B 181      12.157  24.446  43.963  1.00127.96
ATOM   1344  C   MET B 181      13.327  23.665  43.464  1.00127.96
ATOM   1345  O   MET B 181      14.154  23.215  44.253  1.00127.96
ATOM   1340  CB  MET B 181      11.047  23.528  44.499  1.00127.96
ATOM   1341  CG  MET B 181      11.470  22.600  45.636  1.00127.96
ATOM   1342  SD  MET B 181      12.009  20.946  45.108  1.00127.96
ATOM   1343  CE  MET B 181      11.947  20.200  46.763  1.00127.96
ATOM   1346  N   GLY B 182      13.407  23.446  42.140  1.00 44.13
ATOM   1347  CA  GLY B 182      14.548  22.792  41.569  1.00 44.13
ATOM   1348  C   GLY B 182      14.234  21.352  41.320  1.00 44.13
ATOM   1349  O   GLY B 182      15.123  20.572  40.983  1.00 44.13
ATOM   1350  N   ILE B 183      12.965  20.949  41.514  1.00 80.16
ATOM   1351  CA  ILE B 183      12.612  19.585  41.252  1.00 80.16
ATOM   1356  C   ILE B 183      12.699  19.273  39.780  1.00 80.16
ATOM   1357  O   ILE B 183      13.257  18.237  39.417  1.00 80.16
ATOM   1352  CB  ILE B 183      11.282  19.182  41.828  1.00 80.16
ATOM   1353  CG1 ILE B 183      10.972  17.709  41.512  1.00 80.16
ATOM   1354  CG2 ILE B 183      10.219  20.190  41.402  1.00 80.16
ATOM   1355  CD1 ILE B 183       9.778  17.157  42.291  1.00 80.16
ATOM   1358  N   THR B 184      12.170  20.145  38.890  1.00145.42
ATOM   1359  CA  THR B 184      12.269  19.893  37.470  1.00145.42
ATOM   1363  C   THR B 184      12.950  21.061  36.837  1.00145.42
ATOM   1364  O   THR B 184      12.997  22.153  37.402  1.00145.42
ATOM   1360  CB  THR B 184      10.972  19.757  36.717  1.00145.42
ATOM   1362  CG2 THR B 184      10.165  18.574  37.264  1.00145.42
ATOM   1361  OG1 THR B 184      10.224  20.961  36.790  1.00145.42
ATOM   1365  N   SER B 185      13.492  20.837  35.622  1.00 64.31
ATOM   1366  CA  SER B 185      14.190  21.859  34.895  1.00 64.31
ATOM   1369  C   SER B 185      13.375  22.185  33.681  1.00 64.31
ATOM   1370  O   SER B 185      12.626  21.355  33.168  1.00 64.31
ATOM   1367  CB  SER B 185      15.570  21.392  34.395  1.00 64.31
ATOM   1368  OG  SER B 185      16.225  22.433  33.684  1.00 64.31
ATOM   1371  N   PRO B 186      13.530  23.398  33.221  1.00101.65
ATOM   1372  CA  PRO B 186      12.819  23.927  32.085  1.00101.65
ATOM   1376  C   PRO B 186      13.092  23.111  30.862  1.00101.65
ATOM   1377  O   PRO B 186      12.239  23.045  29.980  1.00101.65
ATOM   1374  CB  PRO B 186      13.331  25.362  31.939  1.00101.65
ATOM   1375  CG  PRO B 186      13.814  25.753  33.352  1.00101.65
ATOM   1373  CD  PRO B 186      14.193  24.423  34.010  1.00101.65
ATOM   1378  N   GLU B 187      14.303  22.535  30.771  1.00 94.02
ATOM   1379  CA  GLU B 187      14.696  21.712  29.666  1.00 94.02
ATOM   1385  C   GLU B 187      13.931  20.432  29.725  1.00 94.02
ATOM   1386  O   GLU B 187      13.602  19.849  28.693  1.00 94.02
ATOM   1380  CB  GLU B 187      16.199  21.388  29.667  1.00 94.02
ATOM   1381  CG  GLU B 187      17.066  22.581  29.259  1.00 94.02
ATOM   1382  CD  GLU B 187      16.913  23.671  30.310  1.00 94.02
ATOM   1383  OE1 GLU B 187      17.644  23.614  31.333  1.00 94.02
ATOM   1384  OE2 GLU B 187      16.056  24.573  30.109  1.00 94.02
ATOM   1387  N   ASP B 188      13.635  19.963  30.949  1.00 94.05
ATOM   1388  CA  ASP B 188      12.958  18.719  31.169  1.00 94.05
ATOM   1393  C   ASP B 188      11.610  18.787  30.518  1.00 94.05
ATOM   1394  O   ASP B 188      11.168  17.821  29.899  1.00 94.05
ATOM   1389  CB  ASP B 188      12.742  18.452  32.670  1.00 94.05
ATOM   1390  CG  ASP B 188      12.356  16.995  32.852  1.00 94.05
ATOM   1391  OD1 ASP B 188      12.223  16.288  31.818  1.00 94.05
ATOM   1392  OD2 ASP B 188      12.197  16.568  34.027  1.00 94.05
ATOM   1395  N   LEU B 189      10.911  19.931  30.649  1.00100.90
ATOM   1396  CA  LEU B 189       9.614  20.097  30.056  1.00100.90
ATOM   1401  C   LEU B 189       9.757  20.108  28.564  1.00100.90
ATOM   1402  O   LEU B 189       8.908  19.582  27.847  1.00100.90
ATOM   1397  CB  LEU B 189       8.925  21.416  30.451  1.00100.90
ATOM   1398  CG  LEU B 189       8.651  21.546  31.962  1.00100.90
ATOM   1399  CD1 LEU B 189       9.948  21.750  32.750  1.00100.90
ATOM   1400  CD2 LEU B 189       7.615  22.636  32.257  1.00100.90
ATOM   1403  N   ARG B 190      10.843  20.728  28.067  1.00 58.41
ATOM   1404  CA  ARG B 190      11.079  20.873  26.658  1.00 58.41
ATOM   1412  C   ARG B 190      11.273  19.531  26.027  1.00 58.41
ATOM   1413  O   ARG B 190      10.949  19.349  24.854  1.00 58.41
ATOM   1405  CB  ARG B 190      12.304  21.744  26.335  1.00 58.41
ATOM   1406  CG  ARG B 190      12.525  21.933  24.834  1.00 58.41
ATOM   1407  CD  ARG B 190      13.619  22.946  24.492  1.00 58.41
ATOM   1408  NE  ARG B 190      13.821  22.885  23.018  1.00 58.41
ATOM   1409  CZ  ARG B 190      14.677  21.955  22.504  1.00 58.41
ATOM   1410  NH1 ARG B 190      15.330  21.099  23.343  1.00 58.41
ATOM   1411  NH2 ARG B 190      14.876  21.875  21.155  1.00 58.41
ATOM   1414  N   LYS B 191      11.898  18.584  26.752  1.00 70.97
ATOM   1415  CA  LYS B 191      12.116  17.249  26.260  1.00 70.97
ATOM   1421  C   LYS B 191      10.827  16.472  26.210  1.00 70.97
ATOM   1422  O   LYS B 191      10.590  15.707  25.278  1.00 70.97
ATOM   1416  CB  LYS B 191      13.112  16.458  27.126  1.00 70.97
ATOM   1417  CG  LYS B 191      13.477  15.089  26.548  1.00 70.97
ATOM   1418  CD  LYS B 191      14.715  14.463  27.192  1.00 70.97
ATOM   1419  CE  LYS B 191      15.046  13.071  26.654  1.00 70.97
ATOM   1420  NZ  LYS B 191      15.393  13.151  25.217  1.00 70.97
ATOM   1423  N   LYS B 192       9.975  16.665  27.237  1.00 98.97
ATOM   1424  CA  LYS B 192       8.723  16.007  27.505  1.00 98.97
ATOM   1430  C   LYS B 192       7.685  16.384  26.491  1.00 98.97
ATOM   1431  O   LYS B 192       6.653  15.722  26.374  1.00 98.97
ATOM   1425  CB  LYS B 192       8.179  16.347  28.903  1.00 98.97
ATOM   1426  CG  LYS B 192       6.967  15.513  29.322  1.00 98.97
ATOM   1427  CD  LYS B 192       6.703  15.564  30.827  1.00 98.97
ATOM   1428  CE  LYS B 192       6.539  16.984  31.376  1.00 98.97
ATOM   1429  NZ  LYS B 192       6.454  16.944  32.853  1.00 98.97
ATOM   1432  N   ARG B 193       7.930  17.467  25.738  1.00 67.37
ATOM   1433  CA  ARG B 193       6.957  18.015  24.838  1.00 67.37
ATOM   1441  C   ARG B 193       6.416  16.947  23.930  1.00 67.37
ATOM   1442  O   ARG B 193       5.201  16.900  23.738  1.00 67.37
ATOM   1434  CB  ARG B 193       7.540  19.110  23.931  1.00 67.37
ATOM   1435  CG  ARG B 193       7.856  20.416  24.661  1.00 67.37
ATOM   1436  CD  ARG B 193       8.447  21.486  23.742  1.00 67.37
ATOM   1437  NE  ARG B 193       8.512  22.756  24.517  1.00 67.37
ATOM   1438  CZ  ARG B 193       7.475  23.639  24.449  1.00 67.37
ATOM   1439  NH1 ARG B 193       6.394  23.359  23.661  1.00 67.37
ATOM   1440  NH2 ARG B 193       7.520  24.804  25.158  1.00 67.37
ATOM   1443  N   PRO B 194       7.213  16.083  23.361  1.00166.76
ATOM   1444  CA  PRO B 194       6.671  15.085  22.477  1.00166.76
ATOM   1448  C   PRO B 194       5.721  14.157  23.169  1.00166.76
ATOM   1449  O   PRO B 194       4.895  13.558  22.484  1.00166.76
ATOM   1446  CB  PRO B 194       7.879  14.413  21.828  1.00166.76
ATOM   1447  CG  PRO B 194       8.944  15.529  21.819  1.00166.76
ATOM   1445  CD  PRO B 194       8.592  16.410  23.033  1.00166.76
ATOM   1450  N   TYR B 195       5.881  13.950  24.489  1.00 61.89
ATOM   1451  CA  TYR B 195       4.988  13.169  25.300  1.00 61.89
ATOM   1460  C   TYR B 195       3.728  13.938  25.571  1.00 61.89
ATOM   1461  O   TYR B 195       2.635  13.383  25.579  1.00 61.89
ATOM   1452  CB  TYR B 195       5.603  12.793  26.656  1.00 61.89
ATOM   1453  CG  TYR B 195       6.723  11.854  26.373  1.00 61.89
ATOM   1454  CD1 TYR B 195       6.489  10.502  26.288  1.00 61.89
ATOM   1455  CD2 TYR B 195       8.001  12.324  26.180  1.00 61.89
ATOM   1456  CE1 TYR B 195       7.517   9.628  26.025  1.00 61.89
ATOM   1457  CE2 TYR B 195       9.033  11.453  25.916  1.00 61.89
ATOM   1458  CZ  TYR B 195       8.793  10.103  25.840  1.00 61.89
ATOM   1459  OH  TYR B 195       9.850   9.208  25.568  1.00 61.89
ATOM   1462  N   VAL B 196       3.864  15.250  25.823  1.00 47.18
ATOM   1463  CA  VAL B 196       2.775  16.104  26.207  1.00 47.18
ATOM   1467  C   VAL B 196       1.760  16.175  25.110  1.00 47.18
ATOM   1468  O   VAL B 196       0.560  16.244  25.370  1.00 47.18
ATOM   1464  CB  VAL B 196       3.239  17.508  26.476  1.00 47.18
ATOM   1465  CG1 VAL B 196       2.016  18.394  26.764  1.00 47.18
ATOM   1466  CG2 VAL B 196       4.270  17.472  27.617  1.00 47.18
ATOM   1469  N   LEU B 197       2.220  16.177  23.851  1.00117.60
ATOM   1470  CA  LEU B 197       1.337  16.324  22.736  1.00117.60
ATOM   1475  C   LEU B 197       0.401  15.152  22.748  1.00117.60
ATOM   1476  O   LEU B 197      -0.800  15.306  22.530  1.00117.60
ATOM   1471  CB  LEU B 197       2.128  16.350  21.413  1.00117.60
ATOM   1472  CG  LEU B 197       1.368  16.904  20.193  1.00117.60
ATOM   1473  CD1 LEU B 197       2.184  16.723  18.904  1.00117.60
ATOM   1474  CD2 LEU B 197      -0.053  16.353  20.095  1.00117.60
ATOM   1477  N   VAL B 198       0.920  13.932  23.003  1.00 47.78
ATOM   1478  CA  VAL B 198       0.054  12.788  23.041  1.00 47.78
ATOM   1482  C   VAL B 198      -0.838  12.901  24.241  1.00 47.78
ATOM   1483  O   VAL B 198      -1.995  12.490  24.197  1.00 47.78
ATOM   1479  CB  VAL B 198       0.746  11.448  23.056  1.00 47.78
ATOM   1480  CG1 VAL B 198       1.632  11.357  21.801  1.00 47.78
ATOM   1481  CG2 VAL B 198       1.473  11.220  24.387  1.00 47.78
ATOM   1484  N   GLY B 199      -0.312  13.452  25.355  1.00 26.61
ATOM   1485  CA  GLY B 199      -1.076  13.585  26.566  1.00 26.61
ATOM   1486  C   GLY B 199      -2.248  14.496  26.333  1.00 26.61
ATOM   1487  O   GLY B 199      -3.359  14.206  26.771  1.00 26.61
ATOM   1488  N   ALA B 200      -2.022  15.629  25.638  1.00 38.87
ATOM   1489  CA  ALA B 200      -3.048  16.602  25.381  1.00 38.87
ATOM   1491  C   ALA B 200      -4.112  15.973  24.539  1.00 38.87
ATOM   1492  O   ALA B 200      -5.297  16.232  24.737  1.00 38.87
ATOM   1490  CB  ALA B 200      -2.524  17.834  24.620  1.00 38.87
ATOM   1493  N   PHE B 201      -3.711  15.155  23.546  1.00 90.98
ATOM   1494  CA  PHE B 201      -4.644  14.466  22.699  1.00 90.98
ATOM   1502  C   PHE B 201      -5.387  13.410  23.449  1.00 90.98
ATOM   1503  O   PHE B 201      -6.540  13.125  23.135  1.00 90.98
ATOM   1495  CB  PHE B 201      -4.041  13.815  21.443  1.00 90.98
ATOM   1496  CG  PHE B 201      -4.017  14.850  20.371  1.00 90.98
ATOM   1497  CD1 PHE B 201      -5.183  15.176  19.715  1.00 90.98
ATOM   1498  CD2 PHE B 201      -2.856  15.481  20.003  1.00 90.98
ATOM   1499  CE1 PHE B 201      -5.194  16.124  18.718  1.00 90.98
ATOM   1500  CE2 PHE B 201      -2.860  16.429  19.006  1.00 90.98
ATOM   1501  CZ  PHE B 201      -4.029  16.755  18.361  1.00 90.98
ATOM   1504  N   VAL B 202      -4.737  12.752  24.423  1.00 39.73
ATOM   1505  CA  VAL B 202      -5.400  11.704  25.147  1.00 39.73
ATOM   1509  C   VAL B 202      -6.573  12.276  25.887  1.00 39.73
ATOM   1510  O   VAL B 202      -7.667  11.716  25.844  1.00 39.73
ATOM   1506  CB  VAL B 202      -4.505  11.031  26.146  1.00 39.73
ATOM   1507  CG1 VAL B 202      -5.343  10.022  26.951  1.00 39.73
ATOM   1508  CG2 VAL B 202      -3.324  10.394  25.392  1.00 39.73
ATOM   1511  N   VAL B 203      -6.379  13.420  26.580  1.00 50.52
ATOM   1512  CA  VAL B 203      -7.437  14.017  27.347  1.00 50.52
ATOM   1516  C   VAL B 203      -8.523  14.442  26.414  1.00 50.52
ATOM   1517  O   VAL B 203      -9.710  14.271  26.697  1.00 50.52
ATOM   1513  CB  VAL B 203      -7.006  15.218  28.143  1.00 50.52
ATOM   1514  CG1 VAL B 203      -5.959  14.758  29.173  1.00 50.52
ATOM   1515  CG2 VAL B 203      -6.516  16.319  27.189  1.00 50.52
ATOM   1518  N   GLY B 204      -8.133  14.994  25.256  1.00 54.23
ATOM   1519  CA  GLY B 204      -9.085  15.457  24.288  1.00 54.23
ATOM   1520  C   GLY B 204      -9.916  14.298  23.848  1.00 54.23
ATOM   1521  O   GLY B 204     -11.090  14.460  23.543  1.00 54.23
ATOM   1522  N   MET B 205      -9.323  13.099  23.742  1.00 78.97
ATOM   1523  CA  MET B 205     -10.090  11.982  23.276  1.00 78.97
ATOM   1528  C   MET B 205     -11.176  11.641  24.252  1.00 78.97
ATOM   1529  O   MET B 205     -12.311  11.378  23.854  1.00 78.97
ATOM   1524  CB  MET B 205      -9.220  10.731  23.070  1.00 78.97
ATOM   1525  CG  MET B 205      -9.927   9.603  22.316  1.00 78.97
ATOM   1526  SD  MET B 205      -8.855   8.183  21.943  1.00 78.97
ATOM   1527  CE  MET B 205      -7.880   9.061  20.687  1.00 78.97
ATOM   1530  N   LEU B 206     -10.864  11.613  25.567  1.00175.31
ATOM   1531  CA  LEU B 206     -11.883  11.217  26.502  1.00175.31
ATOM   1536  C   LEU B 206     -13.004  12.222  26.596  1.00175.31
ATOM   1537  O   LEU B 206     -14.167  11.885  26.379  1.00175.31
ATOM   1532  CB  LEU B 206     -11.319  11.017  27.918  1.00175.31
ATOM   1533  CG  LEU B 206     -10.356   9.821  28.016  1.00175.31
ATOM   1534  CD1 LEU B 206      -9.817   9.650  29.443  1.00175.31
ATOM   1535  CD2 LEU B 206     -11.015   8.541  27.473  1.00175.31
ATOM   1538  N   LEU B 207     -12.661  13.482  26.927  1.00163.71
ATOM   1539  CA  LEU B 207     -13.567  14.578  27.183  1.00163.71
ATOM   1544  C   LEU B 207     -14.237  15.100  25.956  1.00163.71
ATOM   1545  O   LEU B 207     -15.453  15.305  25.923  1.00163.71
ATOM   1540  CB  LEU B 207     -12.771  15.749  27.808  1.00163.71
ATOM   1541  CG  LEU B 207     -13.524  16.970  28.387  1.00163.71
ATOM   1542  CD1 LEU B 207     -12.501  17.979  28.934  1.00163.71
ATOM   1543  CD2 LEU B 207     -14.508  17.635  27.411  1.00163.71
ATOM   1546  N   THR B 208     -13.447  15.308  24.893  1.00232.69
ATOM   1547  CA  THR B 208     -13.943  16.033  23.778  1.00232.69
ATOM   1551  C   THR B 208     -14.828  15.132  23.154  1.00232.69
ATOM   1552  O   THR B 208     -14.961  13.978  23.562  1.00232.69
ATOM   1548  CB  THR B 208     -12.840  16.435  22.817  1.00232.69
ATOM   1550  CG2 THR B 208     -12.709  15.458  21.626  1.00232.69
ATOM   1549  OG1 THR B 208     -13.114  17.715  22.299  1.00232.69
ATOM   1553  N   PRO B 209     -15.385  15.765  22.187  1.00535.87
ATOM   1554  CA  PRO B 209     -16.223  15.055  21.366  1.00535.87
ATOM   1558  C   PRO B 209     -15.450  13.853  21.009  1.00535.87
ATOM   1559  O   PRO B 209     -14.485  13.866  20.266  1.00535.87
ATOM   1556  CB  PRO B 209     -16.739  16.168  20.395  1.00535.87
ATOM   1557  CG  PRO B 209     -16.895  17.381  21.281  1.00535.87
ATOM   1555  CD  PRO B 209     -15.872  17.120  22.380  1.00535.87
ATOM   1560  N   PRO B 210     -16.719  14.055  21.019  1.00389.71
ATOM   1561  CA  PRO B 210     -17.277  13.149  20.181  1.00389.71
ATOM   1565  C   PRO B 210     -16.628  13.194  18.821  1.00389.71
ATOM   1566  O   PRO B 210     -16.504  12.142  18.209  1.00389.71
ATOM   1563  CB  PRO B 210     -18.792  13.307  20.313  1.00389.71
ATOM   1564  CG  PRO B 210     -18.964  13.830  21.759  1.00389.71
ATOM   1562  CD  PRO B 210     -17.498  13.898  22.268  1.00389.71
ATOM   1567  N   ASP B 211     -16.126  14.368  18.389  1.00166.52
ATOM   1568  CA  ASP B 211     -15.348  14.612  17.244  1.00166.52
ATOM   1573  C   ASP B 211     -13.970  15.126  17.541  1.00166.52
ATOM   1574  O   ASP B 211     -13.633  15.607  18.628  1.00166.52
ATOM   1569  CB  ASP B 211     -16.028  15.612  16.293  1.00166.52
ATOM   1570  CG  ASP B 211     -16.204  16.983  16.951  1.00166.52
ATOM   1571  OD1 ASP B 211     -15.629  17.239  18.039  1.00166.52
ATOM   1572  OD2 ASP B 211     -16.937  17.810  16.342  1.00166.52
ATOM   1575  N   VAL B 212     -13.138  14.991  16.492  1.00 49.41
ATOM   1576  CA  VAL B 212     -11.775  15.405  16.381  1.00 49.41
ATOM   1580  C   VAL B 212     -11.696  16.899  16.400  1.00 49.41
ATOM   1581  O   VAL B 212     -10.759  17.444  16.984  1.00 49.41
ATOM   1577  CB  VAL B 212     -11.139  14.947  15.101  1.00 49.41
ATOM   1578  CG1 VAL B 212      -9.722  15.539  15.019  1.00 49.41
ATOM   1579  CG2 VAL B 212     -11.178  13.410  15.057  1.00 49.41
ATOM   1582  N   PHE B 213     -12.663  17.612  15.770  1.00183.84
ATOM   1583  CA  PHE B 213     -12.521  19.043  15.721  1.00183.84
ATOM   1591  C   PHE B 213     -12.505  19.542  17.126  1.00183.84
ATOM   1592  O   PHE B 213     -11.699  20.402  17.469  1.00183.84
ATOM   1584  CB  PHE B 213     -13.611  19.857  14.990  1.00183.84
ATOM   1585  CG  PHE B 213     -12.982  21.214  14.865  1.00183.84
ATOM   1586  CD1 PHE B 213     -13.048  22.140  15.881  1.00183.84
ATOM   1587  CD2 PHE B 213     -12.283  21.560  13.732  1.00183.84
ATOM   1588  CE1 PHE B 213     -12.446  23.369  15.783  1.00183.84
ATOM   1589  CE2 PHE B 213     -11.682  22.794  13.621  1.00183.84
ATOM   1590  CZ  PHE B 213     -11.758  23.703  14.646  1.00183.84
ATOM   1593  N   SER B 214     -13.408  19.041  17.983  1.00 73.57
ATOM   1594  CA  SER B 214     -13.413  19.514  19.333  1.00 73.57
ATOM   1597  C   SER B 214     -12.199  19.003  20.043  1.00 73.57
ATOM   1598  O   SER B 214     -11.704  19.654  20.957  1.00 73.57
ATOM   1595  CB  SER B 214     -14.650  19.077  20.140  1.00 73.57
ATOM   1596  OG  SER B 214     -14.625  19.670  21.431  1.00 73.57
ATOM   1599  N   GLN B 215     -11.692  17.808  19.678  1.00 64.24
ATOM   1600  CA  GLN B 215     -10.578  17.247  20.395  1.00 64.24
ATOM   1606  C   GLN B 215      -9.412  18.172  20.255  1.00 64.24
ATOM   1607  O   GLN B 215      -8.727  18.462  21.235  1.00 64.24
ATOM   1601  CB  GLN B 215     -10.133  15.885  19.842  1.00 64.24
ATOM   1602  CG  GLN B 215      -8.950  15.281  20.600  1.00 64.24
ATOM   1603  CD  GLN B 215      -8.557  13.986  19.905  1.00 64.24
ATOM   1605  NE2 GLN B 215      -9.068  13.785  18.659  1.00 64.24
ATOM   1604  OE1 GLN B 215      -7.810  13.175  20.451  1.00 64.24
ATOM   1608  N   THR B 216      -9.160  18.655  19.023  1.00130.39
ATOM   1609  CA  THR B 216      -8.066  19.546  18.759  1.00130.39
ATOM   1613  C   THR B 216      -8.329  20.852  19.440  1.00130.39
ATOM   1614  O   THR B 216      -7.437  21.439  20.048  1.00130.39
ATOM   1610  CB  THR B 216      -7.853  19.816  17.295  1.00130.39
ATOM   1612  CG2 THR B 216      -7.595  18.476  16.581  1.00130.39
ATOM   1611  OG1 THR B 216      -8.987  20.460  16.735  1.00130.39
ATOM   1615  N   LEU B 217      -9.597  21.295  19.419  1.00110.86
ATOM   1616  CA  LEU B 217     -10.004  22.580  19.899  1.00110.86
ATOM   1621  C   LEU B 217      -9.567  22.666  21.331  1.00110.86
ATOM   1622  O   LEU B 217      -9.213  23.745  21.810  1.00110.86
ATOM   1617  CB  LEU B 217     -11.537  22.707  19.835  1.00110.86
ATOM   1618  CG  LEU B 217     -12.084  24.139  19.938  1.00110.86
ATOM   1619  CD1 LEU B 217     -11.794  24.916  18.642  1.00110.86
ATOM   1620  CD2 LEU B 217     -13.571  24.144  20.323  1.00110.86
ATOM   1623  N   LEU B 218      -9.681  21.545  22.073  1.00147.01
ATOM   1624  CA  LEU B 218      -9.226  21.436  23.433  1.00147.01
ATOM   1629  C   LEU B 218      -7.737  21.319  23.564  1.00147.01
ATOM   1630  O   LEU B 218      -7.139  21.954  24.431  1.00147.01
ATOM   1625  CB  LEU B 218      -9.856  20.257  24.177  1.00147.01
ATOM   1626  CG  LEU B 218     -11.320  20.506  24.576  1.00147.01
ATOM   1627  CD1 LEU B 218     -12.226  20.810  23.381  1.00147.01
ATOM   1628  CD2 LEU B 218     -11.846  19.323  25.381  1.00147.01
ATOM   1631  N   ALA B 219      -7.091  20.508  22.705  1.00 52.29
ATOM   1632  CA  ALA B 219      -5.686  20.223  22.840  1.00 52.29
ATOM   1634  C   ALA B 219      -4.872  21.474  22.708  1.00 52.29
ATOM   1635  O   ALA B 219      -3.917  21.666  23.459  1.00 52.29
ATOM   1633  CB  ALA B 219      -5.177  19.227  21.782  1.00 52.29
ATOM   1636  N   ILE B 220      -5.242  22.376  21.780  1.00 62.82
ATOM   1637  CA  ILE B 220      -4.403  23.509  21.508  1.00 62.82
ATOM   1642  C   ILE B 220      -4.211  24.357  22.732  1.00 62.82
ATOM   1643  O   ILE B 220      -3.073  24.730  23.016  1.00 62.82
ATOM   1638  CB  ILE B 220      -4.908  24.348  20.371  1.00 62.82
ATOM   1639  CG1 ILE B 220      -4.911  23.492  19.089  1.00 62.82
ATOM   1640  CG2 ILE B 220      -4.023  25.603  20.261  1.00 62.82
ATOM   1641  CD1 ILE B 220      -5.643  24.134  17.915  1.00 62.82
ATOM   1644  N   PRO B 221      -5.219  24.685  23.492  1.00 73.44
ATOM   1645  CA  PRO B 221      -4.988  25.495  24.663  1.00 73.44
ATOM   1649  C   PRO B 221      -4.198  24.766  25.708  1.00 73.44
ATOM   1650  O   PRO B 221      -3.600  25.421  26.560  1.00 73.44
ATOM   1647  CB  PRO B 221      -6.373  25.943  25.127  1.00 73.44
ATOM   1648  CG  PRO B 221      -7.198  25.971  23.826  1.00 73.44
ATOM   1646  CD  PRO B 221      -6.544  24.901  22.932  1.00 73.44
ATOM   1651  N   MET B 222      -4.225  23.420  25.700  1.00104.11
ATOM   1652  CA  MET B 222      -3.511  22.640  26.672  1.00104.11
ATOM   1657  C   MET B 222      -2.031  22.789  26.457  1.00104.11
ATOM   1658  O   MET B 222      -1.269  22.874  27.419  1.00104.11
ATOM   1653  CB  MET B 222      -3.871  21.144  26.612  1.00104.11
ATOM   1654  CG  MET B 222      -3.483  20.373  27.875  1.00104.11
ATOM   1655  SD  MET B 222      -4.086  18.657  27.925  1.00104.11
ATOM   1656  CE  MET B 222      -5.840  19.086  28.125  1.00104.11
ATOM   1659  N   TYR B 223      -1.586  22.809  25.181  1.00131.84
ATOM   1660  CA  TYR B 223      -0.189  22.933  24.856  1.00131.84
ATOM   1669  C   TYR B 223       0.254  24.300  25.281  1.00131.84
ATOM   1670  O   TYR B 223       1.341  24.480  25.831  1.00131.84
ATOM   1661  CB  TYR B 223       0.130  22.855  23.343  1.00131.84
ATOM   1662  CG  TYR B 223      -0.405  21.594  22.741  1.00131.84
ATOM   1663  CD1 TYR B 223       0.248  20.387  22.872  1.00131.84
ATOM   1664  CD2 TYR B 223      -1.582  21.625  22.029  1.00131.84
ATOM   1665  CE1 TYR B 223      -0.268  19.242  22.309  1.00131.84
ATOM   1666  CE2 TYR B 223      -2.106  20.486  21.464  1.00131.84
ATOM   1667  CZ  TYR B 223      -1.448  19.291  21.605  1.00131.84
ATOM   1668  OH  TYR B 223      -1.987  18.126  21.026  1.00131.84
ATOM   1671  N   CYS B 224      -0.613  25.302  25.038  1.00 39.59
ATOM   1672  CA  CYS B 224      -0.295  26.675  25.295  1.00 39.59
ATOM   1675  C   CYS B 224       0.006  26.830  26.748  1.00 39.59
ATOM   1676  O   CYS B 224       0.889  27.601  27.120  1.00 39.59
ATOM   1673  CB  CYS B 224      -1.439  27.639  24.935  1.00 39.59
ATOM   1674  SG  CYS B 224      -0.941  29.382  25.073  1.00 39.59
ATOM   1677  N   LEU B 225      -0.738  26.115  27.611  1.00 57.14
ATOM   1678  CA  LEU B 225      -0.506  26.162  29.030  1.00 57.14
ATOM   1683  C   LEU B 225       0.829  25.549  29.326  1.00 57.14
ATOM   1684  O   LEU B 225       1.509  25.965  30.264  1.00 57.14
ATOM   1679  CB  LEU B 225      -1.592  25.447  29.853  1.00 57.14
ATOM   1680  CG  LEU B 225      -2.934  26.209  29.874  1.00 57.14
ATOM   1681  CD1 LEU B 225      -3.992  25.468  30.705  1.00 57.14
ATOM   1682  CD2 LEU B 225      -2.741  27.661  30.346  1.00 57.14
ATOM   1685  N   PHE B 226       1.220  24.514  28.552  1.00110.21
ATOM   1686  CA  PHE B 226       2.474  23.832  28.726  1.00110.21
ATOM   1694  C   PHE B 226       3.595  24.781  28.405  1.00110.21
ATOM   1695  O   PHE B 226       4.598  24.831  29.115  1.00110.21
ATOM   1687  CB  PHE B 226       2.591  22.612  27.795  1.00110.21
ATOM   1688  CG  PHE B 226       3.756  21.787  28.219  1.00110.21
ATOM   1689  CD1 PHE B 226       5.022  22.050  27.745  1.00110.21
ATOM   1690  CD2 PHE B 226       3.576  20.741  29.094  1.00110.21
ATOM   1691  CE1 PHE B 226       6.088  21.277  28.142  1.00110.21
ATOM   1692  CE2 PHE B 226       4.639  19.968  29.495  1.00110.21
ATOM   1693  CZ  PHE B 226       5.900  20.236  29.019  1.00110.21
ATOM   1696  N   GLU B 227       3.453  25.558  27.312  1.00 76.63
ATOM   1697  CA  GLU B 227       4.453  26.498  26.874  1.00 76.63
ATOM   1703  C   GLU B 227       4.573  27.627  27.852  1.00 76.63
ATOM   1704  O   GLU B 227       5.601  28.300  27.899  1.00 76.63
ATOM   1698  CB  GLU B 227       4.221  27.071  25.467  1.00 76.63
ATOM   1699  CG  GLU B 227       4.570  26.065  24.368  1.00 76.63
ATOM   1700  CD  GLU B 227       4.427  26.754  23.020  1.00 76.63
ATOM   1701  OE1 GLU B 227       3.571  27.672  22.915  1.00 76.63
ATOM   1702  OE2 GLU B 227       5.176  26.376  22.078  1.00 76.63
ATOM   1705  N   ILE B 228       3.495  27.914  28.602  1.00 98.05
ATOM   1706  CA  ILE B 228       3.478  28.944  29.607  1.00 98.05
ATOM   1711  C   ILE B 228       4.436  28.565  30.694  1.00 98.05
ATOM   1712  O   ILE B 228       5.129  29.414  31.251  1.00 98.05
ATOM   1707  CB  ILE B 228       2.132  29.101  30.254  1.00 98.05
ATOM   1708  CG1 ILE B 228       1.088  29.572  29.231  1.00 98.05
ATOM   1709  CG2 ILE B 228       2.291  30.055  31.450  1.00 98.05
ATOM   1710  CD1 ILE B 228       1.401  30.947  28.643  1.00 98.05
ATOM   1713  N   GLY B 229       4.477  27.263  31.033  1.00 50.16
ATOM   1714  CA  GLY B 229       5.291  26.746  32.094  1.00 50.16
ATOM   1715  C   GLY B 229       6.750  27.001  31.805  1.00 50.16
ATOM   1716  O   GLY B 229       7.512  27.241  32.737  1.00 50.16
ATOM   1717  N   VAL B 230       7.173  26.924  30.519  1.00109.31
ATOM   1718  CA  VAL B 230       8.535  27.084  30.045  1.00109.31
ATOM   1722  C   VAL B 230       9.079  28.477  30.373  1.00109.31
ATOM   1723  O   VAL B 230      10.218  28.619  30.824  1.00109.31
ATOM   1719  CB  VAL B 230       8.618  26.853  28.568  1.00109.31
ATOM   1720  CG1 VAL B 230      10.026  27.214  28.080  1.00109.31
ATOM   1721  CG2 VAL B 230       8.232  25.388  28.303  1.00109.31
ATOM   1724  N   PHE B 231       8.291  29.552  30.151  1.00109.32
ATOM   1725  CA  PHE B 231       8.668  30.935  30.425  1.00109.32
ATOM   1733  C   PHE B 231       8.820  31.087  31.905  1.00109.32
ATOM   1734  O   PHE B 231       9.728  31.729  32.453  1.00109.32
ATOM   1726  CB  PHE B 231       7.564  31.892  29.936  1.00109.32
ATOM   1727  CG  PHE B 231       8.047  33.300  29.948  1.00109.32
ATOM   1728  CD1 PHE B 231       8.860  33.762  28.939  1.00109.32
ATOM   1729  CD2 PHE B 231       7.666  34.165  30.947  1.00109.32
ATOM   1730  CE1 PHE B 231       9.303  35.064  28.935  1.00109.32
ATOM   1731  CE2 PHE B 231       8.105  35.467  30.947  1.00109.32
ATOM   1732  CZ  PHE B 231       8.926  35.919  29.942  1.00109.32
ATOM   1735  N   PHE B 232       7.874  30.439  32.583  1.00135.99
ATOM   1736  CA  PHE B 232       7.813  30.425  33.999  1.00135.99
ATOM   1744  C   PHE B 232       9.059  29.737  34.526  1.00135.99
ATOM   1745  O   PHE B 232       9.457  30.030  35.646  1.00135.99
ATOM   1737  CB  PHE B 232       6.554  29.762  34.552  1.00135.99
ATOM   1738  CG  PHE B 232       5.520  30.834  34.597  1.00135.99
ATOM   1739  CD1 PHE B 232       4.812  31.198  33.479  1.00135.99
ATOM   1740  CD2 PHE B 232       5.269  31.486  35.783  1.00135.99
ATOM   1741  CE1 PHE B 232       3.866  32.194  33.546  1.00135.99
ATOM   1742  CE2 PHE B 232       4.326  32.482  35.858  1.00135.99
ATOM   1743  CZ  PHE B 232       3.620  32.838  34.735  1.00135.99
ATOM   1746  N   SER B 233       9.629  28.726  33.816  1.00197.24
ATOM   1747  CA  SER B 233      10.834  27.974  34.188  1.00197.24
ATOM   1750  C   SER B 233      12.030  28.860  34.036  1.00197.24
ATOM   1751  O   SER B 233      13.097  28.657  34.623  1.00197.24
ATOM   1748  CB  SER B 233      10.995  26.770  33.258  1.00197.24
ATOM   1749  OG  SER B 233       9.988  25.803  33.509  1.00197.24
ATOM   1752  N   ARG B 234      11.912  29.869  33.175  1.00339.94
ATOM   1753  CA  ARG B 234      13.041  30.731  33.110  1.00339.94
ATOM   1761  C   ARG B 234      13.084  31.344  34.446  1.00339.94
ATOM   1762  O   ARG B 234      14.068  31.220  35.180  1.00339.94
ATOM   1754  CB  ARG B 234      12.822  31.853  32.093  1.00339.94
ATOM   1755  CG  ARG B 234      13.749  33.049  32.279  1.00339.94
ATOM   1756  CD  ARG B 234      12.977  34.349  32.092  1.00339.94
ATOM   1757  NE  ARG B 234      11.671  34.135  32.781  1.00339.94
ATOM   1758  CZ  ARG B 234      10.721  35.113  32.812  1.00339.94
ATOM   1759  NH1 ARG B 234      10.972  36.330  32.250  1.00339.94
ATOM   1760  NH2 ARG B 234       9.515  34.867  33.404  1.00339.94
ATOM   1763  N   PHE B 235      11.907  31.837  34.843  1.00192.83
ATOM   1764  CA  PHE B 235      11.885  32.506  36.090  1.00192.83
ATOM   1772  C   PHE B 235      12.930  33.568  35.996  1.00192.83
ATOM   1773  O   PHE B 235      13.948  33.266  36.665  1.00192.83
ATOM   1765  CB  PHE B 235      12.392  31.685  37.298  1.00192.83
ATOM   1766  CG  PHE B 235      11.571  30.487  37.621  1.00192.83
ATOM   1767  CD1 PHE B 235      11.759  29.311  36.935  1.00192.83
ATOM   1768  CD2 PHE B 235      10.652  30.526  38.646  1.00192.83
ATOM   1769  CE1 PHE B 235      11.010  28.205  37.242  1.00192.83
ATOM   1770  CE2 PHE B 235       9.901  29.419  38.959  1.00192.83
ATOM   1771  CZ  PHE B 235      10.078  28.254  38.252  1.00192.83
ATOM   1774  OXT PHE B 235      12.778  34.615  35.313  1.00192.83
TER    1775      PHE B 235 
ATOM      1  N   THR C  11      -9.251 -35.825  54.506  1.00 85.42
ATOM      2  CA  THR C  11     -10.696 -36.064  54.724  1.00 85.42
ATOM      6  C   THR C  11     -11.433 -34.767  54.704  1.00 85.42
ATOM      7  O   THR C  11     -12.604 -34.702  54.329  1.00 85.42
ATOM      3  CB  THR C  11     -10.916 -36.716  56.057  1.00 85.42
ATOM      5  CG2 THR C  11     -10.587 -35.706  57.167  1.00 85.42
ATOM      4  OG1 THR C  11     -12.264 -37.148  56.169  1.00 85.42
ATOM      8  N   HIS C  12     -10.742 -33.683  55.092  1.00 45.19
ATOM      9  CA  HIS C  12     -11.328 -32.380  55.086  1.00 45.19
ATOM     16  C   HIS C  12     -11.697 -32.083  53.673  1.00 45.19
ATOM     17  O   HIS C  12     -12.740 -31.493  53.400  1.00 45.19
ATOM     12  CB  HIS C  12     -10.328 -31.299  55.535  1.00 45.19
ATOM     11  CG  HIS C  12     -10.883 -29.907  55.557  1.00 45.19
ATOM     14  CD2 HIS C  12     -10.841 -28.934  54.603  1.00 45.19
ATOM     10  ND1 HIS C  12     -11.552 -29.353  56.626  1.00 45.19
ATOM     15  CE1 HIS C  12     -11.878 -28.084  56.269  1.00 45.19
ATOM     13  NE2 HIS C  12     -11.467 -27.785  55.051  1.00 45.19
ATOM     18  N   LEU C  13     -10.832 -32.499  52.733  1.00159.26
ATOM     19  CA  LEU C  13     -11.046 -32.227  51.345  1.00159.26
ATOM     24  C   LEU C  13     -12.312 -32.893  50.917  1.00159.26
ATOM     25  O   LEU C  13     -13.178 -32.270  50.306  1.00159.26
ATOM     20  CB  LEU C  13      -9.955 -32.849  50.465  1.00159.26
ATOM     21  CG  LEU C  13      -8.528 -32.454  50.869  1.00159.26
ATOM     22  CD1 LEU C  13      -7.503 -33.116  49.937  1.00159.26
ATOM     23  CD2 LEU C  13      -8.365 -30.931  50.975  1.00159.26
ATOM     26  N   ILE C  14     -12.447 -34.192  51.245  1.00 46.68
ATOM     27  CA  ILE C  14     -13.567 -34.985  50.828  1.00 46.68
ATOM     32  C   ILE C  14     -14.832 -34.528  51.481  1.00 46.68
ATOM     33  O   ILE C  14     -15.887 -34.515  50.848  1.00 46.68
ATOM     28  CB  ILE C  14     -13.413 -36.455  51.094  1.00 46.68
ATOM     29  CG1 ILE C  14     -14.514 -37.231  50.352  1.00 46.68
ATOM     30  CG2 ILE C  14     -13.410 -36.684  52.613  1.00 46.68
ATOM     31  CD1 ILE C  14     -14.277 -38.738  50.295  1.00 46.68
ATOM     34  N   GLU C  15     -14.765 -34.135  52.765  1.00 49.21
ATOM     35  CA  GLU C  15     -15.950 -33.806  53.505  1.00 49.21
ATOM     41  C   GLU C  15     -16.688 -32.711  52.799  1.00 49.21
ATOM     42  O   GLU C  15     -17.913 -32.757  52.694  1.00 49.21
ATOM     36  CB  GLU C  15     -15.627 -33.338  54.932  1.00 49.21
ATOM     37  CG  GLU C  15     -15.068 -34.466  55.801  1.00 49.21
ATOM     38  CD  GLU C  15     -14.485 -33.858  57.069  1.00 49.21
ATOM     39  OE1 GLU C  15     -15.209 -33.077  57.743  1.00 49.21
ATOM     40  OE2 GLU C  15     -13.304 -34.164  57.374  1.00 49.21
ATOM     43  N   LEU C  16     -15.968 -31.690  52.305  1.00 55.45
ATOM     44  CA  LEU C  16     -16.611 -30.633  51.581  1.00 55.45
ATOM     49  C   LEU C  16     -17.128 -31.208  50.299  1.00 55.45
ATOM     50  O   LEU C  16     -18.208 -30.856  49.828  1.00 55.45
ATOM     45  CB  LEU C  16     -15.667 -29.465  51.239  1.00 55.45
ATOM     46  CG  LEU C  16     -16.401 -28.264  50.612  1.00 55.45
ATOM     47  CD1 LEU C  16     -17.343 -27.602  51.631  1.00 55.45
ATOM     48  CD2 LEU C  16     -15.421 -27.270  49.972  1.00 55.45
ATOM     51  N   ARG C  17     -16.374 -32.158  49.722  1.00 96.74
ATOM     52  CA  ARG C  17     -16.698 -32.722  48.444  1.00 96.74
ATOM     60  C   ARG C  17     -18.071 -33.309  48.514  1.00 96.74
ATOM     61  O   ARG C  17     -18.794 -33.255  47.525  1.00 96.74
ATOM     53  CB  ARG C  17     -15.762 -33.876  48.056  1.00 96.74
ATOM     54  CG  ARG C  17     -14.289 -33.487  47.935  1.00 96.74
ATOM     55  CD  ARG C  17     -13.398 -34.695  47.645  1.00 96.74
ATOM     56  NE  ARG C  17     -11.990 -34.222  47.551  1.00 96.74
ATOM     57  CZ  ARG C  17     -10.976 -35.085  47.851  1.00 96.74
ATOM     58  NH1 ARG C  17     -11.264 -36.355  48.261  1.00 96.74
ATOM     59  NH2 ARG C  17      -9.679 -34.682  47.740  1.00 96.74
ATOM     62  N   LYS C  18     -18.415 -33.975  49.638  1.00 76.78
ATOM     63  CA  LYS C  18     -19.705 -34.566  49.883  1.00 76.78
ATOM     69  C   LYS C  18     -20.753 -33.532  50.194  1.00 76.78
ATOM     70  O   LYS C  18     -21.877 -33.613  49.700  1.00 76.78
ATOM     64  CB  LYS C  18     -19.671 -35.547  51.063  1.00 76.78
ATOM     65  CG  LYS C  18     -18.825 -36.790  50.785  1.00 76.78
ATOM     66  CD  LYS C  18     -18.477 -37.586  52.043  1.00 76.78
ATOM     67  CE  LYS C  18     -17.773 -38.911  51.748  1.00 76.78
ATOM     68  NZ  LYS C  18     -18.710 -39.837  51.070  1.00 76.78
ATOM     71  N   ARG C  19     -20.395 -32.520  51.011  1.00 92.87
ATOM     72  CA  ARG C  19     -21.306 -31.517  51.494  1.00 92.87
ATOM     80  C   ARG C  19     -21.871 -30.777  50.339  1.00 92.87
ATOM     81  O   ARG C  19     -23.008 -30.313  50.407  1.00 92.87
ATOM     73  CB  ARG C  19     -20.628 -30.453  52.373  1.00 92.87
ATOM     74  CG  ARG C  19     -20.219 -30.933  53.763  1.00 92.87
ATOM     75  CD  ARG C  19     -21.118 -30.396  54.877  1.00 92.87
ATOM     76  NE  ARG C  19     -20.452 -30.718  56.168  1.00 92.87
ATOM     77  CZ  ARG C  19     -20.768 -31.859  56.847  1.00 92.87
ATOM     78  NH1 ARG C  19     -21.760 -32.674  56.389  1.00 92.87
ATOM     79  NH2 ARG C  19     -20.087 -32.176  57.987  1.00 92.87
ATOM     82  N   LEU C  20     -21.055 -30.583  49.286  1.00166.97
ATOM     83  CA  LEU C  20     -21.507 -29.902  48.110  1.00166.97
ATOM     88  C   LEU C  20     -22.596 -30.673  47.427  1.00166.97
ATOM     89  O   LEU C  20     -23.638 -30.113  47.102  1.00166.97
ATOM     84  CB  LEU C  20     -20.406 -29.648  47.066  1.00166.97
ATOM     85  CG  LEU C  20     -19.543 -28.405  47.349  1.00166.97
ATOM     86  CD1 LEU C  20     -20.349 -27.117  47.130  1.00166.97
ATOM     87  CD2 LEU C  20     -18.910 -28.446  48.745  1.00166.97
ATOM     90  N   LEU C  21     -22.403 -31.989  47.236  1.00 99.91
ATOM     91  CA  LEU C  21     -23.317 -32.804  46.488  1.00 99.91
ATOM     96  C   LEU C  21     -24.642 -32.827  47.185  1.00 99.91
ATOM     97  O   LEU C  21     -25.691 -32.777  46.545  1.00 99.91
ATOM     92  CB  LEU C  21     -22.769 -34.236  46.343  1.00 99.91
ATOM     93  CG  LEU C  21     -23.538 -35.180  45.401  1.00 99.91
ATOM     94  CD1 LEU C  21     -22.774 -36.503  45.270  1.00 99.91
ATOM     95  CD2 LEU C  21     -24.991 -35.416  45.841  1.00 99.91
ATOM     98  N   ASN C  22     -24.632 -32.914  48.525  1.00 60.11
ATOM     99  CA  ASN C  22     -25.853 -32.950  49.275  1.00 60.11
ATOM    104  C   ASN C  22     -26.573 -31.652  49.048  1.00 60.11
ATOM    105  O   ASN C  22     -27.784 -31.640  48.838  1.00 60.11
ATOM    100  CB  ASN C  22     -25.585 -33.073  50.790  1.00 60.11
ATOM    101  CG  ASN C  22     -26.855 -33.446  51.552  1.00 60.11
ATOM    103  ND2 ASN C  22     -27.989 -32.749  51.275  1.00 60.11
ATOM    102  OD1 ASN C  22     -26.830 -34.335  52.404  1.00 60.11
ATOM    106  N   CYS C  23     -25.844 -30.519  49.099  1.00 90.09
ATOM    107  CA  CYS C  23     -26.445 -29.225  48.922  1.00 90.09
ATOM    110  C   CYS C  23     -26.987 -29.111  47.537  1.00 90.09
ATOM    111  O   CYS C  23     -28.084 -28.589  47.339  1.00 90.09
ATOM    108  CB  CYS C  23     -25.462 -28.051  49.073  1.00 90.09
ATOM    109  SG  CYS C  23     -25.005 -27.698  50.792  1.00 90.09
ATOM    112  N   ILE C  24     -26.208 -29.585  46.545  1.00133.76
ATOM    113  CA  ILE C  24     -26.570 -29.470  45.164  1.00133.76
ATOM    118  C   ILE C  24     -27.793 -30.285  44.881  1.00133.76
ATOM    119  O   ILE C  24     -28.671 -29.847  44.140  1.00133.76
ATOM    114  CB  ILE C  24     -25.476 -29.873  44.211  1.00133.76
ATOM    115  CG1 ILE C  24     -25.770 -29.293  42.823  1.00133.76
ATOM    116  CG2 ILE C  24     -25.354 -31.403  44.200  1.00133.76
ATOM    117  CD1 ILE C  24     -25.757 -27.766  42.792  1.00133.76
ATOM    120  N   ILE C  25     -27.893 -31.494  45.470  1.00 50.76
ATOM    121  CA  ILE C  25     -29.026 -32.334  45.206  1.00 50.76
ATOM    126  C   ILE C  25     -30.248 -31.600  45.653  1.00 50.76
ATOM    127  O   ILE C  25     -31.271 -31.621  44.973  1.00 50.76
ATOM    122  CB  ILE C  25     -29.057 -33.619  45.983  1.00 50.76
ATOM    123  CG1 ILE C  25     -27.866 -34.532  45.665  1.00 50.76
ATOM    124  CG2 ILE C  25     -30.415 -34.280  45.700  1.00 50.76
ATOM    125  CD1 ILE C  25     -27.819 -35.756  46.580  1.00 50.76
ATOM    128  N   ALA C  26     -30.162 -30.944  46.827  1.00 40.12
ATOM    129  CA  ALA C  26     -31.262 -30.252  47.435  1.00 40.12
ATOM    131  C   ALA C  26     -31.724 -29.112  46.575  1.00 40.12
ATOM    132  O   ALA C  26     -32.923 -28.886  46.445  1.00 40.12
ATOM    130  CB  ALA C  26     -30.900 -29.669  48.811  1.00 40.12
ATOM    133  N   VAL C  27     -30.782 -28.352  45.982  1.00 51.50
ATOM    134  CA  VAL C  27     -31.078 -27.191  45.183  1.00 51.50
ATOM    138  C   VAL C  27     -31.812 -27.582  43.929  1.00 51.50
ATOM    139  O   VAL C  27     -32.672 -26.857  43.433  1.00 51.50
ATOM    135  CB  VAL C  27     -29.830 -26.462  44.773  1.00 51.50
ATOM    136  CG1 VAL C  27     -30.220 -25.275  43.874  1.00 51.50
ATOM    137  CG2 VAL C  27     -29.063 -26.059  46.045  1.00 51.50
ATOM    140  N   ILE C  28     -31.431 -28.720  43.333  1.00152.46
ATOM    141  CA  ILE C  28     -32.050 -29.216  42.137  1.00152.46
ATOM    146  C   ILE C  28     -33.453 -29.647  42.435  1.00152.46
ATOM    147  O   ILE C  28     -34.365 -29.397  41.648  1.00152.46
ATOM    142  CB  ILE C  28     -31.338 -30.428  41.614  1.00152.46
ATOM    143  CG1 ILE C  28     -29.873 -30.105  41.268  1.00152.46
ATOM    144  CG2 ILE C  28     -32.158 -30.978  40.443  1.00152.46
ATOM    145  CD1 ILE C  28     -29.705 -29.025  40.201  1.00152.46
ATOM    148  N   VAL C  29     -33.655 -30.352  43.566  1.00 47.33
ATOM    149  CA  VAL C  29     -34.964 -30.845  43.896  1.00 47.33
ATOM    153  C   VAL C  29     -35.863 -29.692  44.192  1.00 47.33
ATOM    154  O   VAL C  29     -37.022 -29.667  43.785  1.00 47.33
ATOM    150  CB  VAL C  29     -35.003 -31.814  45.050  1.00 47.33
ATOM    151  CG1 VAL C  29     -34.234 -33.080  44.636  1.00 47.33
ATOM    152  CG2 VAL C  29     -34.467 -31.144  46.322  1.00 47.33
ATOM    155  N   ILE C  30     -35.332 -28.694  44.913  1.00155.02
ATOM    156  CA  ILE C  30     -36.061 -27.526  45.284  1.00155.02
ATOM    161  C   ILE C  30     -36.388 -26.769  44.015  1.00155.02
ATOM    162  O   ILE C  30     -37.429 -26.125  43.902  1.00155.02
ATOM    157  CB  ILE C  30     -35.289 -26.786  46.333  1.00155.02
ATOM    158  CG1 ILE C  30     -36.124 -25.721  47.035  1.00155.02
ATOM    159  CG2 ILE C  30     -33.913 -26.420  45.795  1.00155.02
ATOM    160  CD1 ILE C  30     -36.915 -24.737  46.180  1.00155.02
ATOM    163  N   PHE C  31     -35.495 -26.843  43.012  1.00113.60
ATOM    164  CA  PHE C  31     -35.642 -26.240  41.711  1.00113.60
ATOM    172  C   PHE C  31     -36.862 -26.796  41.050  1.00113.60
ATOM    173  O   PHE C  31     -37.629 -26.065  40.430  1.00113.60
ATOM    165  CB  PHE C  31     -34.409 -26.575  40.846  1.00113.60
ATOM    166  CG  PHE C  31     -34.403 -25.893  39.520  1.00113.60
ATOM    167  CD1 PHE C  31     -33.841 -24.647  39.374  1.00113.60
ATOM    168  CD2 PHE C  31     -34.941 -26.512  38.415  1.00113.60
ATOM    169  CE1 PHE C  31     -33.820 -24.031  38.144  1.00113.60
ATOM    170  CE2 PHE C  31     -34.926 -25.896  37.185  1.00113.60
ATOM    171  CZ  PHE C  31     -34.362 -24.653  37.045  1.00113.60
ATOM    174  N   LEU C  32     -37.074 -28.116  41.160  1.00 99.65
ATOM    175  CA  LEU C  32     -38.189 -28.753  40.518  1.00 99.65
ATOM    180  C   LEU C  32     -39.470 -28.241  41.097  1.00 99.65
ATOM    181  O   LEU C  32     -40.423 -27.984  40.363  1.00 99.65
ATOM    176  CB  LEU C  32     -38.167 -30.288  40.676  1.00 99.65
ATOM    177  CG  LEU C  32     -39.334 -31.057  40.005  1.00 99.65
ATOM    178  CD1 LEU C  32     -40.669 -30.900  40.756  1.00 99.65
ATOM    179  CD2 LEU C  32     -39.449 -30.689  38.516  1.00 99.65
ATOM    182  N   CYS C  33     -39.526 -28.086  42.432  1.00 40.57
ATOM    183  CA  CYS C  33     -40.725 -27.651  43.084  1.00 40.57
ATOM    186  C   CYS C  33     -41.069 -26.304  42.554  1.00 40.57
ATOM    187  O   CYS C  33     -42.207 -26.049  42.164  1.00 40.57
ATOM    184  CB  CYS C  33     -40.535 -27.497  44.607  1.00 40.57
ATOM    185  SG  CYS C  33     -42.022 -26.896  45.465  1.00 40.57
ATOM    188  N   LEU C  34     -40.070 -25.409  42.484  1.00124.60
ATOM    189  CA  LEU C  34     -40.373 -24.085  42.054  1.00124.60
ATOM    194  C   LEU C  34     -40.795 -24.088  40.615  1.00124.60
ATOM    195  O   LEU C  34     -41.545 -23.217  40.182  1.00124.60
ATOM    190  CB  LEU C  34     -39.287 -23.031  42.159  1.00124.60
ATOM    191  CG  LEU C  34     -40.068 -21.733  41.927  1.00124.60
ATOM    192  CD1 LEU C  34     -40.892 -21.371  43.162  1.00124.60
ATOM    193  CD2 LEU C  34     -39.256 -20.607  41.340  1.00124.60
ATOM    196  N   VAL C  35     -40.288 -25.033  39.808  1.00 53.22
ATOM    197  CA  VAL C  35     -40.612 -25.065  38.407  1.00 53.22
ATOM    201  C   VAL C  35     -42.096 -25.216  38.220  1.00 53.22
ATOM    202  O   VAL C  35     -42.685 -24.531  37.386  1.00 53.22
ATOM    198  CB  VAL C  35     -40.024 -26.249  37.691  1.00 53.22
ATOM    199  CG1 VAL C  35     -40.530 -26.237  36.239  1.00 53.22
ATOM    200  CG2 VAL C  35     -38.495 -26.227  37.811  1.00 53.22
ATOM    203  N   TYR C  36     -42.737 -26.131  38.976  1.00 65.21
ATOM    204  CA  TYR C  36     -44.137 -26.431  38.793  1.00 65.21
ATOM    213  C   TYR C  36     -44.993 -25.241  39.139  1.00 65.21
ATOM    214  O   TYR C  36     -45.873 -24.847  38.377  1.00 65.21
ATOM    205  CB  TYR C  36     -44.581 -27.601  39.694  1.00 65.21
ATOM    206  CG  TYR C  36     -45.974 -28.010  39.355  1.00 65.21
ATOM    207  CD1 TYR C  36     -46.205 -28.826  38.274  1.00 65.21
ATOM    208  CD2 TYR C  36     -47.046 -27.604  40.119  1.00 65.21
ATOM    209  CE1 TYR C  36     -47.479 -29.223  37.947  1.00 65.21
ATOM    210  CE2 TYR C  36     -48.325 -27.999  39.799  1.00 65.21
ATOM    211  CZ  TYR C  36     -48.544 -28.809  38.710  1.00 65.21
ATOM    212  OH  TYR C  36     -49.853 -29.216  38.377  1.00 65.21
ATOM    215  N   PHE C  37     -44.722 -24.649  40.313  1.00103.80
ATOM    216  CA  PHE C  37     -45.367 -23.543  40.973  1.00103.80
ATOM    224  C   PHE C  37     -44.997 -22.230  40.340  1.00103.80
ATOM    225  O   PHE C  37     -45.511 -21.193  40.744  1.00103.80
ATOM    217  CB  PHE C  37     -44.996 -23.436  42.462  1.00103.80
ATOM    218  CG  PHE C  37     -45.511 -24.652  43.151  1.00103.80
ATOM    219  CD1 PHE C  37     -44.749 -25.796  43.209  1.00103.80
ATOM    220  CD2 PHE C  37     -46.756 -24.650  43.734  1.00103.80
ATOM    221  CE1 PHE C  37     -45.220 -26.921  43.843  1.00103.80
ATOM    222  CE2 PHE C  37     -47.232 -25.773  44.370  1.00103.80
ATOM    223  CZ  PHE C  37     -46.463 -26.911  44.427  1.00103.80
ATOM    226  N   ALA C  38     -44.040 -22.213  39.397  1.00 63.74
ATOM    227  CA  ALA C  38     -43.423 -21.012  38.888  1.00 63.74
ATOM    229  C   ALA C  38     -44.375 -19.980  38.345  1.00 63.74
ATOM    230  O   ALA C  38     -44.163 -18.793  38.580  1.00 63.74
ATOM    228  CB  ALA C  38     -42.404 -21.308  37.774  1.00 63.74
ATOM    231  N   ASN C  39     -45.436 -20.358  37.612  1.00 66.18
ATOM    232  CA  ASN C  39     -46.285 -19.348  37.038  1.00 66.18
ATOM    237  C   ASN C  39     -46.858 -18.510  38.137  1.00 66.18
ATOM    238  O   ASN C  39     -47.070 -17.312  37.956  1.00 66.18
ATOM    233  CB  ASN C  39     -47.439 -19.926  36.202  1.00 66.18
ATOM    234  CG  ASN C  39     -46.828 -20.508  34.936  1.00 66.18
ATOM    236  ND2 ASN C  39     -45.898 -19.742  34.305  1.00 66.18
ATOM    235  OD1 ASN C  39     -47.166 -21.615  34.516  1.00 66.18
ATOM    239  N   ASP C  40     -47.166 -19.137  39.286  1.00 59.89
ATOM    240  CA  ASP C  40     -47.721 -18.462  40.427  1.00 59.89
ATOM    245  C   ASP C  40     -46.716 -17.530  41.043  1.00 59.89
ATOM    246  O   ASP C  40     -47.060 -16.409  41.412  1.00 59.89
ATOM    241  CB  ASP C  40     -48.177 -19.449  41.517  1.00 59.89
ATOM    242  CG  ASP C  40     -49.034 -18.693  42.523  1.00 59.89
ATOM    243  OD1 ASP C  40     -48.550 -17.666  43.076  1.00 59.89
ATOM    244  OD2 ASP C  40     -50.189 -19.137  42.754  1.00 59.89
ATOM    247  N   ILE C  41     -45.445 -17.969  41.172  1.00 93.29
ATOM    248  CA  ILE C  41     -44.415 -17.176  41.789  1.00 93.29
ATOM    253  C   ILE C  41     -44.170 -15.956  40.954  1.00 93.29
ATOM    254  O   ILE C  41     -43.860 -14.883  41.471  1.00 93.29
ATOM    249  CB  ILE C  41     -43.170 -17.946  42.096  1.00 93.29
ATOM    250  CG1 ILE C  41     -42.229 -17.074  42.933  1.00 93.29
ATOM    251  CG2 ILE C  41     -42.584 -18.524  40.804  1.00 93.29
ATOM    252  CD1 ILE C  41     -41.246 -17.905  43.743  1.00 93.29
ATOM    255  N   TYR C  42     -44.315 -16.105  39.627  1.00 84.38
ATOM    256  CA  TYR C  42     -44.186 -15.030  38.687  1.00 84.38
ATOM    265  C   TYR C  42     -45.201 -13.988  39.052  1.00 84.38
ATOM    266  O   TYR C  42     -44.948 -12.797  38.885  1.00 84.38
ATOM    257  CB  TYR C  42     -44.457 -15.489  37.238  1.00 84.38
ATOM    258  CG  TYR C  42     -44.540 -14.305  36.330  1.00 84.38
ATOM    259  CD1 TYR C  42     -43.414 -13.728  35.781  1.00 84.38
ATOM    260  CD2 TYR C  42     -45.774 -13.779  36.016  1.00 84.38
ATOM    261  CE1 TYR C  42     -43.522 -12.640  34.946  1.00 84.38
ATOM    262  CE2 TYR C  42     -45.888 -12.693  35.182  1.00 84.38
ATOM    263  CZ  TYR C  42     -44.761 -12.121  34.647  1.00 84.38
ATOM    264  OH  TYR C  42     -44.888 -11.006  33.794  1.00 84.38
ATOM    267  N   HIS C  43     -46.392 -14.405  39.528  1.00 46.52
ATOM    268  CA  HIS C  43     -47.430 -13.478  39.894  1.00 46.52
ATOM    275  C   HIS C  43     -46.970 -12.605  41.024  1.00 46.52
ATOM    276  O   HIS C  43     -47.139 -11.387  40.976  1.00 46.52
ATOM    271  CB  HIS C  43     -48.723 -14.160  40.383  1.00 46.52
ATOM    270  CG  HIS C  43     -49.420 -14.950  39.319  1.00 46.52
ATOM    273  CD2 HIS C  43     -50.316 -14.552  38.377  1.00 46.52
ATOM    269  ND1 HIS C  43     -49.235 -16.298  39.117  1.00 46.52
ATOM    274  CE1 HIS C  43     -50.023 -16.648  38.068  1.00 46.52
ATOM    272  NE2 HIS C  43     -50.696 -15.620  37.584  1.00 46.52
ATOM    277  N   LEU C  44     -46.368 -13.198  42.073  1.00 58.72
ATOM    278  CA  LEU C  44     -45.995 -12.423  43.220  1.00 58.72
ATOM    283  C   LEU C  44     -44.930 -11.444  42.837  1.00 58.72
ATOM    284  O   LEU C  44     -44.915 -10.313  43.319  1.00 58.72
ATOM    279  CB  LEU C  44     -45.447 -13.244  44.394  1.00 58.72
ATOM    280  CG  LEU C  44     -45.318 -12.382  45.662  1.00 58.72
ATOM    281  CD1 LEU C  44     -46.707 -11.995  46.195  1.00 58.72
ATOM    282  CD2 LEU C  44     -44.425 -13.036  46.722  1.00 58.72
ATOM    285  N   VAL C  45     -43.993 -11.862  41.968  1.00 43.55
ATOM    286  CA  VAL C  45     -42.914 -11.006  41.575  1.00 43.55
ATOM    290  C   VAL C  45     -43.448  -9.795  40.853  1.00 43.55
ATOM    291  O   VAL C  45     -42.972  -8.683  41.074  1.00 43.55
ATOM    287  CB  VAL C  45     -41.930 -11.681  40.667  1.00 43.55
ATOM    288  CG1 VAL C  45     -40.889 -10.645  40.212  1.00 43.55
ATOM    289  CG2 VAL C  45     -41.321 -12.878  41.419  1.00 43.55
ATOM    292  N   SER C  46     -44.440  -9.987  39.958  1.00 54.83
ATOM    293  CA  SER C  46     -45.036  -8.950  39.156  1.00 54.83
ATOM    296  C   SER C  46     -45.881  -8.022  39.988  1.00 54.83
ATOM    297  O   SER C  46     -46.181  -6.907  39.563  1.00 54.83
ATOM    294  CB  SER C  46     -45.948  -9.520  38.058  1.00 54.83
ATOM    295  OG  SER C  46     -46.571  -8.465  37.337  1.00 54.83
ATOM    298  N   ALA C  47     -46.279  -8.455  41.198  1.00 51.04
ATOM    299  CA  ALA C  47     -47.223  -7.746  42.024  1.00 51.04
ATOM    301  C   ALA C  47     -46.760  -6.370  42.417  1.00 51.04
ATOM    302  O   ALA C  47     -47.570  -5.445  42.390  1.00 51.04
ATOM    300  CB  ALA C  47     -47.545  -8.500  43.326  1.00 51.04
ATOM    303  N   PRO C  48     -45.528  -6.153  42.784  1.00105.90
ATOM    304  CA  PRO C  48     -45.146  -4.846  43.254  1.00105.90
ATOM    308  C   PRO C  48     -45.328  -3.732  42.267  1.00105.90
ATOM    309  O   PRO C  48     -45.731  -2.650  42.693  1.00105.90
ATOM    306  CB  PRO C  48     -43.718  -5.000  43.771  1.00105.90
ATOM    307  CG  PRO C  48     -43.663  -6.469  44.231  1.00105.90
ATOM    305  CD  PRO C  48     -44.684  -7.199  43.338  1.00105.90
ATOM    310  N   LEU C  49     -44.984  -3.943  40.977  1.00 93.16
ATOM    311  CA  LEU C  49     -45.132  -2.908  39.996  1.00 93.16
ATOM    316  C   LEU C  49     -46.569  -2.726  39.634  1.00 93.16
ATOM    317  O   LEU C  49     -47.069  -1.609  39.529  1.00 93.16
ATOM    312  CB  LEU C  49     -44.391  -3.180  38.682  1.00 93.16
ATOM    313  CG  LEU C  49     -44.489  -1.968  37.740  1.00 93.16
ATOM    314  CD1 LEU C  49     -43.653  -0.793  38.274  1.00 93.16
ATOM    315  CD2 LEU C  49     -44.177  -2.339  36.287  1.00 93.16
ATOM    318  N   ILE C  50     -47.278  -3.855  39.478  1.00167.42
ATOM    319  CA  ILE C  50     -48.627  -3.854  39.008  1.00167.42
ATOM    324  C   ILE C  50     -49.450  -2.980  39.896  1.00167.42
ATOM    325  O   ILE C  50     -50.243  -2.175  39.409  1.00167.42
ATOM    320  CB  ILE C  50     -49.206  -5.234  39.071  1.00167.42
ATOM    321  CG1 ILE C  50     -48.525  -6.160  38.048  1.00167.42
ATOM    322  CG2 ILE C  50     -50.722  -5.120  38.933  1.00167.42
ATOM    323  CD1 ILE C  50     -48.671  -5.690  36.600  1.00167.42
ATOM    326  N   LYS C  51     -49.302  -3.125  41.223  1.00 91.61
ATOM    327  CA  LYS C  51     -50.086  -2.332  42.124  1.00 91.61
ATOM    333  C   LYS C  51     -49.737  -0.869  42.039  1.00 91.61
ATOM    334  O   LYS C  51     -50.607  -0.043  41.773  1.00 91.61
ATOM    328  CB  LYS C  51     -49.880  -2.757  43.590  1.00 91.61
ATOM    329  CG  LYS C  51     -48.407  -2.719  44.010  1.00 91.61
ATOM    330  CD  LYS C  51     -48.164  -2.697  45.518  1.00 91.61
ATOM    331  CE  LYS C  51     -46.683  -2.545  45.875  1.00 91.61
ATOM    332  NZ  LYS C  51     -46.527  -2.327  47.330  1.00 91.61
ATOM    335  N   GLN C  52     -48.450  -0.505  42.262  1.00138.30
ATOM    336  CA  GLN C  52     -48.099   0.887  42.328  1.00138.30
ATOM    342  C   GLN C  52     -48.107   1.601  41.001  1.00138.30
ATOM    343  O   GLN C  52     -48.694   2.678  40.914  1.00138.30
ATOM    337  CB  GLN C  52     -46.787   1.171  43.080  1.00138.30
ATOM    338  CG  GLN C  52     -45.528   0.546  42.488  1.00138.30
ATOM    339  CD  GLN C  52     -44.382   0.977  43.394  1.00138.30
ATOM    341  NE2 GLN C  52     -44.573   0.811  44.729  1.00138.30
ATOM    340  OE1 GLN C  52     -43.346   1.449  42.929  1.00138.30
ATOM    344  N   LEU C  53     -47.482   1.046  39.931  1.00139.39
ATOM    345  CA  LEU C  53     -47.503   1.766  38.683  1.00139.39
ATOM    350  C   LEU C  53     -48.194   0.920  37.650  1.00139.39
ATOM    351  O   LEU C  53     -47.550   0.149  36.937  1.00139.39
ATOM    346  CB  LEU C  53     -46.109   2.040  38.079  1.00139.39
ATOM    347  CG  LEU C  53     -45.164   2.914  38.926  1.00139.39
ATOM    348  CD1 LEU C  53     -45.757   4.305  39.194  1.00139.39
ATOM    349  CD2 LEU C  53     -44.705   2.189  40.195  1.00139.39
ATOM    352  N   PRO C  54     -49.486   1.036  37.542  1.00114.98
ATOM    353  CA  PRO C  54     -50.210   0.274  36.553  1.00114.98
ATOM    357  C   PRO C  54     -49.984   0.782  35.161  1.00114.98
ATOM    358  O   PRO C  54     -50.187   0.027  34.211  1.00114.98
ATOM    355  CB  PRO C  54     -51.677   0.320  36.975  1.00114.98
ATOM    356  CG  PRO C  54     -51.611   0.519  38.498  1.00114.98
ATOM    354  CD  PRO C  54     -50.298   1.284  38.724  1.00114.98
ATOM    359  N   GLN C  55     -49.603   2.063  35.017  1.00 90.45
ATOM    360  CA  GLN C  55     -49.399   2.659  33.733  1.00 90.45
ATOM    366  C   GLN C  55     -48.204   2.030  33.097  1.00 90.45
ATOM    367  O   GLN C  55     -48.133   1.877  31.877  1.00 90.45
ATOM    361  CB  GLN C  55     -49.203   4.188  33.799  1.00 90.45
ATOM    362  CG  GLN C  55     -48.050   4.657  34.691  1.00 90.45
ATOM    363  CD  GLN C  55     -48.609   4.882  36.092  1.00 90.45
ATOM    365  NE2 GLN C  55     -47.748   5.384  37.019  1.00 90.45
ATOM    364  OE1 GLN C  55     -49.783   4.628  36.354  1.00 90.45
ATOM    368  N   GLY C  56     -47.219   1.659  33.928  1.00 98.33
ATOM    369  CA  GLY C  56     -46.012   1.104  33.431  1.00 98.33
ATOM    370  C   GLY C  56     -46.126  -0.350  33.346  1.00 98.33
ATOM    371  O   GLY C  56     -47.209  -0.922  33.361  1.00 98.33
ATOM    372  N   SER C  57     -44.943  -0.954  33.219  1.00447.66
ATOM    373  CA  SER C  57     -44.723  -2.317  32.960  1.00447.66
ATOM    376  C   SER C  57     -44.453  -2.182  31.574  1.00447.66
ATOM    377  O   SER C  57     -43.397  -2.664  31.128  1.00447.66
ATOM    374  CB  SER C  57     -45.747  -3.363  33.530  1.00447.66
ATOM    375  OG  SER C  57     -47.053  -3.426  32.975  1.00447.66
ATOM    378  N   THR C  58     -45.433  -1.507  30.895  1.00318.64
ATOM    379  CA  THR C  58     -46.524  -2.341  30.509  1.00318.64
ATOM    383  C   THR C  58     -45.699  -3.507  30.168  1.00318.64
ATOM    384  O   THR C  58     -44.903  -3.426  29.241  1.00318.64
ATOM    380  CB  THR C  58     -47.310  -1.832  29.342  1.00318.64
ATOM    382  CG2 THR C  58     -46.386  -1.390  28.195  1.00318.64
ATOM    381  OG1 THR C  58     -48.224  -2.836  28.926  1.00318.64
ATOM    385  N   MET C  59     -45.742  -4.564  30.999  1.00132.96
ATOM    386  CA  MET C  59     -44.593  -5.401  30.974  1.00132.96
ATOM    391  C   MET C  59     -44.586  -6.118  29.698  1.00132.96
ATOM    392  O   MET C  59     -45.346  -7.056  29.507  1.00132.96
ATOM    387  CB  MET C  59     -44.509  -6.416  32.128  1.00132.96
ATOM    388  CG  MET C  59     -44.080  -5.783  33.453  1.00132.96
ATOM    389  SD  MET C  59     -44.285  -6.836  34.920  1.00132.96
ATOM    390  CE  MET C  59     -43.706  -5.581  36.100  1.00132.96
ATOM    393  N   ILE C  60     -43.682  -5.707  28.794  1.00 83.17
ATOM    394  CA  ILE C  60     -43.670  -6.299  27.498  1.00 83.17
ATOM    399  C   ILE C  60     -42.439  -7.126  27.378  1.00 83.17
ATOM    400  O   ILE C  60     -41.406  -6.814  27.973  1.00 83.17
ATOM    395  CB  ILE C  60     -43.647  -5.301  26.375  1.00 83.17
ATOM    396  CG1 ILE C  60     -42.346  -4.481  26.404  1.00 83.17
ATOM    397  CG2 ILE C  60     -44.925  -4.447  26.476  1.00 83.17
ATOM    398  CD1 ILE C  60     -42.103  -3.679  25.128  1.00 83.17
ATOM    401  N   ALA C  61     -42.542  -8.248  26.637  1.00 59.41
ATOM    402  CA  ALA C  61     -41.389  -9.077  26.461  1.00 59.41
ATOM    404  C   ALA C  61     -40.687  -8.591  25.236  1.00 59.41
ATOM    405  O   ALA C  61     -40.995  -8.992  24.114  1.00 59.41
ATOM    403  CB  ALA C  61     -41.735 -10.561  26.252  1.00 59.41
ATOM    406  N   THR C  62     -39.670  -7.738  25.457  1.00118.49
ATOM    407  CA  THR C  62     -38.892  -7.162  24.408  1.00118.49
ATOM    411  C   THR C  62     -38.173  -8.292  23.760  1.00118.49
ATOM    412  O   THR C  62     -37.921  -8.269  22.557  1.00118.49
ATOM    408  CB  THR C  62     -37.869  -6.181  24.907  1.00118.49
ATOM    410  CG2 THR C  62     -36.831  -6.930  25.757  1.00118.49
ATOM    409  OG1 THR C  62     -37.233  -5.536  23.814  1.00118.49
ATOM    413  N   ASP C  63     -37.827  -9.304  24.580  1.00 72.55
ATOM    414  CA  ASP C  63     -37.109 -10.476  24.169  1.00 72.55
ATOM    419  C   ASP C  63     -37.919 -11.168  23.113  1.00 72.55
ATOM    420  O   ASP C  63     -39.139 -11.285  23.211  1.00 72.55
ATOM    415  CB  ASP C  63     -36.892 -11.456  25.338  1.00 72.55
ATOM    416  CG  ASP C  63     -35.854 -12.498  24.952  1.00 72.55
ATOM    417  OD1 ASP C  63     -35.350 -12.441  23.799  1.00 72.55
ATOM    418  OD2 ASP C  63     -35.546 -13.365  25.814  1.00 72.55
ATOM    421  N   VAL C  64     -37.267 -11.579  22.011  1.00 67.25
ATOM    422  CA  VAL C  64     -38.011 -12.249  20.986  1.00 67.25
ATOM    426  C   VAL C  64     -38.384 -13.629  21.415  1.00 67.25
ATOM    427  O   VAL C  64     -39.551 -14.016  21.372  1.00 67.25
ATOM    423  CB  VAL C  64     -37.230 -12.397  19.711  1.00 67.25
ATOM    424  CG1 VAL C  64     -38.069 -13.219  18.716  1.00 67.25
ATOM    425  CG2 VAL C  64     -36.848 -10.998  19.196  1.00 67.25
ATOM    428  N   ALA C  65     -37.343 -14.393  21.797  1.00101.03
ATOM    429  CA  ALA C  65     -37.358 -15.800  22.077  1.00101.03
ATOM    431  C   ALA C  65     -37.969 -16.325  23.336  1.00101.03
ATOM    432  O   ALA C  65     -38.754 -17.271  23.281  1.00101.03
ATOM    430  CB  ALA C  65     -35.945 -16.405  22.013  1.00101.03
ATOM    433  N   SER C  66     -37.676 -15.766  24.523  1.00101.68
ATOM    434  CA  SER C  66     -38.068 -16.710  25.523  1.00101.68
ATOM    437  C   SER C  66     -38.513 -16.130  26.813  1.00101.68
ATOM    438  O   SER C  66     -37.815 -15.390  27.505  1.00101.68
ATOM    435  CB  SER C  66     -36.908 -17.671  25.838  1.00101.68
ATOM    436  OG  SER C  66     -37.284 -18.619  26.824  1.00101.68
ATOM    439  N   PRO C  67     -39.730 -16.491  27.098  1.00143.37
ATOM    440  CA  PRO C  67     -40.293 -16.228  28.383  1.00143.37
ATOM    444  C   PRO C  67     -39.688 -17.203  29.318  1.00143.37
ATOM    445  O   PRO C  67     -39.447 -16.820  30.449  1.00143.37
ATOM    442  CB  PRO C  67     -41.801 -16.406  28.225  1.00143.37
ATOM    443  CG  PRO C  67     -42.051 -16.144  26.730  1.00143.37
ATOM    441  CD  PRO C  67     -40.736 -16.555  26.053  1.00143.37
ATOM    446  N   PHE C  68     -39.331 -18.403  28.819  1.00 88.97
ATOM    447  CA  PHE C  68     -38.939 -19.561  29.578  1.00 88.97
ATOM    455  C   PHE C  68     -37.735 -19.225  30.392  1.00 88.97
ATOM    456  O   PHE C  68     -37.552 -19.758  31.484  1.00 88.97
ATOM    448  CB  PHE C  68     -38.633 -20.775  28.681  1.00 88.97
ATOM    449  CG  PHE C  68     -38.726 -21.998  29.529  1.00 88.97
ATOM    450  CD1 PHE C  68     -39.961 -22.471  29.912  1.00 88.97
ATOM    451  CD2 PHE C  68     -37.601 -22.684  29.922  1.00 88.97
ATOM    452  CE1 PHE C  68     -40.075 -23.598  30.688  1.00 88.97
ATOM    453  CE2 PHE C  68     -37.710 -23.814  30.699  1.00 88.97
ATOM    454  CZ  PHE C  68     -38.947 -24.273  31.087  1.00 88.97
ATOM    457  N   PHE C  69     -36.869 -18.341  29.874  1.00 66.25
ATOM    458  CA  PHE C  69     -35.714 -17.943  30.622  1.00 66.25
ATOM    466  C   PHE C  69     -36.203 -17.375  31.921  1.00 66.25
ATOM    467  O   PHE C  69     -35.623 -17.643  32.971  1.00 66.25
ATOM    459  CB  PHE C  69     -34.869 -16.882  29.895  1.00 66.25
ATOM    460  CG  PHE C  69     -34.071 -17.577  28.841  1.00 66.25
ATOM    461  CD1 PHE C  69     -34.669 -18.103  27.719  1.00 66.25
ATOM    462  CD2 PHE C  69     -32.704 -17.681  28.973  1.00 66.25
ATOM    463  CE1 PHE C  69     -33.918 -18.737  26.756  1.00 66.25
ATOM    464  CE2 PHE C  69     -31.949 -18.313  28.012  1.00 66.25
ATOM    465  CZ  PHE C  69     -32.557 -18.845  26.901  1.00 66.25
ATOM    468  N   THR C  70     -37.293 -16.582  31.890  1.00 78.47
ATOM    469  CA  THR C  70     -37.853 -16.038  33.096  1.00 78.47
ATOM    473  C   THR C  70     -38.230 -17.187  33.997  1.00 78.47
ATOM    474  O   THR C  70     -37.927 -17.112  35.186  1.00 78.47
ATOM    470  CB  THR C  70     -39.090 -15.196  32.883  1.00 78.47
ATOM    472  CG2 THR C  70     -39.640 -14.743  34.246  1.00 78.47
ATOM    471  OG1 THR C  70     -38.799 -14.063  32.080  1.00 78.47
ATOM    475  N   PRO C  71     -38.896 -18.233  33.536  1.00113.03
ATOM    476  CA  PRO C  71     -39.102 -19.335  34.426  1.00113.03
ATOM    480  C   PRO C  71     -37.903 -20.053  34.931  1.00113.03
ATOM    481  O   PRO C  71     -37.920 -20.452  36.092  1.00113.03
ATOM    478  CB  PRO C  71     -40.154 -20.235  33.795  1.00113.03
ATOM    479  CG  PRO C  71     -41.066 -19.215  33.110  1.00113.03
ATOM    477  CD  PRO C  71     -40.133 -18.030  32.812  1.00113.03
ATOM    482  N   ILE C  72     -36.861 -20.240  34.106  1.00 58.04
ATOM    483  CA  ILE C  72     -35.703 -20.938  34.586  1.00 58.04
ATOM    488  C   ILE C  72     -35.080 -20.110  35.666  1.00 58.04
ATOM    489  O   ILE C  72     -34.639 -20.639  36.684  1.00 58.04
ATOM    484  CB  ILE C  72     -34.693 -21.213  33.513  1.00 58.04
ATOM    485  CG1 ILE C  72     -35.300 -22.161  32.467  1.00 58.04
ATOM    486  CG2 ILE C  72     -33.427 -21.780  34.173  1.00 58.04
ATOM    487  CD1 ILE C  72     -34.467 -22.292  31.195  1.00 58.04
ATOM    490  N   LYS C  73     -35.034 -18.779  35.464  1.00 76.38
ATOM    491  CA  LYS C  73     -34.454 -17.880  36.423  1.00 76.38
ATOM    497  C   LYS C  73     -35.238 -17.967  37.691  1.00 76.38
ATOM    498  O   LYS C  73     -34.676 -17.910  38.784  1.00 76.38
ATOM    492  CB  LYS C  73     -34.538 -16.402  36.002  1.00 76.38
ATOM    493  CG  LYS C  73     -33.672 -16.001  34.807  1.00 76.38
ATOM    494  CD  LYS C  73     -34.057 -14.628  34.244  1.00 76.38
ATOM    495  CE  LYS C  73     -33.094 -14.092  33.185  1.00 76.38
ATOM    496  NZ  LYS C  73     -31.846 -13.625  33.829  1.00 76.38
ATOM    499  N   LEU C  74     -36.575 -18.051  37.568  1.00155.33
ATOM    500  CA  LEU C  74     -37.428 -18.051  38.715  1.00155.33
ATOM    505  C   LEU C  74     -37.211 -19.344  39.430  1.00155.33
ATOM    506  O   LEU C  74     -36.968 -19.368  40.633  1.00155.33
ATOM    501  CB  LEU C  74     -38.883 -17.841  38.264  1.00155.33
ATOM    502  CG  LEU C  74     -39.796 -17.141  39.283  1.00155.33
ATOM    503  CD1 LEU C  74     -41.214 -16.981  38.706  1.00155.33
ATOM    504  CD2 LEU C  74     -39.736 -17.782  40.671  1.00155.33
ATOM    507  N   THR C  75     -37.183 -20.452  38.663  1.00109.28
ATOM    508  CA  THR C  75     -37.026 -21.776  39.181  1.00109.28
ATOM    512  C   THR C  75     -35.737 -21.879  39.929  1.00109.28
ATOM    513  O   THR C  75     -35.685 -22.573  40.941  1.00109.28
ATOM    509  CB  THR C  75     -36.945 -22.792  38.101  1.00109.28
ATOM    511  CG2 THR C  75     -36.683 -24.123  38.773  1.00109.28
ATOM    510  OG1 THR C  75     -38.145 -22.848  37.354  1.00109.28
ATOM    514  N   PHE C  76     -34.645 -21.277  39.417  1.00149.80
ATOM    515  CA  PHE C  76     -33.383 -21.348  40.110  1.00149.80
ATOM    523  C   PHE C  76     -33.341 -20.535  41.376  1.00149.80
ATOM    524  O   PHE C  76     -32.887 -21.019  42.411  1.00149.80
ATOM    516  CB  PHE C  76     -32.156 -20.889  39.298  1.00149.80
ATOM    517  CG  PHE C  76     -31.730 -21.965  38.358  1.00149.80
ATOM    518  CD1 PHE C  76     -31.115 -23.095  38.846  1.00149.80
ATOM    519  CD2 PHE C  76     -31.951 -21.861  37.004  1.00149.80
ATOM    520  CE1 PHE C  76     -30.712 -24.101  37.999  1.00149.80
ATOM    521  CE2 PHE C  76     -31.545 -22.866  36.157  1.00149.80
ATOM    522  CZ  PHE C  76     -30.924 -23.987  36.648  1.00149.80
ATOM    525  N   MET C  77     -33.773 -19.261  41.323  1.00129.51
ATOM    526  CA  MET C  77     -33.680 -18.364  42.446  1.00129.51
ATOM    531  C   MET C  77     -34.529 -18.825  43.582  1.00129.51
ATOM    532  O   MET C  77     -34.072 -18.905  44.721  1.00129.51
ATOM    527  CB  MET C  77     -34.194 -16.966  42.063  1.00129.51
ATOM    528  CG  MET C  77     -34.134 -15.948  43.196  1.00129.51
ATOM    529  SD  MET C  77     -32.450 -15.457  43.626  1.00129.51
ATOM    530  CE  MET C  77     -32.092 -14.621  42.060  1.00129.51
ATOM    533  N   VAL C  78     -35.802 -19.128  43.284  1.00 71.83
ATOM    534  CA  VAL C  78     -36.735 -19.526  44.291  1.00 71.83
ATOM    538  C   VAL C  78     -36.390 -20.897  44.753  1.00 71.83
ATOM    539  O   VAL C  78     -36.636 -21.257  45.901  1.00 71.83
ATOM    535  CB  VAL C  78     -38.141 -19.486  43.816  1.00 71.83
ATOM    536  CG1 VAL C  78     -39.070 -19.919  44.966  1.00 71.83
ATOM    537  CG2 VAL C  78     -38.365 -18.068  43.267  1.00 71.83
ATOM    540  N   SER C  79     -35.829 -21.720  43.852  1.00123.09
ATOM    541  CA  SER C  79     -35.475 -23.046  44.252  1.00123.09
ATOM    544  C   SER C  79     -34.437 -22.948  45.321  1.00123.09
ATOM    545  O   SER C  79     -34.360 -23.795  46.200  1.00123.09
ATOM    542  CB  SER C  79     -34.821 -23.881  43.167  1.00123.09
ATOM    543  OG  SER C  79     -33.493 -23.465  42.909  1.00123.09
ATOM    546  N   LEU C  80     -33.567 -21.933  45.265  1.00 63.86
ATOM    547  CA  LEU C  80     -32.541 -21.815  46.260  1.00 63.86
ATOM    552  C   LEU C  80     -33.144 -21.482  47.594  1.00 63.86
ATOM    553  O   LEU C  80     -32.653 -21.928  48.630  1.00 63.86
ATOM    548  CB  LEU C  80     -31.512 -20.714  45.961  1.00 63.86
ATOM    549  CG  LEU C  80     -30.431 -20.618  47.053  1.00 63.86
ATOM    550  CD1 LEU C  80     -29.561 -21.886  47.086  1.00 63.86
ATOM    551  CD2 LEU C  80     -29.611 -19.326  46.930  1.00 63.86
ATOM    554  N   ILE C  81     -34.216 -20.665  47.608  1.00108.98
ATOM    555  CA  ILE C  81     -34.819 -20.217  48.831  1.00108.98
ATOM    560  C   ILE C  81     -35.342 -21.400  49.590  1.00108.98
ATOM    561  O   ILE C  81     -35.178 -21.469  50.805  1.00108.98
ATOM    556  CB  ILE C  81     -35.976 -19.293  48.592  1.00108.98
ATOM    557  CG1 ILE C  81     -35.526 -18.082  47.759  1.00108.98
ATOM    558  CG2 ILE C  81     -36.568 -18.910  49.959  1.00108.98
ATOM    559  CD1 ILE C  81     -34.400 -17.275  48.402  1.00108.98
ATOM    562  N   LEU C  82     -36.023 -22.348  48.912  1.00153.56
ATOM    563  CA  LEU C  82     -36.532 -23.485  49.626  1.00153.56
ATOM    568  C   LEU C  82     -35.418 -24.395  50.080  1.00153.56
ATOM    569  O   LEU C  82     -35.530 -25.034  51.125  1.00153.56
ATOM    564  CB  LEU C  82     -37.709 -24.220  48.961  1.00153.56
ATOM    565  CG  LEU C  82     -38.207 -25.449  49.744  1.00153.56
ATOM    566  CD1 LEU C  82     -37.263 -26.647  49.584  1.00153.56
ATOM    567  CD2 LEU C  82     -38.444 -25.105  51.222  1.00153.56
ATOM    570  N   SER C  83     -34.322 -24.494  49.300  1.00 61.54
ATOM    571  CA  SER C  83     -33.168 -25.311  49.595  1.00 61.54
ATOM    574  C   SER C  83     -32.302 -24.688  50.664  1.00 61.54
ATOM    575  O   SER C  83     -31.380 -25.333  51.159  1.00 61.54
ATOM    572  CB  SER C  83     -32.282 -25.518  48.353  1.00 61.54
ATOM    573  OG  SER C  83     -31.158 -26.320  48.676  1.00 61.54
ATOM    576  N   ALA C  84     -32.575 -23.428  51.060  1.00 49.73
ATOM    577  CA  ALA C  84     -31.722 -22.696  51.965  1.00 49.73
ATOM    579  C   ALA C  84     -31.573 -23.401  53.281  1.00 49.73
ATOM    580  O   ALA C  84     -30.461 -23.458  53.803  1.00 49.73
ATOM    578  CB  ALA C  84     -32.252 -21.283  52.270  1.00 49.73
ATOM    581  N   PRO C  85     -32.607 -23.940  53.859  1.00 79.95
ATOM    582  CA  PRO C  85     -32.434 -24.586  55.132  1.00 79.95
ATOM    586  C   PRO C  85     -31.508 -25.763  55.066  1.00 79.95
ATOM    587  O   PRO C  85     -30.809 -26.014  56.046  1.00 79.95
ATOM    584  CB  PRO C  85     -33.848 -24.885  55.627  1.00 79.95
ATOM    585  CG  PRO C  85     -34.686 -23.753  55.001  1.00 79.95
ATOM    583  CD  PRO C  85     -33.940 -23.386  53.705  1.00 79.95
ATOM    588  N   VAL C  86     -31.510 -26.514  53.946  1.00 39.19
ATOM    589  CA  VAL C  86     -30.639 -27.646  53.781  1.00 39.19
ATOM    593  C   VAL C  86     -29.225 -27.163  53.666  1.00 39.19
ATOM    594  O   VAL C  86     -28.323 -27.693  54.314  1.00 39.19
ATOM    590  CB  VAL C  86     -30.942 -28.439  52.545  1.00 39.19
ATOM    591  CG1 VAL C  86     -29.883 -29.544  52.400  1.00 39.19
ATOM    592  CG2 VAL C  86     -32.385 -28.964  52.642  1.00 39.19
ATOM    595  N   ILE C  87     -29.006 -26.128  52.831  1.00 58.45
ATOM    596  CA  ILE C  87     -27.695 -25.599  52.578  1.00 58.45
ATOM    601  C   ILE C  87     -27.117 -24.973  53.815  1.00 58.45
ATOM    602  O   ILE C  87     -25.928 -25.126  54.083  1.00 58.45
ATOM    597  CB  ILE C  87     -27.635 -24.626  51.440  1.00 58.45
ATOM    598  CG1 ILE C  87     -27.956 -25.367  50.129  1.00 58.45
ATOM    599  CG2 ILE C  87     -26.245 -23.965  51.442  1.00 58.45
ATOM    600  CD1 ILE C  87     -28.132 -24.449  48.922  1.00 58.45
ATOM    603  N   LEU C  88     -27.941 -24.262  54.611  1.00 64.23
ATOM    604  CA  LEU C  88     -27.485 -23.593  55.803  1.00 64.23
ATOM    609  C   LEU C  88     -26.903 -24.628  56.717  1.00 64.23
ATOM    610  O   LEU C  88     -25.921 -24.373  57.413  1.00 64.23
ATOM    605  CB  LEU C  88     -28.640 -22.933  56.581  1.00 64.23
ATOM    606  CG  LEU C  88     -29.292 -21.732  55.873  1.00 64.23
ATOM    607  CD1 LEU C  88     -30.437 -21.143  56.715  1.00 64.23
ATOM    608  CD2 LEU C  88     -28.240 -20.669  55.515  1.00 64.23
ATOM    611  N   TYR C  89     -27.540 -25.812  56.755  1.00 54.12
ATOM    612  CA  TYR C  89     -27.162 -26.923  57.582  1.00 54.12
ATOM    621  C   TYR C  89     -25.833 -27.459  57.139  1.00 54.12
ATOM    622  O   TYR C  89     -24.978 -27.772  57.965  1.00 54.12
ATOM    613  CB  TYR C  89     -28.208 -28.049  57.495  1.00 54.12
ATOM    614  CG  TYR C  89     -27.811 -29.184  58.372  1.00 54.12
ATOM    615  CD1 TYR C  89     -27.980 -29.103  59.735  1.00 54.12
ATOM    616  CD2 TYR C  89     -27.293 -30.339  57.829  1.00 54.12
ATOM    617  CE1 TYR C  89     -27.622 -30.152  60.548  1.00 54.12
ATOM    618  CE2 TYR C  89     -26.935 -31.392  58.637  1.00 54.12
ATOM    619  CZ  TYR C  89     -27.099 -31.298  59.998  1.00 54.12
ATOM    620  OH  TYR C  89     -26.732 -32.377  60.829  1.00 54.12
ATOM    623  N   GLN C  90     -25.620 -27.581  55.814  1.00 62.04
ATOM    624  CA  GLN C  90     -24.393 -28.137  55.316  1.00 62.04
ATOM    630  C   GLN C  90     -23.254 -27.244  55.678  1.00 62.04
ATOM    631  O   GLN C  90     -22.161 -27.736  55.947  1.00 62.04
ATOM    625  CB  GLN C  90     -24.391 -28.324  53.791  1.00 62.04
ATOM    626  CG  GLN C  90     -25.395 -29.382  53.331  1.00 62.04
ATOM    627  CD  GLN C  90     -25.072 -30.665  54.081  1.00 62.04
ATOM    629  NE2 GLN C  90     -24.395 -31.621  53.389  1.00 62.04
ATOM    628  OE1 GLN C  90     -25.406 -30.810  55.254  1.00 62.04
ATOM    632  N   VAL C  91     -23.461 -25.912  55.630  1.00 44.63
ATOM    633  CA  VAL C  91     -22.417 -24.987  55.977  1.00 44.63
ATOM    637  C   VAL C  91     -22.116 -25.076  57.441  1.00 44.63
ATOM    638  O   VAL C  91     -20.965 -25.237  57.841  1.00 44.63
ATOM    634  CB  VAL C  91     -22.775 -23.561  55.674  1.00 44.63
ATOM    635  CG1 VAL C  91     -21.628 -22.656  56.156  1.00 44.63
ATOM    636  CG2 VAL C  91     -23.067 -23.444  54.169  1.00 44.63
ATOM    639  N   TRP C  92     -23.168 -25.015  58.278  1.00109.73
ATOM    640  CA  TRP C  92     -23.002 -24.978  59.698  1.00109.73
ATOM    651  C   TRP C  92     -22.437 -26.238  60.233  1.00109.73
ATOM    652  O   TRP C  92     -21.773 -26.170  61.256  1.00109.73
ATOM    641  CB  TRP C  92     -24.268 -24.582  60.480  1.00109.73
ATOM    642  CG  TRP C  92     -24.553 -23.098  60.380  1.00109.73
ATOM    644  CD1 TRP C  92     -25.568 -22.433  59.756  1.00109.73
ATOM    643  CD2 TRP C  92     -23.696 -22.092  60.946  1.00109.73
ATOM    646  CE2 TRP C  92     -24.252 -20.852  60.636  1.00109.73
ATOM    647  CE3 TRP C  92     -22.536 -22.194  61.662  1.00109.73
ATOM    645  NE1 TRP C  92     -25.403 -21.075  59.907  1.00109.73
ATOM    648  CZ2 TRP C  92     -23.654 -19.691  61.039  1.00109.73
ATOM    649  CZ3 TRP C  92     -21.940 -21.022  62.072  1.00109.73
ATOM    650  CH2 TRP C  92     -22.489 -19.795  61.767  1.00109.73
ATOM    653  N   ALA C  93     -22.747 -27.409  59.638  1.00 53.66
ATOM    654  CA  ALA C  93     -22.203 -28.676  60.061  1.00 53.66
ATOM    656  C   ALA C  93     -20.738 -28.741  59.754  1.00 53.66
ATOM    657  O   ALA C  93     -19.963 -29.335  60.499  1.00 53.66
ATOM    655  CB  ALA C  93     -22.873 -29.871  59.361  1.00 53.66
ATOM    658  N   PHE C  94     -20.332 -28.183  58.601  1.00 89.20
ATOM    659  CA  PHE C  94     -18.966 -28.258  58.177  1.00 89.20
ATOM    667  C   PHE C  94     -18.079 -27.500  59.118  1.00 89.20
ATOM    668  O   PHE C  94     -17.089 -28.063  59.581  1.00 89.20
ATOM    660  CB  PHE C  94     -18.783 -27.667  56.769  1.00 89.20
ATOM    661  CG  PHE C  94     -17.408 -27.980  56.286  1.00 89.20
ATOM    662  CD1 PHE C  94     -17.131 -29.207  55.727  1.00 89.20
ATOM    663  CD2 PHE C  94     -16.403 -27.046  56.378  1.00 89.20
ATOM    664  CE1 PHE C  94     -15.867 -29.500  55.273  1.00 89.20
ATOM    665  CE2 PHE C  94     -15.138 -27.333  55.927  1.00 89.20
ATOM    666  CZ  PHE C  94     -14.869 -28.562  55.372  1.00 89.20
ATOM    669  N   ILE C  95     -18.366 -26.194  59.366  1.00 89.98
ATOM    670  CA  ILE C  95     -17.539 -25.414  60.251  1.00 89.98
ATOM    675  C   ILE C  95     -17.791 -25.672  61.707  1.00 89.98
ATOM    676  O   ILE C  95     -16.910 -26.151  62.404  1.00 89.98
ATOM    671  CB  ILE C  95     -17.638 -23.935  60.007  1.00 89.98
ATOM    672  CG1 ILE C  95     -19.075 -23.434  60.215  1.00 89.98
ATOM    673  CG2 ILE C  95     -17.066 -23.655  58.607  1.00 89.98
ATOM    674  CD1 ILE C  95     -19.177 -21.913  60.323  1.00 89.98
ATOM    677  N   ALA C  96     -19.000 -25.401  62.236  1.00 95.69
ATOM    678  CA  ALA C  96     -19.232 -25.728  63.614  1.00 95.69
ATOM    680  C   ALA C  96     -19.688 -27.169  63.581  1.00 95.69
ATOM    681  O   ALA C  96     -20.206 -27.586  62.551  1.00 95.69
ATOM    679  CB  ALA C  96     -20.352 -24.889  64.258  1.00 95.69
ATOM    682  N   PRO C  97     -19.519 -28.041  64.527  1.00135.50
ATOM    683  CA  PRO C  97     -18.671 -27.894  65.672  1.00135.50
ATOM    687  C   PRO C  97     -17.291 -28.305  65.248  1.00135.50
ATOM    688  O   PRO C  97     -16.388 -28.317  66.083  1.00135.50
ATOM    685  CB  PRO C  97     -19.219 -28.836  66.745  1.00135.50
ATOM    686  CG  PRO C  97     -20.679 -29.077  66.334  1.00135.50
ATOM    684  CD  PRO C  97     -20.648 -28.916  64.810  1.00135.50
ATOM    689  N   ALA C  98     -17.107 -28.684  63.969  1.00 89.80
ATOM    690  CA  ALA C  98     -15.862 -29.277  63.573  1.00 89.80
ATOM    692  C   ALA C  98     -14.703 -28.362  63.851  1.00 89.80
ATOM    693  O   ALA C  98     -13.727 -28.799  64.453  1.00 89.80
ATOM    691  CB  ALA C  98     -15.824 -29.621  62.075  1.00 89.80
ATOM    694  N   LEU C  99     -14.705 -27.126  63.316  1.00119.34
ATOM    695  CA  LEU C  99     -13.679 -26.162  63.594  1.00119.34
ATOM    700  C   LEU C  99     -13.878 -25.236  64.776  1.00119.34
ATOM    701  O   LEU C  99     -13.076 -25.233  65.709  1.00119.34
ATOM    696  CB  LEU C  99     -13.377 -25.302  62.361  1.00119.34
ATOM    697  CG  LEU C  99     -12.757 -26.139  61.226  1.00119.34
ATOM    698  CD1 LEU C  99     -12.479 -25.287  59.982  1.00119.34
ATOM    699  CD2 LEU C  99     -11.496 -26.873  61.709  1.00119.34
ATOM    702  N   TYR C 100     -14.960 -24.411  64.742  1.00132.83
ATOM    703  CA  TYR C 100     -15.065 -23.298  65.657  1.00132.83
ATOM    712  C   TYR C 100     -15.505 -23.545  67.080  1.00132.83
ATOM    713  O   TYR C 100     -14.762 -23.229  68.007  1.00132.83
ATOM    704  CB  TYR C 100     -15.906 -22.141  65.089  1.00132.83
ATOM    705  CG  TYR C 100     -15.291 -21.732  63.785  1.00132.83
ATOM    706  CD1 TYR C 100     -13.944 -21.484  63.677  1.00132.83
ATOM    707  CD2 TYR C 100     -16.072 -21.554  62.669  1.00132.83
ATOM    708  CE1 TYR C 100     -13.371 -21.097  62.490  1.00132.83
ATOM    709  CE2 TYR C 100     -15.513 -21.165  61.473  1.00132.83
ATOM    710  CZ  TYR C 100     -14.162 -20.939  61.381  1.00132.83
ATOM    711  OH  TYR C 100     -13.590 -20.541  60.154  1.00132.83
ATOM    714  N   LYS C 101     -16.694 -24.148  67.312  1.00128.64
ATOM    715  CA  LYS C 101     -17.182 -24.272  68.663  1.00128.64
ATOM    721  C   LYS C 101     -17.210 -25.715  69.068  1.00128.64
ATOM    722  O   LYS C 101     -17.305 -26.609  68.228  1.00128.64
ATOM    716  CB  LYS C 101     -18.616 -23.758  68.888  1.00128.64
ATOM    717  CG  LYS C 101     -19.018 -23.946  70.349  1.00128.64
ATOM    718  CD  LYS C 101     -20.411 -23.486  70.741  1.00128.64
ATOM    719  CE  LYS C 101     -20.792 -24.016  72.126  1.00128.64
ATOM    720  NZ  LYS C 101     -20.209 -23.151  73.172  1.00128.64
ATOM    723  N   HIS C 102     -17.042 -25.953  70.389  1.00 72.99
ATOM    724  CA  HIS C 102     -17.063 -27.246  71.014  1.00 72.99
ATOM    731  C   HIS C 102     -18.440 -27.864  71.094  1.00 72.99
ATOM    732  O   HIS C 102     -18.637 -28.987  70.633  1.00 72.99
ATOM    727  CB  HIS C 102     -16.524 -27.165  72.453  1.00 72.99
ATOM    726  CG  HIS C 102     -16.488 -28.475  73.177  1.00 72.99
ATOM    729  CD2 HIS C 102     -15.450 -29.320  73.422  1.00 72.99
ATOM    725  ND1 HIS C 102     -17.590 -29.054  73.765  1.00 72.99
ATOM    730  CE1 HIS C 102     -17.166 -30.211  74.336  1.00 72.99
ATOM    728  NE2 HIS C 102     -15.875 -30.414  74.154  1.00 72.99
ATOM    733  N   GLU C 103     -19.428 -27.131  71.665  1.00107.98
ATOM    734  CA  GLU C 103     -20.732 -27.670  71.970  1.00107.98
ATOM    740  C   GLU C 103     -21.635 -27.689  70.772  1.00107.98
ATOM    741  O   GLU C 103     -21.565 -26.816  69.908  1.00107.98
ATOM    735  CB  GLU C 103     -21.445 -26.878  73.084  1.00107.98
ATOM    736  CG  GLU C 103     -22.784 -27.470  73.519  1.00107.98
ATOM    737  CD  GLU C 103     -22.504 -28.714  74.347  1.00107.98
ATOM    738  OE1 GLU C 103     -21.749 -29.597  73.859  1.00107.98
ATOM    739  OE2 GLU C 103     -23.041 -28.797  75.483  1.00107.98
ATOM    742  N   ARG C 104     -22.451 -28.764  70.673  1.00148.62
ATOM    743  CA  ARG C 104     -23.455 -28.988  69.666  1.00148.62
ATOM    751  C   ARG C 104     -24.765 -28.304  69.955  1.00148.62
ATOM    752  O   ARG C 104     -25.599 -28.161  69.067  1.00148.62
ATOM    744  CB  ARG C 104     -23.722 -30.465  69.344  1.00148.62
ATOM    745  CG  ARG C 104     -24.443 -30.585  68.003  1.00148.62
ATOM    746  CD  ARG C 104     -24.368 -31.961  67.344  1.00148.62
ATOM    747  NE  ARG C 104     -24.941 -31.801  65.978  1.00148.62
ATOM    748  CZ  ARG C 104     -24.340 -32.391  64.904  1.00148.62
ATOM    749  NH1 ARG C 104     -23.232 -33.167  65.080  1.00148.62
ATOM    750  NH2 ARG C 104     -24.846 -32.198  63.650  1.00148.62
ATOM    753  N   ARG C 105     -25.049 -27.971  71.226  1.00136.68
ATOM    754  CA  ARG C 105     -26.301 -27.358  71.573  1.00136.68
ATOM    762  C   ARG C 105     -26.360 -25.965  71.070  1.00136.68
ATOM    763  O   ARG C 105     -27.444 -25.396  71.028  1.00136.68
ATOM    755  CB  ARG C 105     -26.613 -27.317  73.072  1.00136.68
ATOM    756  CG  ARG C 105     -28.034 -26.800  73.314  1.00136.68
ATOM    757  CD  ARG C 105     -28.425 -26.754  74.787  1.00136.68
ATOM    758  NE  ARG C 105     -28.388 -28.155  75.288  1.00136.68
ATOM    759  CZ  ARG C 105     -28.097 -28.396  76.598  1.00136.68
ATOM    760  NH1 ARG C 105     -27.847 -27.353  77.443  1.00136.68
ATOM    761  NH2 ARG C 105     -28.047 -29.676  77.065  1.00136.68
ATOM    764  N   LEU C 106     -25.192 -25.332  70.846  1.00213.17
ATOM    765  CA  LEU C 106     -25.096 -24.035  70.244  1.00213.17
ATOM    770  C   LEU C 106     -25.429 -24.144  68.789  1.00213.17
ATOM    771  O   LEU C 106     -25.684 -23.138  68.135  1.00213.17
ATOM    766  CB  LEU C 106     -23.744 -23.306  70.369  1.00213.17
ATOM    767  CG  LEU C 106     -23.441 -22.784  71.788  1.00213.17
ATOM    768  CD1 LEU C 106     -22.437 -21.617  71.752  1.00213.17
ATOM    769  CD2 LEU C 106     -24.719 -22.439  72.558  1.00213.17
ATOM    772  N   VAL C 107     -25.304 -25.358  68.221  1.00 57.14
ATOM    773  CA  VAL C 107     -25.600 -25.646  66.845  1.00 57.14
ATOM    777  C   VAL C 107     -27.061 -25.439  66.554  1.00 57.14
ATOM    778  O   VAL C 107     -27.408 -24.837  65.539  1.00 57.14
ATOM    774  CB  VAL C 107     -25.293 -27.074  66.495  1.00 57.14
ATOM    775  CG1 VAL C 107     -25.698 -27.327  65.033  1.00 57.14
ATOM    776  CG2 VAL C 107     -23.810 -27.348  66.796  1.00 57.14
ATOM    779  N   VAL C 108     -27.961 -25.954  67.422  1.00 78.51
ATOM    780  CA  VAL C 108     -29.373 -25.864  67.166  1.00 78.51
ATOM    784  C   VAL C 108     -29.872 -24.440  67.144  1.00 78.51
ATOM    785  O   VAL C 108     -30.439 -24.052  66.126  1.00 78.51
ATOM    781  CB  VAL C 108     -30.229 -26.695  68.107  1.00 78.51
ATOM    782  CG1 VAL C 108     -29.801 -28.164  67.958  1.00 78.51
ATOM    783  CG2 VAL C 108     -30.156 -26.187  69.554  1.00 78.51
ATOM    786  N   PRO C 109     -29.704 -23.606  68.150  1.00 84.96
ATOM    787  CA  PRO C 109     -30.255 -22.280  68.093  1.00 84.96
ATOM    791  C   PRO C 109     -29.643 -21.553  66.939  1.00 84.96
ATOM    792  O   PRO C 109     -30.246 -20.595  66.462  1.00 84.96
ATOM    789  CB  PRO C 109     -29.838 -21.617  69.399  1.00 84.96
ATOM    790  CG  PRO C 109     -28.461 -22.247  69.669  1.00 84.96
ATOM    788  CD  PRO C 109     -28.582 -23.663  69.078  1.00 84.96
ATOM    793  N   LEU C 110     -28.419 -21.941  66.540  1.00 71.21
ATOM    794  CA  LEU C 110     -27.687 -21.318  65.478  1.00 71.21
ATOM    799  C   LEU C 110     -28.348 -21.560  64.154  1.00 71.21
ATOM    800  O   LEU C 110     -28.589 -20.617  63.405  1.00 71.21
ATOM    795  CB  LEU C 110     -26.247 -21.848  65.393  1.00 71.21
ATOM    796  CG  LEU C 110     -25.403 -21.230  64.266  1.00 71.21
ATOM    797  CD1 LEU C 110     -25.287 -19.704  64.409  1.00 71.21
ATOM    798  CD2 LEU C 110     -24.032 -21.922  64.186  1.00 71.21
ATOM    801  N   LEU C 111     -28.680 -22.829  63.839  1.00 51.24
ATOM    802  CA  LEU C 111     -29.260 -23.164  62.570  1.00 51.24
ATOM    807  C   LEU C 111     -30.612 -22.533  62.476  1.00 51.24
ATOM    808  O   LEU C 111     -30.995 -22.028  61.423  1.00 51.24
ATOM    803  CB  LEU C 111     -29.430 -24.678  62.342  1.00 51.24
ATOM    804  CG  LEU C 111     -30.050 -25.022  60.972  1.00 51.24
ATOM    805  CD1 LEU C 111     -29.145 -24.561  59.818  1.00 51.24
ATOM    806  CD2 LEU C 111     -30.410 -26.513  60.872  1.00 51.24
ATOM    809  N   VAL C 112     -31.374 -22.557  63.588  1.00 32.74
ATOM    810  CA  VAL C 112     -32.691 -22.001  63.638  1.00 32.74
ATOM    814  C   VAL C 112     -32.589 -20.529  63.385  1.00 32.74
ATOM    815  O   VAL C 112     -33.362 -19.968  62.610  1.00 32.74
ATOM    811  CB  VAL C 112     -33.348 -22.176  64.978  1.00 32.74
ATOM    812  CG1 VAL C 112     -34.726 -21.491  64.942  1.00 32.74
ATOM    813  CG2 VAL C 112     -33.399 -23.678  65.312  1.00 32.74
ATOM    816  N   SER C 113     -31.616 -19.871  64.040  1.00 83.66
ATOM    817  CA  SER C 113     -31.414 -18.457  63.919  1.00 83.66
ATOM    820  C   SER C 113     -31.008 -18.134  62.514  1.00 83.66
ATOM    821  O   SER C 113     -31.454 -17.137  61.951  1.00 83.66
ATOM    818  CB  SER C 113     -30.294 -17.927  64.828  1.00 83.66
ATOM    819  OG  SER C 113     -30.663 -18.049  66.194  1.00 83.66
ATOM    822  N   SER C 114     -30.124 -18.957  61.917  1.00 54.02
ATOM    823  CA  SER C 114     -29.639 -18.695  60.591  1.00 54.02
ATOM    826  C   SER C 114     -30.713 -18.927  59.565  1.00 54.02
ATOM    827  O   SER C 114     -30.707 -18.291  58.513  1.00 54.02
ATOM    824  CB  SER C 114     -28.406 -19.533  60.200  1.00 54.02
ATOM    825  OG  SER C 114     -28.739 -20.909  60.102  1.00 54.02
ATOM    828  N   SER C 115     -31.642 -19.872  59.809  1.00 37.44
ATOM    829  CA  SER C 115     -32.696 -20.119  58.863  1.00 37.44
ATOM    832  C   SER C 115     -33.609 -18.932  58.836  1.00 37.44
ATOM    833  O   SER C 115     -34.024 -18.482  57.769  1.00 37.44
ATOM    830  CB  SER C 115     -33.555 -21.346  59.218  1.00 37.44
ATOM    831  OG  SER C 115     -34.570 -21.530  58.241  1.00 37.44
ATOM    834  N   LEU C 116     -33.926 -18.391  60.028  1.00120.34
ATOM    835  CA  LEU C 116     -34.835 -17.291  60.177  1.00120.34
ATOM    840  C   LEU C 116     -34.259 -16.053  59.553  1.00120.34
ATOM    841  O   LEU C 116     -35.012 -15.211  59.070  1.00120.34
ATOM    836  CB  LEU C 116     -35.227 -17.009  61.647  1.00120.34
ATOM    837  CG  LEU C 116     -34.073 -16.646  62.603  1.00120.34
ATOM    838  CD1 LEU C 116     -33.478 -15.265  62.288  1.00120.34
ATOM    839  CD2 LEU C 116     -34.510 -16.783  64.073  1.00120.34
ATOM    842  N   LEU C 117     -32.919 -15.894  59.589  1.00 66.64
ATOM    843  CA  LEU C 117     -32.226 -14.752  59.046  1.00 66.64
ATOM    848  C   LEU C 117     -32.343 -14.688  57.551  1.00 66.64
ATOM    849  O   LEU C 117     -32.440 -13.604  56.980  1.00 66.64
ATOM    844  CB  LEU C 117     -30.723 -14.745  59.368  1.00 66.64
ATOM    845  CG  LEU C 117     -30.417 -14.416  60.837  1.00 66.64
ATOM    846  CD1 LEU C 117     -28.906 -14.425  61.103  1.00 66.64
ATOM    847  CD2 LEU C 117     -31.070 -13.086  61.243  1.00 66.64
ATOM    850  N   PHE C 118     -32.282 -15.844  56.868  1.00 61.10
ATOM    851  CA  PHE C 118     -32.362 -15.892  55.436  1.00 61.10
ATOM    859  C   PHE C 118     -33.731 -15.428  55.023  1.00 61.10
ATOM    860  O   PHE C 118     -33.878 -14.733  54.020  1.00 61.10
ATOM    852  CB  PHE C 118     -32.156 -17.326  54.905  1.00 61.10
ATOM    853  CG  PHE C 118     -32.080 -17.308  53.414  1.00 61.10
ATOM    854  CD1 PHE C 118     -30.883 -17.059  52.780  1.00 61.10
ATOM    855  CD2 PHE C 118     -33.195 -17.555  52.649  1.00 61.10
ATOM    856  CE1 PHE C 118     -30.804 -17.047  51.405  1.00 61.10
ATOM    857  CE2 PHE C 118     -33.121 -17.545  51.276  1.00 61.10
ATOM    858  CZ  PHE C 118     -31.925 -17.290  50.649  1.00 61.10
ATOM    861  N   TYR C 119     -34.772 -15.849  55.774  1.00 58.72
ATOM    862  CA  TYR C 119     -36.141 -15.485  55.509  1.00 58.72
ATOM    871  C   TYR C 119     -36.370 -14.025  55.729  1.00 58.72
ATOM    872  O   TYR C 119     -37.018 -13.362  54.921  1.00 58.72
ATOM    863  CB  TYR C 119     -37.159 -16.219  56.402  1.00 58.72
ATOM    864  CG  TYR C 119     -37.323 -17.624  55.930  1.00 58.72
ATOM    865  CD1 TYR C 119     -36.392 -18.593  56.224  1.00 58.72
ATOM    866  CD2 TYR C 119     -38.436 -17.968  55.196  1.00 58.72
ATOM    867  CE1 TYR C 119     -36.568 -19.885  55.781  1.00 58.72
ATOM    868  CE2 TYR C 119     -38.617 -19.258  54.751  1.00 58.72
ATOM    869  CZ  TYR C 119     -37.679 -20.218  55.042  1.00 58.72
ATOM    870  OH  TYR C 119     -37.857 -21.546  54.590  1.00 58.72
ATOM    873  N   ILE C 120     -35.845 -13.486  56.842  1.00 48.57
ATOM    874  CA  ILE C 120     -36.058 -12.113  57.190  1.00 48.57
ATOM    879  C   ILE C 120     -35.446 -11.246  56.128  1.00 48.57
ATOM    880  O   ILE C 120     -35.998 -10.199  55.792  1.00 48.57
ATOM    875  CB  ILE C 120     -35.486 -11.764  58.538  1.00 48.57
ATOM    876  CG1 ILE C 120     -35.985 -10.387  59.003  1.00 48.57
ATOM    877  CG2 ILE C 120     -33.958 -11.893  58.489  1.00 48.57
ATOM    878  CD1 ILE C 120     -35.711 -10.117  60.482  1.00 48.57
ATOM    881  N   GLY C 121     -34.276 -11.653  55.593  1.00 30.84
ATOM    882  CA  GLY C 121     -33.558 -10.909  54.591  1.00 30.84
ATOM    883  C   GLY C 121     -34.332 -10.803  53.305  1.00 30.84
ATOM    884  O   GLY C 121     -34.379  -9.735  52.697  1.00 30.84
ATOM    885  N   MET C 122     -34.939 -11.915  52.840  1.00137.52
ATOM    886  CA  MET C 122     -35.708 -11.941  51.621  1.00137.52
ATOM    891  C   MET C 122     -36.895 -11.044  51.762  1.00137.52
ATOM    892  O   MET C 122     -37.241 -10.307  50.839  1.00137.52
ATOM    887  CB  MET C 122     -36.306 -13.324  51.332  1.00137.52
ATOM    888  CG  MET C 122     -35.385 -14.308  50.624  1.00137.52
ATOM    889  SD  MET C 122     -35.783 -16.044  50.984  1.00137.52
ATOM    890  CE  MET C 122     -37.584 -15.864  51.141  1.00137.52
ATOM    893  N   ALA C 123     -37.557 -11.102  52.932  1.00 28.64
ATOM    894  CA  ALA C 123     -38.745 -10.341  53.196  1.00 28.64
ATOM    896  C   ALA C 123     -38.402  -8.889  53.135  1.00 28.64
ATOM    897  O   ALA C 123     -39.186  -8.079  52.646  1.00 28.64
ATOM    895  CB  ALA C 123     -39.333 -10.618  54.590  1.00 28.64
ATOM    898  N   PHE C 124     -37.211  -8.535  53.647  1.00 56.62
ATOM    899  CA  PHE C 124     -36.734  -7.184  53.702  1.00 56.62
ATOM    907  C   PHE C 124     -36.597  -6.670  52.299  1.00 56.62
ATOM    908  O   PHE C 124     -37.017  -5.555  51.996  1.00 56.62
ATOM    900  CB  PHE C 124     -35.353  -7.139  54.391  1.00 56.62
ATOM    901  CG  PHE C 124     -34.861  -5.743  54.553  1.00 56.62
ATOM    902  CD1 PHE C 124     -35.341  -4.945  55.564  1.00 56.62
ATOM    903  CD2 PHE C 124     -33.894  -5.239  53.713  1.00 56.62
ATOM    904  CE1 PHE C 124     -34.881  -3.659  55.724  1.00 56.62
ATOM    905  CE2 PHE C 124     -33.428  -3.956  53.867  1.00 56.62
ATOM    906  CZ  PHE C 124     -33.924  -3.160  54.874  1.00 56.62
ATOM    909  N   ALA C 125     -35.995  -7.476  51.400  1.00 39.23
ATOM    910  CA  ALA C 125     -35.782  -7.063  50.041  1.00 39.23
ATOM    912  C   ALA C 125     -37.087  -6.854  49.326  1.00 39.23
ATOM    913  O   ALA C 125     -37.289  -5.829  48.675  1.00 39.23
ATOM    911  CB  ALA C 125     -34.987  -8.100  49.229  1.00 39.23
ATOM    914  N   TYR C 126     -38.016  -7.822  49.439  1.00 76.02
ATOM    915  CA  TYR C 126     -39.277  -7.788  48.747  1.00 76.02
ATOM    924  C   TYR C 126     -40.140  -6.671  49.257  1.00 76.02
ATOM    925  O   TYR C 126     -40.787  -5.981  48.469  1.00 76.02
ATOM    916  CB  TYR C 126     -40.041  -9.117  48.928  1.00 76.02
ATOM    917  CG  TYR C 126     -41.354  -9.078  48.221  1.00 76.02
ATOM    918  CD1 TYR C 126     -41.426  -9.193  46.852  1.00 76.02
ATOM    919  CD2 TYR C 126     -42.523  -8.955  48.939  1.00 76.02
ATOM    920  CE1 TYR C 126     -42.642  -9.170  46.209  1.00 76.02
ATOM    921  CE2 TYR C 126     -43.741  -8.930  48.303  1.00 76.02
ATOM    922  CZ  TYR C 126     -43.802  -9.037  46.935  1.00 76.02
ATOM    923  OH  TYR C 126     -45.051  -9.012  46.280  1.00 76.02
ATOM    926  N   PHE C 127     -40.260  -6.526  50.591  1.00105.00
ATOM    927  CA  PHE C 127     -41.101  -5.492  51.121  1.00105.00
ATOM    935  C   PHE C 127     -40.520  -4.106  51.162  1.00105.00
ATOM    936  O   PHE C 127     -41.227  -3.159  50.834  1.00105.00
ATOM    928  CB  PHE C 127     -41.685  -5.820  52.505  1.00105.00
ATOM    929  CG  PHE C 127     -42.702  -6.875  52.239  1.00105.00
ATOM    930  CD1 PHE C 127     -43.855  -6.556  51.562  1.00105.00
ATOM    931  CD2 PHE C 127     -42.515  -8.166  52.671  1.00105.00
ATOM    932  CE1 PHE C 127     -44.809  -7.512  51.306  1.00105.00
ATOM    933  CE2 PHE C 127     -43.467  -9.128  52.418  1.00105.00
ATOM    934  CZ  PHE C 127     -44.613  -8.803  51.734  1.00105.00
ATOM    937  N   VAL C 128     -39.290  -3.932  51.703  1.00144.09
ATOM    938  CA  VAL C 128     -38.687  -2.627  51.848  1.00144.09
ATOM    942  C   VAL C 128     -37.908  -2.090  50.676  1.00144.09
ATOM    943  O   VAL C 128     -38.230  -1.041  50.120  1.00144.09
ATOM    939  CB  VAL C 128     -37.750  -2.586  53.015  1.00144.09
ATOM    940  CG1 VAL C 128     -37.149  -1.178  53.098  1.00144.09
ATOM    941  CG2 VAL C 128     -38.509  -3.022  54.279  1.00144.09
ATOM    944  N   VAL C 129     -36.847  -2.826  50.276  1.00 77.23
ATOM    945  CA  VAL C 129     -35.876  -2.345  49.331  1.00 77.23
ATOM    949  C   VAL C 129     -36.482  -2.127  47.984  1.00 77.23
ATOM    950  O   VAL C 129     -36.338  -1.062  47.388  1.00 77.23
ATOM    946  CB  VAL C 129     -34.736  -3.304  49.163  1.00 77.23
ATOM    947  CG1 VAL C 129     -33.749  -2.730  48.132  1.00 77.23
ATOM    948  CG2 VAL C 129     -34.119  -3.565  50.548  1.00 77.23
ATOM    951  N   PHE C 130     -37.208  -3.137  47.491  1.00165.80
ATOM    952  CA  PHE C 130     -37.767  -3.173  46.171  1.00165.80
ATOM    960  C   PHE C 130     -38.742  -2.040  45.967  1.00165.80
ATOM    961  O   PHE C 130     -38.570  -1.278  45.019  1.00165.80
ATOM    953  CB  PHE C 130     -38.399  -4.569  45.976  1.00165.80
ATOM    954  CG  PHE C 130     -38.784  -4.925  44.583  1.00165.80
ATOM    955  CD1 PHE C 130     -37.976  -4.627  43.511  1.00165.80
ATOM    956  CD2 PHE C 130     -39.927  -5.664  44.382  1.00165.80
ATOM    957  CE1 PHE C 130     -38.339  -5.012  42.245  1.00165.80
ATOM    958  CE2 PHE C 130     -40.297  -6.057  43.123  1.00165.80
ATOM    959  CZ  PHE C 130     -39.497  -5.726  42.060  1.00165.80
ATOM    962  N   PRO C 131     -39.723  -1.831  46.807  1.00163.03
ATOM    963  CA  PRO C 131     -40.655  -0.760  46.563  1.00163.03
ATOM    967  C   PRO C 131     -39.992   0.577  46.603  1.00163.03
ATOM    968  O   PRO C 131     -40.439   1.488  45.909  1.00163.03
ATOM    965  CB  PRO C 131     -41.776  -0.946  47.582  1.00163.03
ATOM    966  CG  PRO C 131     -41.769  -2.464  47.843  1.00163.03
ATOM    964  CD  PRO C 131     -40.312  -2.894  47.605  1.00163.03
ATOM    969  N   LEU C 132     -38.951   0.722  47.440  1.00 59.73
ATOM    970  CA  LEU C 132     -38.227   1.944  47.581  1.00 59.73
ATOM    975  C   LEU C 132     -37.452   2.171  46.316  1.00 59.73
ATOM    976  O   LEU C 132     -37.352   3.294  45.826  1.00 59.73
ATOM    971  CB  LEU C 132     -37.269   1.876  48.783  1.00 59.73
ATOM    972  CG  LEU C 132     -36.541   3.187  49.116  1.00 59.73
ATOM    973  CD1 LEU C 132     -37.536   4.324  49.391  1.00 59.73
ATOM    974  CD2 LEU C 132     -35.580   2.980  50.301  1.00 59.73
ATOM    977  N   ALA C 133     -36.894   1.079  45.753  1.00 50.90
ATOM    978  CA  ALA C 133     -36.105   1.082  44.554  1.00 50.90
ATOM    980  C   ALA C 133     -36.955   1.517  43.403  1.00 50.90
ATOM    981  O   ALA C 133     -36.457   2.140  42.467  1.00 50.90
ATOM    979  CB  ALA C 133     -35.536  -0.305  44.205  1.00 50.90
ATOM    982  N   PHE C 134     -38.248   1.136  43.413  1.00190.63
ATOM    983  CA  PHE C 134     -39.171   1.490  42.371  1.00190.63
ATOM    991  C   PHE C 134     -39.419   2.965  42.350  1.00190.63
ATOM    992  O   PHE C 134     -39.494   3.571  41.280  1.00190.63
ATOM    984  CB  PHE C 134     -40.580   0.896  42.519  1.00190.63
ATOM    985  CG  PHE C 134     -40.616  -0.544  42.163  1.00190.63
ATOM    986  CD1 PHE C 134     -40.505  -0.909  40.842  1.00190.63
ATOM    987  CD2 PHE C 134     -40.746  -1.505  43.137  1.00190.63
ATOM    988  CE1 PHE C 134     -40.550  -2.227  40.482  1.00190.63
ATOM    989  CE2 PHE C 134     -40.794  -2.829  42.787  1.00190.63
ATOM    990  CZ  PHE C 134     -40.700  -3.165  41.463  1.00190.63
ATOM    993  N   GLY C 135     -39.615   3.572  43.535  1.00 31.01
ATOM    994  CA  GLY C 135     -39.905   4.974  43.611  1.00 31.01
ATOM    995  C   GLY C 135     -38.728   5.726  43.096  1.00 31.01
ATOM    996  O   GLY C 135     -38.869   6.699  42.354  1.00 31.01
ATOM    997  N   PHE C 136     -37.523   5.291  43.498  1.00134.48
ATOM    998  CA  PHE C 136     -36.334   5.949  43.069  1.00134.48
ATOM   1006  C   PHE C 136     -36.126   5.757  41.598  1.00134.48
ATOM   1007  O   PHE C 136     -35.496   6.600  40.962  1.00134.48
ATOM    999  CB  PHE C 136     -35.088   5.575  43.881  1.00134.48
ATOM   1000  CG  PHE C 136     -35.219   6.395  45.115  1.00134.48
ATOM   1001  CD1 PHE C 136     -34.863   7.721  45.071  1.00134.48
ATOM   1002  CD2 PHE C 136     -35.660   5.861  46.302  1.00134.48
ATOM   1003  CE1 PHE C 136     -34.964   8.519  46.184  1.00134.48
ATOM   1004  CE2 PHE C 136     -35.758   6.652  47.422  1.00134.48
ATOM   1005  CZ  PHE C 136     -35.414   7.983  47.365  1.00134.48
ATOM   1008  N   LEU C 137     -36.501   4.590  41.033  1.00105.55
ATOM   1009  CA  LEU C 137     -36.349   4.452  39.611  1.00105.55
ATOM   1014  C   LEU C 137     -37.384   5.227  38.810  1.00105.55
ATOM   1015  O   LEU C 137     -37.099   6.281  38.241  1.00105.55
ATOM   1010  CB  LEU C 137     -36.453   2.969  39.201  1.00105.55
ATOM   1011  CG  LEU C 137     -36.196   2.668  37.715  1.00105.55
ATOM   1012  CD1 LEU C 137     -34.737   2.963  37.326  1.00105.55
ATOM   1013  CD2 LEU C 137     -36.618   1.229  37.370  1.00105.55
ATOM   1016  N   ALA C 138     -38.625   4.681  38.755  1.00117.66
ATOM   1017  CA  ALA C 138     -39.797   5.139  38.040  1.00117.66
ATOM   1019  C   ALA C 138     -40.616   6.237  38.654  1.00117.66
ATOM   1020  O   ALA C 138     -41.237   7.017  37.938  1.00117.66
ATOM   1018  CB  ALA C 138     -40.771   3.986  37.730  1.00117.66
ATOM   1021  N   ASN C 139     -40.739   6.241  39.990  1.00145.78
ATOM   1022  CA  ASN C 139     -41.622   7.102  40.742  1.00145.78
ATOM   1027  C   ASN C 139     -41.215   8.530  40.789  1.00145.78
ATOM   1028  O   ASN C 139     -42.044   9.383  41.092  1.00145.78
ATOM   1023  CB  ASN C 139     -41.833   6.667  42.193  1.00145.78
ATOM   1024  CG  ASN C 139     -42.776   5.483  42.162  1.00145.78
ATOM   1026  ND2 ASN C 139     -44.083   5.774  42.392  1.00145.78
ATOM   1025  OD1 ASN C 139     -42.370   4.346  41.929  1.00145.78
ATOM   1029  N   THR C 140     -39.937   8.839  40.562  1.00122.84
ATOM   1030  CA  THR C 140     -39.507  10.189  40.772  1.00122.84
ATOM   1034  C   THR C 140     -40.047  11.134  39.740  1.00122.84
ATOM   1035  O   THR C 140     -39.768  11.011  38.548  1.00122.84
ATOM   1031  CB  THR C 140     -38.016  10.307  40.752  1.00122.84
ATOM   1033  CG2 THR C 140     -37.643  11.785  40.853  1.00122.84
ATOM   1032  OG1 THR C 140     -37.445   9.561  41.816  1.00122.84
ATOM   1036  N   ALA C 141     -40.850  12.124  40.185  1.00241.87
ATOM   1037  CA  ALA C 141     -41.263  13.165  39.284  1.00241.87
ATOM   1039  C   ALA C 141     -42.130  12.594  38.214  1.00241.87
ATOM   1040  O   ALA C 141     -42.577  11.458  38.326  1.00241.87
ATOM   1038  CB  ALA C 141     -40.084  13.899  38.621  1.00241.87
ATOM   1041  N   PRO C 142     -42.501  13.400  37.243  1.00160.97
ATOM   1042  CA  PRO C 142     -43.229  12.870  36.118  1.00160.97
ATOM   1046  C   PRO C 142     -42.314  12.108  35.209  1.00160.97
ATOM   1047  O   PRO C 142     -41.741  12.690  34.289  1.00160.97
ATOM   1044  CB  PRO C 142     -43.899  14.063  35.445  1.00160.97
ATOM   1045  CG  PRO C 142     -44.049  15.084  36.587  1.00160.97
ATOM   1043  CD  PRO C 142     -42.880  14.770  37.537  1.00160.97
ATOM   1048  N   GLU C 143     -42.183  10.804  35.465  1.00154.02
ATOM   1049  CA  GLU C 143     -41.388   9.840  34.775  1.00154.02
ATOM   1055  C   GLU C 143     -42.143   9.230  33.639  1.00154.02
ATOM   1056  O   GLU C 143     -41.567   8.451  32.889  1.00154.02
ATOM   1050  CB  GLU C 143     -40.932   8.693  35.695  1.00154.02
ATOM   1051  CG  GLU C 143     -40.003   7.687  35.014  1.00154.02
ATOM   1052  CD  GLU C 143     -38.622   8.314  34.904  1.00154.02
ATOM   1053  OE1 GLU C 143     -38.462   9.485  35.341  1.00154.02
ATOM   1054  OE2 GLU C 143     -37.706   7.627  34.377  1.00154.02
ATOM   1057  N   GLY C 144     -43.456   9.512  33.533  1.00 58.21
ATOM   1058  CA  GLY C 144     -44.386   8.803  32.697  1.00 58.21
ATOM   1059  C   GLY C 144     -44.002   8.711  31.250  1.00 58.21
ATOM   1060  O   GLY C 144     -44.203   7.663  30.640  1.00 58.21
ATOM   1061  N   VAL C 145     -43.479   9.783  30.635  1.00 43.61
ATOM   1062  CA  VAL C 145     -43.183   9.716  29.231  1.00 43.61
ATOM   1066  C   VAL C 145     -42.108   8.701  28.956  1.00 43.61
ATOM   1067  O   VAL C 145     -42.198   7.923  28.009  1.00 43.61
ATOM   1063  CB  VAL C 145     -42.720  11.039  28.689  1.00 43.61
ATOM   1064  CG1 VAL C 145     -42.388  10.875  27.195  1.00 43.61
ATOM   1065  CG2 VAL C 145     -43.808  12.090  28.974  1.00 43.61
ATOM   1068  N   GLN C 146     -41.062   8.707  29.797  1.00107.41
ATOM   1069  CA  GLN C 146     -39.852   7.933  29.714  1.00107.41
ATOM   1075  C   GLN C 146     -39.971   6.449  29.980  1.00107.41
ATOM   1076  O   GLN C 146     -39.072   5.732  29.547  1.00107.41
ATOM   1070  CB  GLN C 146     -38.742   8.433  30.655  1.00107.41
ATOM   1071  CG  GLN C 146     -38.119   9.765  30.244  1.00107.41
ATOM   1072  CD  GLN C 146     -36.919  10.001  31.151  1.00107.41
ATOM   1074  NE2 GLN C 146     -35.694   9.800  30.594  1.00107.41
ATOM   1073  OE1 GLN C 146     -37.064  10.342  32.322  1.00107.41
ATOM   1077  N   VAL C 147     -40.977   5.916  30.723  1.00152.33
ATOM   1078  CA  VAL C 147     -40.791   4.536  31.141  1.00152.33
ATOM   1082  C   VAL C 147     -41.786   3.476  30.647  1.00152.33
ATOM   1083  O   VAL C 147     -42.987   3.622  30.889  1.00152.33
ATOM   1079  CB  VAL C 147     -40.733   4.412  32.635  1.00152.33
ATOM   1080  CG1 VAL C 147     -40.574   2.930  33.017  1.00152.33
ATOM   1081  CG2 VAL C 147     -39.595   5.313  33.147  1.00152.33
ATOM   1084  N   SER C 148     -41.215   2.348  30.056  1.00326.82
ATOM   1085  CA  SER C 148     -41.635   1.099  29.443  1.00326.82
ATOM   1088  C   SER C 148     -40.700   0.137  30.105  1.00326.82
ATOM   1089  O   SER C 148     -39.657   0.585  30.593  1.00326.82
ATOM   1086  CB  SER C 148     -41.337   1.053  27.936  1.00326.82
ATOM   1087  OG  SER C 148     -41.976   2.143  27.287  1.00326.82
ATOM   1090  N   THR C 149     -41.013  -1.169  30.219  1.00183.55
ATOM   1091  CA  THR C 149     -40.059  -2.031  30.871  1.00183.55
ATOM   1095  C   THR C 149     -40.097  -3.371  30.212  1.00183.55
ATOM   1096  O   THR C 149     -40.850  -3.594  29.267  1.00183.55
ATOM   1092  CB  THR C 149     -40.266  -2.293  32.343  1.00183.55
ATOM   1094  CG2 THR C 149     -40.552  -0.966  33.061  1.00183.55
ATOM   1093  OG1 THR C 149     -41.344  -3.191  32.561  1.00183.55
ATOM   1097  N   ASP C 150     -39.238  -4.296  30.700  1.00 76.95
ATOM   1098  CA  ASP C 150     -39.153  -5.629  30.178  1.00 76.95
ATOM   1103  C   ASP C 150     -39.260  -6.567  31.345  1.00 76.95
ATOM   1104  O   ASP C 150     -38.627  -6.354  32.379  1.00 76.95
ATOM   1099  CB  ASP C 150     -37.806  -5.907  29.487  1.00 76.95
ATOM   1100  CG  ASP C 150     -37.843  -7.294  28.861  1.00 76.95
ATOM   1101  OD1 ASP C 150     -38.940  -7.919  28.860  1.00 76.95
ATOM   1102  OD2 ASP C 150     -36.774  -7.744  28.373  1.00 76.95
ATOM   1105  N   ILE C 151     -40.064  -7.645  31.212  1.00128.05
ATOM   1106  CA  ILE C 151     -40.230  -8.567  32.307  1.00128.05
ATOM   1111  C   ILE C 151     -38.929  -9.214  32.663  1.00128.05
ATOM   1112  O   ILE C 151     -38.601  -9.346  33.843  1.00128.05
ATOM   1107  CB  ILE C 151     -41.143  -9.734  32.059  1.00128.05
ATOM   1108  CG1 ILE C 151     -42.601  -9.323  31.851  1.00128.05
ATOM   1109  CG2 ILE C 151     -40.976 -10.681  33.254  1.00128.05
ATOM   1110  CD1 ILE C 151     -43.484 -10.505  31.448  1.00128.05
ATOM   1113  N   ALA C 152     -38.148  -9.642  31.657  1.00 47.89
ATOM   1114  CA  ALA C 152     -36.936 -10.365  31.941  1.00 47.89
ATOM   1116  C   ALA C 152     -36.045  -9.491  32.756  1.00 47.89
ATOM   1117  O   ALA C 152     -35.371  -9.970  33.667  1.00 47.89
ATOM   1115  CB  ALA C 152     -36.164 -10.770  30.673  1.00 47.89
ATOM   1118  N   SER C 153     -35.994  -8.185  32.432  1.00 95.60
ATOM   1119  CA  SER C 153     -35.145  -7.278  33.149  1.00 95.60
ATOM   1122  C   SER C 153     -35.646  -7.066  34.552  1.00 95.60
ATOM   1123  O   SER C 153     -34.857  -7.071  35.496  1.00 95.60
ATOM   1120  CB  SER C 153     -35.032  -5.902  32.467  1.00 95.60
ATOM   1121  OG  SER C 153     -36.293  -5.251  32.437  1.00 95.60
ATOM   1124  N   TYR C 154     -36.971  -6.856  34.723  1.00100.81
ATOM   1125  CA  TYR C 154     -37.565  -6.569  36.007  1.00100.81
ATOM   1134  C   TYR C 154     -37.505  -7.734  36.948  1.00100.81
ATOM   1135  O   TYR C 154     -37.068  -7.593  38.090  1.00100.81
ATOM   1126  CB  TYR C 154     -39.038  -6.151  35.827  1.00100.81
ATOM   1127  CG  TYR C 154     -39.768  -6.079  37.126  1.00100.81
ATOM   1128  CD1 TYR C 154     -39.612  -5.016  37.989  1.00100.81
ATOM   1129  CD2 TYR C 154     -40.647  -7.083  37.464  1.00100.81
ATOM   1130  CE1 TYR C 154     -40.315  -4.972  39.172  1.00100.81
ATOM   1131  CE2 TYR C 154     -41.349  -7.044  38.644  1.00100.81
ATOM   1132  CZ  TYR C 154     -41.185  -5.986  39.501  1.00100.81
ATOM   1133  OH  TYR C 154     -41.913  -5.946  40.710  1.00100.81
ATOM   1136  N   LEU C 155     -37.902  -8.931  36.479  1.00 95.57
ATOM   1137  CA  LEU C 155     -37.972 -10.090  37.328  1.00 95.57
ATOM   1142  C   LEU C 155     -36.605 -10.377  37.866  1.00 95.57
ATOM   1143  O   LEU C 155     -36.442 -10.682  39.047  1.00 95.57
ATOM   1138  CB  LEU C 155     -38.373 -11.346  36.547  1.00 95.57
ATOM   1139  CG  LEU C 155     -38.535 -12.571  37.453  1.00 95.57
ATOM   1140  CD1 LEU C 155     -39.882 -12.536  38.189  1.00 95.57
ATOM   1141  CD2 LEU C 155     -38.247 -13.870  36.699  1.00 95.57
ATOM   1144  N   SER C 156     -35.586 -10.274  36.995  1.00 84.87
ATOM   1145  CA  SER C 156     -34.236 -10.596  37.351  1.00 84.87
ATOM   1148  C   SER C 156     -33.777  -9.698  38.458  1.00 84.87
ATOM   1149  O   SER C 156     -33.100 -10.146  39.380  1.00 84.87
ATOM   1146  CB  SER C 156     -33.263 -10.438  36.172  1.00 84.87
ATOM   1147  OG  SER C 156     -31.949 -10.785  36.578  1.00 84.87
ATOM   1150  N   PHE C 157     -34.152  -8.406  38.409  1.00 82.56
ATOM   1151  CA  PHE C 157     -33.743  -7.450  39.404  1.00 82.56
ATOM   1159  C   PHE C 157     -34.291  -7.885  40.729  1.00 82.56
ATOM   1160  O   PHE C 157     -33.603  -7.793  41.744  1.00 82.56
ATOM   1152  CB  PHE C 157     -34.271  -6.036  39.092  1.00 82.56
ATOM   1153  CG  PHE C 157     -34.038  -5.156  40.272  1.00 82.56
ATOM   1154  CD1 PHE C 157     -32.781  -4.688  40.578  1.00 82.56
ATOM   1155  CD2 PHE C 157     -35.100  -4.781  41.064  1.00 82.56
ATOM   1156  CE1 PHE C 157     -32.591  -3.871  41.668  1.00 82.56
ATOM   1157  CE2 PHE C 157     -34.915  -3.967  42.154  1.00 82.56
ATOM   1158  CZ  PHE C 157     -33.656  -3.511  42.457  1.00 82.56
ATOM   1161  N   VAL C 158     -35.555  -8.359  40.746  1.00 60.65
ATOM   1162  CA  VAL C 158     -36.231  -8.786  41.942  1.00 60.65
ATOM   1166  C   VAL C 158     -35.520  -9.970  42.519  1.00 60.65
ATOM   1167  O   VAL C 158     -35.279 -10.033  43.725  1.00 60.65
ATOM   1163  CB  VAL C 158     -37.627  -9.267  41.668  1.00 60.65
ATOM   1164  CG1 VAL C 158     -38.268  -9.705  42.996  1.00 60.65
ATOM   1165  CG2 VAL C 158     -38.392  -8.187  40.896  1.00 60.65
ATOM   1168  N   MET C 159     -35.182 -10.954  41.661  1.00 60.33
ATOM   1169  CA  MET C 159     -34.570 -12.177  42.097  1.00 60.33
ATOM   1174  C   MET C 159     -33.214 -11.904  42.665  1.00 60.33
ATOM   1175  O   MET C 159     -32.832 -12.519  43.659  1.00 60.33
ATOM   1170  CB  MET C 159     -34.428 -13.199  40.961  1.00 60.33
ATOM   1171  CG  MET C 159     -35.786 -13.736  40.515  1.00 60.33
ATOM   1172  SD  MET C 159     -35.757 -14.954  39.173  1.00 60.33
ATOM   1173  CE  MET C 159     -37.558 -15.161  39.252  1.00 60.33
ATOM   1176  N   ALA C 160     -32.443 -10.996  42.030  1.00 44.19
ATOM   1177  CA  ALA C 160     -31.114 -10.678  42.479  1.00 44.19
ATOM   1179  C   ALA C 160     -31.171 -10.027  43.829  1.00 44.19
ATOM   1180  O   ALA C 160     -30.430 -10.389  44.740  1.00 44.19
ATOM   1178  CB  ALA C 160     -30.386  -9.701  41.538  1.00 44.19
ATOM   1181  N   LEU C 161     -32.091  -9.060  43.993  1.00 81.77
ATOM   1182  CA  LEU C 161     -32.221  -8.275  45.189  1.00 81.77
ATOM   1187  C   LEU C 161     -32.596  -9.191  46.320  1.00 81.77
ATOM   1188  O   LEU C 161     -32.049  -9.113  47.419  1.00 81.77
ATOM   1183  CB  LEU C 161     -33.378  -7.270  45.043  1.00 81.77
ATOM   1184  CG  LEU C 161     -33.493  -6.232  46.168  1.00 81.77
ATOM   1185  CD1 LEU C 161     -32.401  -5.161  46.035  1.00 81.77
ATOM   1186  CD2 LEU C 161     -34.911  -5.648  46.255  1.00 81.77
ATOM   1189  N   PHE C 162     -33.551 -10.097  46.048  1.00109.57
ATOM   1190  CA  PHE C 162     -34.144 -11.020  46.977  1.00109.57
ATOM   1198  C   PHE C 162     -33.114 -11.972  47.521  1.00109.57
ATOM   1199  O   PHE C 162     -33.018 -12.150  48.736  1.00109.57
ATOM   1191  CB  PHE C 162     -35.218 -11.822  46.218  1.00109.57
ATOM   1192  CG  PHE C 162     -35.962 -12.815  47.039  1.00109.57
ATOM   1193  CD1 PHE C 162     -36.952 -12.404  47.900  1.00109.57
ATOM   1194  CD2 PHE C 162     -35.695 -14.157  46.903  1.00109.57
ATOM   1195  CE1 PHE C 162     -37.658 -13.324  48.633  1.00109.57
ATOM   1196  CE2 PHE C 162     -36.396 -15.083  47.631  1.00109.57
ATOM   1197  CZ  PHE C 162     -37.374 -14.658  48.489  1.00109.57
ATOM   1200  N   MET C 163     -32.333 -12.628  46.634  1.00 72.47
ATOM   1201  CA  MET C 163     -31.341 -13.590  47.047  1.00 72.47
ATOM   1206  C   MET C 163     -30.215 -12.916  47.767  1.00 72.47
ATOM   1207  O   MET C 163     -29.733 -13.423  48.777  1.00 72.47
ATOM   1202  CB  MET C 163     -30.702 -14.358  45.884  1.00 72.47
ATOM   1203  CG  MET C 163     -29.748 -15.468  46.333  1.00 72.47
ATOM   1204  SD  MET C 163     -29.034 -16.442  44.973  1.00 72.47
ATOM   1205  CE  MET C 163     -30.478 -17.522  44.765  1.00 72.47
ATOM   1208  N   ALA C 164     -29.770 -11.751  47.256  1.00 37.03
ATOM   1209  CA  ALA C 164     -28.642 -11.053  47.810  1.00 37.03
ATOM   1211  C   ALA C 164     -28.943 -10.637  49.218  1.00 37.03
ATOM   1212  O   ALA C 164     -28.086 -10.732  50.094  1.00 37.03
ATOM   1210  CB  ALA C 164     -28.281  -9.784  47.020  1.00 37.03
ATOM   1213  N   PHE C 165     -30.167 -10.145  49.478  1.00 71.11
ATOM   1214  CA  PHE C 165     -30.527  -9.738  50.808  1.00 71.11
ATOM   1222  C   PHE C 165     -30.583 -10.915  51.724  1.00 71.11
ATOM   1223  O   PHE C 165     -30.279 -10.792  52.908  1.00 71.11
ATOM   1215  CB  PHE C 165     -31.860  -8.978  50.907  1.00 71.11
ATOM   1216  CG  PHE C 165     -31.556  -7.553  50.602  1.00 71.11
ATOM   1217  CD1 PHE C 165     -31.530  -7.082  49.309  1.00 71.11
ATOM   1218  CD2 PHE C 165     -31.282  -6.687  51.634  1.00 71.11
ATOM   1219  CE1 PHE C 165     -31.241  -5.760  49.062  1.00 71.11
ATOM   1220  CE2 PHE C 165     -30.993  -5.367  51.391  1.00 71.11
ATOM   1221  CZ  PHE C 165     -30.973  -4.900  50.101  1.00 71.11
ATOM   1224  N   GLY C 166     -31.021 -12.083  51.220  1.00 26.93
ATOM   1225  CA  GLY C 166     -31.092 -13.226  52.078  1.00 26.93
ATOM   1226  C   GLY C 166     -29.708 -13.552  52.557  1.00 26.93
ATOM   1227  O   GLY C 166     -29.518 -13.861  53.732  1.00 26.93
ATOM   1228  N   VAL C 167     -28.710 -13.517  51.647  1.00 53.40
ATOM   1229  CA  VAL C 167     -27.350 -13.833  51.996  1.00 53.40
ATOM   1233  C   VAL C 167     -26.734 -12.771  52.872  1.00 53.40
ATOM   1234  O   VAL C 167     -25.956 -13.088  53.770  1.00 53.40
ATOM   1230  CB  VAL C 167     -26.449 -14.098  50.818  1.00 53.40
ATOM   1231  CG1 VAL C 167     -26.971 -15.354  50.097  1.00 53.40
ATOM   1232  CG2 VAL C 167     -26.364 -12.853  49.921  1.00 53.40
ATOM   1235  N   SER C 168     -27.051 -11.478  52.636  1.00 51.18
ATOM   1236  CA  SER C 168     -26.460 -10.377  53.359  1.00 51.18
ATOM   1239  C   SER C 168     -26.869 -10.409  54.808  1.00 51.18
ATOM   1240  O   SER C 168     -26.167  -9.866  55.660  1.00 51.18
ATOM   1237  CB  SER C 168     -26.872  -9.011  52.784  1.00 51.18
ATOM   1238  OG  SER C 168     -26.264  -7.962  53.525  1.00 51.18
ATOM   1241  N   PHE C 169     -28.037 -11.004  55.112  1.00102.16
ATOM   1242  CA  PHE C 169     -28.569 -11.155  56.446  1.00102.16
ATOM   1250  C   PHE C 169     -27.797 -12.165  57.242  1.00102.16
ATOM   1251  O   PHE C 169     -27.840 -12.143  58.469  1.00102.16
ATOM   1243  CB  PHE C 169     -30.061 -11.540  56.496  1.00102.16
ATOM   1244  CG  PHE C 169     -30.843 -10.270  56.510  1.00102.16
ATOM   1245  CD1 PHE C 169     -30.933  -9.465  55.400  1.00102.16
ATOM   1246  CD2 PHE C 169     -31.500  -9.896  57.661  1.00102.16
ATOM   1247  CE1 PHE C 169     -31.664  -8.299  55.442  1.00102.16
ATOM   1248  CE2 PHE C 169     -32.232  -8.733  57.710  1.00102.16
ATOM   1249  CZ  PHE C 169     -32.314  -7.931  56.597  1.00102.16
ATOM   1252  N   GLU C 170     -27.172 -13.141  56.562  1.00142.09
ATOM   1253  CA  GLU C 170     -26.394 -14.196  57.156  1.00142.09
ATOM   1259  C   GLU C 170     -25.117 -13.663  57.738  1.00142.09
ATOM   1260  O   GLU C 170     -24.560 -14.256  58.661  1.00142.09
ATOM   1254  CB  GLU C 170     -26.004 -15.284  56.142  1.00142.09
ATOM   1255  CG  GLU C 170     -27.195 -16.108  55.654  1.00142.09
ATOM   1256  CD  GLU C 170     -27.632 -17.005  56.803  1.00142.09
ATOM   1257  OE1 GLU C 170     -28.072 -16.462  57.852  1.00142.09
ATOM   1258  OE2 GLU C 170     -27.525 -18.247  56.647  1.00142.09
ATOM   1261  N   VAL C 171     -24.615 -12.532  57.208  1.00 59.88
ATOM   1262  CA  VAL C 171     -23.316 -12.010  57.547  1.00 59.88
ATOM   1266  C   VAL C 171     -23.158 -11.838  59.029  1.00 59.88
ATOM   1267  O   VAL C 171     -22.134 -12.264  59.561  1.00 59.88
ATOM   1263  CB  VAL C 171     -23.044 -10.675  56.917  1.00 59.88
ATOM   1264  CG1 VAL C 171     -21.674 -10.174  57.407  1.00 59.88
ATOM   1265  CG2 VAL C 171     -23.156 -10.819  55.390  1.00 59.88
ATOM   1268  N   PRO C 172     -24.082 -11.269  59.748  1.00 96.94
ATOM   1269  CA  PRO C 172     -23.853 -11.083  61.149  1.00 96.94
ATOM   1273  C   PRO C 172     -23.688 -12.362  61.913  1.00 96.94
ATOM   1274  O   PRO C 172     -23.099 -12.299  62.979  1.00 96.94
ATOM   1271  CB  PRO C 172     -24.998 -10.200  61.641  1.00 96.94
ATOM   1272  CG  PRO C 172     -25.365  -9.368  60.397  1.00 96.94
ATOM   1270  CD  PRO C 172     -24.987 -10.266  59.204  1.00 96.94
ATOM   1275  N   VAL C 173     -24.265 -13.501  61.486  1.00 78.82
ATOM   1276  CA  VAL C 173     -24.071 -14.734  62.214  1.00 78.82
ATOM   1280  C   VAL C 173     -22.747 -15.390  61.941  1.00 78.82
ATOM   1281  O   VAL C 173     -22.111 -15.914  62.855  1.00 78.82
ATOM   1277  CB  VAL C 173     -25.157 -15.752  62.004  1.00 78.82
ATOM   1278  CG1 VAL C 173     -26.460 -15.168  62.570  1.00 78.82
ATOM   1279  CG2 VAL C 173     -25.226 -16.156  60.524  1.00 78.82
ATOM   1282  N   ALA C 174     -22.307 -15.420  60.668  1.00 45.81
ATOM   1283  CA  ALA C 174     -21.070 -16.074  60.330  1.00 45.81
ATOM   1285  C   ALA C 174     -19.953 -15.335  60.991  1.00 45.81
ATOM   1286  O   ALA C 174     -19.029 -15.943  61.531  1.00 45.81
ATOM   1284  CB  ALA C 174     -20.789 -16.075  58.819  1.00 45.81
ATOM   1287  N   ILE C 175     -20.020 -13.990  60.954  1.00 98.21
ATOM   1288  CA  ILE C 175     -19.001 -13.156  61.511  1.00 98.21
ATOM   1293  C   ILE C 175     -18.954 -13.320  63.002  1.00 98.21
ATOM   1294  O   ILE C 175     -17.876 -13.497  63.566  1.00 98.21
ATOM   1289  CB  ILE C 175     -19.195 -11.699  61.193  1.00 98.21
ATOM   1290  CG1 ILE C 175     -17.959 -10.899  61.635  1.00 98.21
ATOM   1291  CG2 ILE C 175     -20.519 -11.229  61.816  1.00 98.21
ATOM   1292  CD1 ILE C 175     -16.698 -11.265  60.855  1.00 98.21
ATOM   1295  N   VAL C 176     -20.122 -13.316  63.680  1.00 85.91
ATOM   1296  CA  VAL C 176     -20.170 -13.412  65.113  1.00 85.91
ATOM   1300  C   VAL C 176     -19.529 -14.687  65.537  1.00 85.91
ATOM   1301  O   VAL C 176     -18.891 -14.746  66.585  1.00 85.91
ATOM   1297  CB  VAL C 176     -21.550 -13.457  65.702  1.00 85.91
ATOM   1298  CG1 VAL C 176     -21.421 -13.843  67.185  1.00 85.91
ATOM   1299  CG2 VAL C 176     -22.200 -12.085  65.536  1.00 85.91
ATOM   1302  N   LEU C 177     -19.738 -15.750  64.748  1.00100.92
ATOM   1303  CA  LEU C 177     -19.229 -17.066  64.999  1.00100.92
ATOM   1308  C   LEU C 177     -17.736 -17.059  64.914  1.00100.92
ATOM   1309  O   LEU C 177     -17.067 -17.746  65.685  1.00100.92
ATOM   1304  CB  LEU C 177     -19.697 -18.060  63.921  1.00100.92
ATOM   1305  CG  LEU C 177     -19.311 -19.527  64.173  1.00100.92
ATOM   1306  CD1 LEU C 177     -20.254 -20.188  65.190  1.00100.92
ATOM   1307  CD2 LEU C 177     -19.189 -20.308  62.861  1.00100.92
ATOM   1310  N   LEU C 178     -17.190 -16.338  63.914  1.00 70.81
ATOM   1311  CA  LEU C 178     -15.778 -16.251  63.684  1.00 70.81
ATOM   1316  C   LEU C 178     -15.135 -15.483  64.806  1.00 70.81
ATOM   1317  O   LEU C 178     -14.106 -15.886  65.344  1.00 70.81
ATOM   1312  CB  LEU C 178     -15.449 -15.509  62.375  1.00 70.81
ATOM   1313  CG  LEU C 178     -15.832 -16.277  61.095  1.00 70.81
ATOM   1314  CD1 LEU C 178     -15.473 -15.468  59.838  1.00 70.81
ATOM   1315  CD2 LEU C 178     -15.213 -17.682  61.079  1.00 70.81
ATOM   1318  N   CYS C 179     -15.753 -14.351  65.196  1.00116.34
ATOM   1319  CA  CYS C 179     -15.215 -13.467  66.198  1.00116.34
ATOM   1322  C   CYS C 179     -15.147 -14.164  67.517  1.00116.34
ATOM   1323  O   CYS C 179     -14.196 -13.979  68.276  1.00116.34
ATOM   1320  CB  CYS C 179     -16.095 -12.238  66.461  1.00116.34
ATOM   1321  SG  CYS C 179     -16.210 -11.075  65.080  1.00116.34
ATOM   1324  N   TRP C 180     -16.193 -14.949  67.828  1.00143.55
ATOM   1325  CA  TRP C 180     -16.332 -15.666  69.062  1.00143.55
ATOM   1336  C   TRP C 180     -15.243 -16.683  69.146  1.00143.55
ATOM   1337  O   TRP C 180     -14.572 -16.805  70.169  1.00143.55
ATOM   1326  CB  TRP C 180     -17.687 -16.397  69.109  1.00143.55
ATOM   1327  CG  TRP C 180     -17.937 -17.253  70.325  1.00143.55
ATOM   1329  CD1 TRP C 180     -18.378 -16.907  71.568  1.00143.55
ATOM   1328  CD2 TRP C 180     -17.760 -18.674  70.335  1.00143.55
ATOM   1331  CE2 TRP C 180     -18.111 -19.126  71.606  1.00143.55
ATOM   1332  CE3 TRP C 180     -17.343 -19.534  69.361  1.00143.55
ATOM   1330  NE1 TRP C 180     -18.489 -18.030  72.354  1.00143.55
ATOM   1333  CZ2 TRP C 180     -18.049 -20.454  71.926  1.00143.55
ATOM   1334  CZ3 TRP C 180     -17.277 -20.870  69.686  1.00143.55
ATOM   1335  CH2 TRP C 180     -17.624 -21.321  70.942  1.00143.55
ATOM   1338  N   MET C 181     -15.033 -17.408  68.033  1.00127.96
ATOM   1339  CA  MET C 181     -14.082 -18.466  67.872  1.00127.96
ATOM   1344  C   MET C 181     -12.706 -17.896  67.976  1.00127.96
ATOM   1345  O   MET C 181     -11.763 -18.610  68.303  1.00127.96
ATOM   1340  CB  MET C 181     -14.286 -19.225  66.552  1.00127.96
ATOM   1341  CG  MET C 181     -13.316 -20.380  66.316  1.00127.96
ATOM   1342  SD  MET C 181     -11.835 -19.947  65.356  1.00127.96
ATOM   1343  CE  MET C 181     -11.330 -21.660  65.020  1.00127.96
ATOM   1346  N   GLY C 182     -12.547 -16.599  67.657  1.00 44.13
ATOM   1347  CA  GLY C 182     -11.279 -15.950  67.824  1.00 44.13
ATOM   1348  C   GLY C 182     -10.569 -15.882  66.511  1.00 44.13
ATOM   1349  O   GLY C 182      -9.398 -15.508  66.457  1.00 44.13
ATOM   1350  N   ILE C 183     -11.245 -16.276  65.416  1.00 80.16
ATOM   1351  CA  ILE C 183     -10.614 -16.192  64.132  1.00 80.16
ATOM   1356  C   ILE C 183     -10.392 -14.758  63.726  1.00 80.16
ATOM   1357  O   ILE C 183      -9.301 -14.426  63.263  1.00 80.16
ATOM   1352  CB  ILE C 183     -11.322 -16.971  63.057  1.00 80.16
ATOM   1353  CG1 ILE C 183     -10.589 -16.839  61.711  1.00 80.16
ATOM   1354  CG2 ILE C 183     -12.800 -16.593  63.048  1.00 80.16
ATOM   1355  CD1 ILE C 183     -11.089 -17.815  60.647  1.00 80.16
ATOM   1358  N   THR C 184     -11.397 -13.865  63.890  1.00145.42
ATOM   1359  CA  THR C 184     -11.204 -12.475  63.545  1.00145.42
ATOM   1363  C   THR C 184     -11.490 -11.651  64.756  1.00145.42
ATOM   1364  O   THR C 184     -12.159 -12.099  65.687  1.00145.42
ATOM   1360  CB  THR C 184     -12.110 -11.912  62.481  1.00145.42
ATOM   1362  CG2 THR C 184     -11.911 -12.669  61.163  1.00145.42
ATOM   1361  OG1 THR C 184     -13.464 -11.966  62.900  1.00145.42
ATOM   1365  N   SER C 185     -10.978 -10.402  64.752  1.00 64.31
ATOM   1366  CA  SER C 185     -11.157  -9.498  65.852  1.00 64.31
ATOM   1369  C   SER C 185     -12.025  -8.374  65.373  1.00 64.31
ATOM   1370  O   SER C 185     -12.053  -8.043  64.189  1.00 64.31
ATOM   1367  CB  SER C 185      -9.833  -8.870  66.324  1.00 64.31
ATOM   1368  OG  SER C 185     -10.057  -7.985  67.412  1.00 64.31
ATOM   1371  N   PRO C 186     -12.728  -7.785  66.303  1.00101.65
ATOM   1372  CA  PRO C 186     -13.650  -6.705  66.055  1.00101.65
ATOM   1376  C   PRO C 186     -12.946  -5.540  65.435  1.00101.65
ATOM   1377  O   PRO C 186     -13.571  -4.786  64.692  1.00101.65
ATOM   1374  CB  PRO C 186     -14.223  -6.358  67.431  1.00101.65
ATOM   1375  CG  PRO C 186     -14.072  -7.653  68.257  1.00101.65
ATOM   1373  CD  PRO C 186     -12.885  -8.380  67.620  1.00101.65
ATOM   1378  N   GLU C 187     -11.662  -5.348  65.781  1.00 94.02
ATOM   1379  CA  GLU C 187     -10.860  -4.285  65.252  1.00 94.02
ATOM   1385  C   GLU C 187     -10.582  -4.564  63.812  1.00 94.02
ATOM   1386  O   GLU C 187     -10.478  -3.644  63.003  1.00 94.02
ATOM   1380  CB  GLU C 187      -9.522  -4.123  65.989  1.00 94.02
ATOM   1381  CG  GLU C 187      -9.678  -3.494  67.376  1.00 94.02
ATOM   1382  CD  GLU C 187     -10.478  -4.448  68.251  1.00 94.02
ATOM   1383  OE1 GLU C 187      -9.858  -5.368  68.844  1.00 94.02
ATOM   1384  OE2 GLU C 187     -11.724  -4.274  68.332  1.00 94.02
ATOM   1387  N   ASP C 188     -10.451  -5.855  63.463  1.00 94.05
ATOM   1388  CA  ASP C 188     -10.126  -6.278  62.133  1.00 94.05
ATOM   1393  C   ASP C 188     -11.202  -5.803  61.204  1.00 94.05
ATOM   1394  O   ASP C 188     -10.914  -5.341  60.101  1.00 94.05
ATOM   1389  CB  ASP C 188     -10.059  -7.813  62.029  1.00 94.05
ATOM   1390  CG  ASP C 188      -9.376  -8.181  60.724  1.00 94.05
ATOM   1391  OD1 ASP C 188      -9.044  -7.244  59.950  1.00 94.05
ATOM   1392  OD2 ASP C 188      -9.172  -9.402  60.488  1.00 94.05
ATOM   1395  N   LEU C 189     -12.478  -5.914  61.620  1.00100.90
ATOM   1396  CA  LEU C 189     -13.579  -5.481  60.806  1.00100.90
ATOM   1401  C   LEU C 189     -13.530  -3.989  60.673  1.00100.90
ATOM   1402  O   LEU C 189     -13.842  -3.440  59.617  1.00100.90
ATOM   1397  CB  LEU C 189     -14.955  -5.835  61.399  1.00100.90
ATOM   1398  CG  LEU C 189     -15.195  -7.349  61.554  1.00100.90
ATOM   1399  CD1 LEU C 189     -14.332  -7.939  62.673  1.00100.90
ATOM   1400  CD2 LEU C 189     -16.682  -7.670  61.736  1.00100.90
ATOM   1403  N   ARG C 190     -13.146  -3.298  61.763  1.00 58.41
ATOM   1404  CA  ARG C 190     -13.114  -1.863  61.803  1.00 58.41
ATOM   1412  C   ARG C 190     -12.101  -1.343  60.834  1.00 58.41
ATOM   1413  O   ARG C 190     -12.263  -0.245  60.303  1.00 58.41
ATOM   1405  CB  ARG C 190     -12.785  -1.304  63.196  1.00 58.41
ATOM   1406  CG  ARG C 190     -12.797   0.224  63.246  1.00 58.41
ATOM   1407  CD  ARG C 190     -12.661   0.800  64.656  1.00 58.41
ATOM   1408  NE  ARG C 190     -12.520   2.275  64.512  1.00 58.41
ATOM   1409  CZ  ARG C 190     -11.281   2.805  64.297  1.00 58.41
ATOM   1410  NH1 ARG C 190     -10.196   1.980  64.217  1.00 58.41
ATOM   1411  NH2 ARG C 190     -11.126   4.155  64.155  1.00 58.41
ATOM   1414  N   LYS C 191     -10.981  -2.068  60.650  1.00 70.97
ATOM   1415  CA  LYS C 191      -9.950  -1.681  59.723  1.00 70.97
ATOM   1421  C   LYS C 191     -10.401  -1.872  58.299  1.00 70.97
ATOM   1422  O   LYS C 191     -10.103  -1.056  57.430  1.00 70.97
ATOM   1416  CB  LYS C 191      -8.651  -2.482  59.920  1.00 70.97
ATOM   1417  CG  LYS C 191      -7.491  -1.995  59.050  1.00 70.97
ATOM   1418  CD  LYS C 191      -6.127  -2.530  59.491  1.00 70.97
ATOM   1419  CE  LYS C 191      -4.976  -2.088  58.587  1.00 70.97
ATOM   1420  NZ  LYS C 191      -4.819  -0.617  58.647  1.00 70.97
ATOM   1423  N   LYS C 192     -11.132  -2.978  58.049  1.00 98.97
ATOM   1424  CA  LYS C 192     -11.623  -3.467  56.787  1.00 98.97
ATOM   1430  C   LYS C 192     -12.684  -2.565  56.232  1.00 98.97
ATOM   1431  O   LYS C 192     -13.021  -2.645  55.052  1.00 98.97
ATOM   1425  CB  LYS C 192     -12.207  -4.885  56.905  1.00 98.97
ATOM   1426  CG  LYS C 192     -12.548  -5.534  55.563  1.00 98.97
ATOM   1427  CD  LYS C 192     -12.727  -7.049  55.665  1.00 98.97
ATOM   1428  CE  LYS C 192     -13.772  -7.478  56.698  1.00 98.97
ATOM   1429  NZ  LYS C 192     -13.758  -8.950  56.845  1.00 98.97
ATOM   1432  N   ARG C 193     -13.245  -1.686  57.078  1.00 67.37
ATOM   1433  CA  ARG C 193     -14.366  -0.872  56.711  1.00 67.37
ATOM   1441  C   ARG C 193     -14.094  -0.147  55.423  1.00 67.37
ATOM   1442  O   ARG C 193     -14.978  -0.119  54.568  1.00 67.37
ATOM   1434  CB  ARG C 193     -14.686   0.202  57.762  1.00 67.37
ATOM   1435  CG  ARG C 193     -15.290  -0.353  59.052  1.00 67.37
ATOM   1436  CD  ARG C 193     -15.589   0.733  60.088  1.00 67.37
ATOM   1437  NE  ARG C 193     -16.355   0.096  61.196  1.00 67.37
ATOM   1438  CZ  ARG C 193     -17.719   0.114  61.166  1.00 67.37
ATOM   1439  NH1 ARG C 193     -18.369   0.725  60.131  1.00 67.37
ATOM   1440  NH2 ARG C 193     -18.433  -0.469  62.172  1.00 67.37
ATOM   1443  N   PRO C 194     -12.945   0.436  55.211  1.00166.76
ATOM   1444  CA  PRO C 194     -12.719   1.143  53.978  1.00166.76
ATOM   1448  C   PRO C 194     -12.792   0.249  52.779  1.00166.76
ATOM   1449  O   PRO C 194     -13.036   0.761  51.689  1.00166.76
ATOM   1446  CB  PRO C 194     -11.393   1.876  54.164  1.00166.76
ATOM   1447  CG  PRO C 194     -11.336   2.129  55.684  1.00166.76
ATOM   1445  CD  PRO C 194     -12.141   0.968  56.300  1.00166.76
ATOM   1450  N   TYR C 195     -12.489  -1.053  52.937  1.00 61.89
ATOM   1451  CA  TYR C 195     -12.612  -2.043  51.902  1.00 61.89
ATOM   1460  C   TYR C 195     -14.055  -2.400  51.697  1.00 61.89
ATOM   1461  O   TYR C 195     -14.505  -2.602  50.574  1.00 61.89
ATOM   1452  CB  TYR C 195     -11.857  -3.338  52.236  1.00 61.89
ATOM   1453  CG  TYR C 195     -10.406  -3.002  52.223  1.00 61.89
ATOM   1454  CD1 TYR C 195      -9.688  -3.078  51.053  1.00 61.89
ATOM   1455  CD2 TYR C 195      -9.767  -2.603  53.374  1.00 61.89
ATOM   1456  CE1 TYR C 195      -8.349  -2.768  51.032  1.00 61.89
ATOM   1457  CE2 TYR C 195      -8.428  -2.291  53.357  1.00 61.89
ATOM   1458  CZ  TYR C 195      -7.716  -2.375  52.185  1.00 61.89
ATOM   1459  OH  TYR C 195      -6.341  -2.056  52.166  1.00 61.89
ATOM   1462  N   VAL C 196     -14.815  -2.507  52.799  1.00 47.18
ATOM   1463  CA  VAL C 196     -16.182  -2.945  52.785  1.00 47.18
ATOM   1467  C   VAL C 196     -17.025  -1.987  52.005  1.00 47.18
ATOM   1468  O   VAL C 196     -17.960  -2.392  51.316  1.00 47.18
ATOM   1464  CB  VAL C 196     -16.756  -3.017  54.172  1.00 47.18
ATOM   1465  CG1 VAL C 196     -18.248  -3.376  54.080  1.00 47.18
ATOM   1466  CG2 VAL C 196     -15.922  -4.014  54.995  1.00 47.18
ATOM   1469  N   LEU C 197     -16.726  -0.685  52.109  1.00117.60
ATOM   1470  CA  LEU C 197     -17.522   0.315  51.469  1.00117.60
ATOM   1475  C   LEU C 197     -17.446   0.071  49.990  1.00117.60
ATOM   1476  O   LEU C 197     -18.454   0.145  49.289  1.00117.60
ATOM   1471  CB  LEU C 197     -16.993   1.726  51.795  1.00117.60
ATOM   1472  CG  LEU C 197     -17.970   2.885  51.521  1.00117.60
ATOM   1473  CD1 LEU C 197     -17.284   4.246  51.715  1.00117.60
ATOM   1474  CD2 LEU C 197     -18.672   2.745  50.171  1.00117.60
ATOM   1477  N   VAL C 198     -16.240  -0.229  49.462  1.00 47.78
ATOM   1478  CA  VAL C 198     -16.129  -0.487  48.054  1.00 47.78
ATOM   1482  C   VAL C 198     -16.830  -1.777  47.747  1.00 47.78
ATOM   1483  O   VAL C 198     -17.424  -1.922  46.681  1.00 47.78
ATOM   1479  CB  VAL C 198     -14.722  -0.540  47.512  1.00 47.78
ATOM   1480  CG1 VAL C 198     -14.042   0.805  47.824  1.00 47.78
ATOM   1481  CG2 VAL C 198     -13.981  -1.782  48.024  1.00 47.78
ATOM   1484  N   GLY C 199     -16.764  -2.756  48.673  1.00 26.61
ATOM   1485  CA  GLY C 199     -17.381  -4.038  48.464  1.00 26.61
ATOM   1486  C   GLY C 199     -18.870  -3.872  48.342  1.00 26.61
ATOM   1487  O   GLY C 199     -19.493  -4.476  47.472  1.00 26.61
ATOM   1488  N   ALA C 200     -19.476  -3.049  49.221  1.00 38.87
ATOM   1489  CA  ALA C 200     -20.897  -2.836  49.236  1.00 38.87
ATOM   1491  C   ALA C 200     -21.305  -2.203  47.944  1.00 38.87
ATOM   1492  O   ALA C 200     -22.356  -2.526  47.396  1.00 38.87
ATOM   1490  CB  ALA C 200     -21.347  -1.900  50.372  1.00 38.87
ATOM   1493  N   PHE C 201     -20.497  -1.248  47.442  1.00 90.98
ATOM   1494  CA  PHE C 201     -20.767  -0.599  46.190  1.00 90.98
ATOM   1502  C   PHE C 201     -20.598  -1.535  45.040  1.00 90.98
ATOM   1503  O   PHE C 201     -21.282  -1.401  44.028  1.00 90.98
ATOM   1495  CB  PHE C 201     -19.928   0.658  45.902  1.00 90.98
ATOM   1496  CG  PHE C 201     -20.633   1.817  46.518  1.00 90.98
ATOM   1497  CD1 PHE C 201     -21.743   2.344  45.899  1.00 90.98
ATOM   1498  CD2 PHE C 201     -20.194   2.390  47.685  1.00 90.98
ATOM   1499  CE1 PHE C 201     -22.414   3.417  46.439  1.00 90.98
ATOM   1500  CE2 PHE C 201     -20.860   3.464  48.230  1.00 90.98
ATOM   1501  CZ  PHE C 201     -21.972   3.980  47.610  1.00 90.98
ATOM   1504  N   VAL C 202     -19.642  -2.475  45.127  1.00 39.73
ATOM   1505  CA  VAL C 202     -19.419  -3.375  44.030  1.00 39.73
ATOM   1509  C   VAL C 202     -20.650  -4.203  43.808  1.00 39.73
ATOM   1510  O   VAL C 202     -21.098  -4.355  42.673  1.00 39.73
ATOM   1506  CB  VAL C 202     -18.268  -4.309  44.269  1.00 39.73
ATOM   1507  CG1 VAL C 202     -18.200  -5.308  43.100  1.00 39.73
ATOM   1508  CG2 VAL C 202     -16.989  -3.473  44.446  1.00 39.73
ATOM   1511  N   VAL C 203     -21.239  -4.752  44.892  1.00 50.52
ATOM   1512  CA  VAL C 203     -22.400  -5.590  44.768  1.00 50.52
ATOM   1516  C   VAL C 203     -23.526  -4.769  44.230  1.00 50.52
ATOM   1517  O   VAL C 203     -24.291  -5.218  43.375  1.00 50.52
ATOM   1513  CB  VAL C 203     -22.846  -6.205  46.065  1.00 50.52
ATOM   1514  CG1 VAL C 203     -21.723  -7.130  46.566  1.00 50.52
ATOM   1515  CG2 VAL C 203     -23.242  -5.096  47.052  1.00 50.52
ATOM   1518  N   GLY C 204     -23.640  -3.523  44.712  1.00 54.23
ATOM   1519  CA  GLY C 204     -24.692  -2.647  44.285  1.00 54.23
ATOM   1520  C   GLY C 204     -24.561  -2.430  42.815  1.00 54.23
ATOM   1521  O   GLY C 204     -25.557  -2.266  42.122  1.00 54.23
ATOM   1522  N   MET C 205     -23.326  -2.363  42.293  1.00 78.97
ATOM   1523  CA  MET C 205     -23.176  -2.108  40.890  1.00 78.97
ATOM   1528  C   MET C 205     -23.729  -3.245  40.084  1.00 78.97
ATOM   1529  O   MET C 205     -24.417  -3.023  39.087  1.00 78.97
ATOM   1524  CB  MET C 205     -21.703  -1.912  40.496  1.00 78.97
ATOM   1525  CG  MET C 205     -21.511  -1.365  39.079  1.00 78.97
ATOM   1526  SD  MET C 205     -19.780  -0.993  38.663  1.00 78.97
ATOM   1527  CE  MET C 205     -19.676   0.456  39.753  1.00 78.97
ATOM   1530  N   LEU C 206     -23.432  -4.505  40.472  1.00175.31
ATOM   1531  CA  LEU C 206     -23.901  -5.597  39.662  1.00175.31
ATOM   1536  C   LEU C 206     -25.401  -5.739  39.693  1.00175.31
ATOM   1537  O   LEU C 206     -26.056  -5.707  38.652  1.00175.31
ATOM   1532  CB  LEU C 206     -23.297  -6.941  40.102  1.00175.31
ATOM   1533  CG  LEU C 206     -21.781  -7.027  39.856  1.00175.31
ATOM   1534  CD1 LEU C 206     -21.215  -8.381  40.303  1.00175.31
ATOM   1535  CD2 LEU C 206     -21.444  -6.697  38.390  1.00175.31
ATOM   1538  N   LEU C 207     -25.969  -5.902  40.904  1.00163.71
ATOM   1539  CA  LEU C 207     -27.364  -6.167  41.170  1.00163.71
ATOM   1544  C   LEU C 207     -28.253  -4.993  40.929  1.00163.71
ATOM   1545  O   LEU C 207     -29.300  -5.099  40.285  1.00163.71
ATOM   1540  CB  LEU C 207     -27.523  -6.571  42.655  1.00163.71
ATOM   1541  CG  LEU C 207     -28.875  -7.123  43.163  1.00163.71
ATOM   1542  CD1 LEU C 207     -28.760  -7.435  44.664  1.00163.71
ATOM   1543  CD2 LEU C 207     -30.085  -6.223  42.864  1.00163.71
ATOM   1546  N   THR C 208     -27.836  -3.822  41.431  1.00232.69
ATOM   1547  CA  THR C 208     -28.726  -2.717  41.472  1.00232.69
ATOM   1551  C   THR C 208     -28.812  -2.302  40.128  1.00232.69
ATOM   1552  O   THR C 208     -28.133  -2.831  39.248  1.00232.69
ATOM   1548  CB  THR C 208     -28.200  -1.588  42.338  1.00232.69
ATOM   1550  CG2 THR C 208     -27.495  -0.488  41.510  1.00232.69
ATOM   1549  OG1 THR C 208     -29.271  -0.990  43.029  1.00232.69
ATOM   1553  N   PRO C 209     -29.681  -1.358  40.084  1.00535.87
ATOM   1554  CA  PRO C 209     -29.866  -0.724  38.883  1.00535.87
ATOM   1558  C   PRO C 209     -28.503  -0.386  38.437  1.00535.87
ATOM   1559  O   PRO C 209     -27.816   0.473  38.959  1.00535.87
ATOM   1556  CB  PRO C 209     -31.022   0.273  39.222  1.00535.87
ATOM   1557  CG  PRO C 209     -31.913  -0.506  40.161  1.00535.87
ATOM   1555  CD  PRO C 209     -30.937  -1.483  40.805  1.00535.87
ATOM   1560  N   PRO C 210     -29.587  -0.540  37.763  1.00389.71
ATOM   1561  CA  PRO C 210     -29.432   0.128  36.595  1.00389.71
ATOM   1565  C   PRO C 210     -29.023   1.559  36.838  1.00389.71
ATOM   1566  O   PRO C 210     -28.254   2.078  36.041  1.00389.71
ATOM   1563  CB  PRO C 210     -30.666  -0.183  35.748  1.00389.71
ATOM   1564  CG  PRO C 210     -31.091  -1.583  36.251  1.00389.71
ATOM   1562  CD  PRO C 210     -30.022  -1.889  37.335  1.00389.71
ATOM   1567  N   ASP C 211     -29.440   2.161  37.969  1.00166.52
ATOM   1568  CA  ASP C 211     -29.059   3.416  38.477  1.00166.52
ATOM   1573  C   ASP C 211     -28.359   3.349  39.802  1.00166.52
ATOM   1574  O   ASP C 211     -28.387   2.365  40.549  1.00166.52
ATOM   1569  CB  ASP C 211     -30.263   4.361  38.629  1.00166.52
ATOM   1570  CG  ASP C 211     -31.280   3.819  39.636  1.00166.52
ATOM   1571  OD1 ASP C 211     -30.983   2.844  40.371  1.00166.52
ATOM   1572  OD2 ASP C 211     -32.398   4.404  39.677  1.00166.52
ATOM   1575  N   VAL C 212     -27.682   4.480  40.079  1.00 49.41
ATOM   1576  CA  VAL C 212     -26.941   4.805  41.256  1.00 49.41
ATOM   1580  C   VAL C 212     -27.871   4.938  42.420  1.00 49.41
ATOM   1581  O   VAL C 212     -27.511   4.535  43.527  1.00 49.41
ATOM   1577  CB  VAL C 212     -26.205   6.107  41.129  1.00 49.41
ATOM   1578  CG1 VAL C 212     -25.540   6.428  42.478  1.00 49.41
ATOM   1579  CG2 VAL C 212     -25.218   6.000  39.955  1.00 49.41
ATOM   1582  N   PHE C 213     -29.089   5.503  42.222  1.00183.84
ATOM   1583  CA  PHE C 213     -29.932   5.706  43.370  1.00183.84
ATOM   1591  C   PHE C 213     -30.203   4.368  43.971  1.00183.84
ATOM   1592  O   PHE C 213     -30.158   4.216  45.188  1.00183.84
ATOM   1584  CB  PHE C 213     -31.312   6.364  43.151  1.00183.84
ATOM   1585  CG  PHE C 213     -31.744   6.698  44.548  1.00183.84
ATOM   1586  CD1 PHE C 213     -32.373   5.774  45.352  1.00183.84
ATOM   1587  CD2 PHE C 213     -31.490   7.939  45.082  1.00183.84
ATOM   1588  CE1 PHE C 213     -32.741   6.065  46.642  1.00183.84
ATOM   1589  CE2 PHE C 213     -31.862   8.243  46.373  1.00183.84
ATOM   1590  CZ  PHE C 213     -32.486   7.308  47.159  1.00183.84
ATOM   1593  N   SER C 214     -30.517   3.358  43.145  1.00 73.57
ATOM   1594  CA  SER C 214     -30.788   2.070  43.705  1.00 73.57
ATOM   1597  C   SER C 214     -29.516   1.477  44.227  1.00 73.57
ATOM   1598  O   SER C 214     -29.546   0.701  45.176  1.00 73.57
ATOM   1595  CB  SER C 214     -31.397   1.071  42.702  1.00 73.57
ATOM   1596  OG  SER C 214     -31.726  -0.143  43.362  1.00 73.57
ATOM   1599  N   GLN C 215     -28.358   1.790  43.612  1.00 64.24
ATOM   1600  CA  GLN C 215     -27.129   1.172  44.033  1.00 64.24
ATOM   1606  C   GLN C 215     -26.873   1.549  45.457  1.00 64.24
ATOM   1607  O   GLN C 215     -26.519   0.699  46.272  1.00 64.24
ATOM   1601  CB  GLN C 215     -25.912   1.647  43.224  1.00 64.24
ATOM   1602  CG  GLN C 215     -24.601   0.994  43.664  1.00 64.24
ATOM   1603  CD  GLN C 215     -23.472   1.608  42.848  1.00 64.24
ATOM   1605  NE2 GLN C 215     -23.764   2.753  42.172  1.00 64.24
ATOM   1604  OE1 GLN C 215     -22.357   1.089  42.818  1.00 64.24
ATOM   1608  N   THR C 216     -27.048   2.844  45.786  1.00130.39
ATOM   1609  CA  THR C 216     -26.828   3.331  47.119  1.00130.39
ATOM   1613  C   THR C 216     -27.867   2.749  48.025  1.00130.39
ATOM   1614  O   THR C 216     -27.568   2.320  49.137  1.00130.39
ATOM   1610  CB  THR C 216     -26.899   4.829  47.229  1.00130.39
ATOM   1612  CG2 THR C 216     -25.842   5.440  46.289  1.00130.39
ATOM   1611  OG1 THR C 216     -28.192   5.297  46.881  1.00130.39
ATOM   1615  N   LEU C 217     -29.110   2.647  47.526  1.00110.86
ATOM   1616  CA  LEU C 217     -30.250   2.243  48.290  1.00110.86
ATOM   1621  C   LEU C 217     -29.930   0.895  48.863  1.00110.86
ATOM   1622  O   LEU C 217     -30.364   0.570  49.970  1.00110.86
ATOM   1617  CB  LEU C 217     -31.483   2.120  47.377  1.00110.86
ATOM   1618  CG  LEU C 217     -32.837   2.084  48.101  1.00110.86
ATOM   1619  CD1 LEU C 217     -33.180   3.474  48.664  1.00110.86
ATOM   1620  CD2 LEU C 217     -33.940   1.512  47.197  1.00110.86
ATOM   1623  N   LEU C 218     -29.248   0.041  48.073  1.00147.01
ATOM   1624  CA  LEU C 218     -28.789  -1.253  48.501  1.00147.01
ATOM   1629  C   LEU C 218     -27.593  -1.201  49.404  1.00147.01
ATOM   1630  O   LEU C 218     -27.536  -1.918  50.400  1.00147.01
ATOM   1625  CB  LEU C 218     -28.453  -2.181  47.332  1.00147.01
ATOM   1626  CG  LEU C 218     -29.699  -2.741  46.627  1.00147.01
ATOM   1627  CD1 LEU C 218     -30.620  -1.649  46.076  1.00147.01
ATOM   1628  CD2 LEU C 218     -29.282  -3.715  45.532  1.00147.01
ATOM   1631  N   ALA C 219     -26.601  -0.347  49.087  1.00 52.29
ATOM   1632  CA  ALA C 219     -25.357  -0.325  49.811  1.00 52.29
ATOM   1634  C   ALA C 219     -25.581   0.029  51.249  1.00 52.29
ATOM   1635  O   ALA C 219     -24.968  -0.570  52.131  1.00 52.29
ATOM   1633  CB  ALA C 219     -24.352   0.690  49.237  1.00 52.29
ATOM   1636  N   ILE C 220     -26.488   0.983  51.533  1.00 62.82
ATOM   1637  CA  ILE C 220     -26.620   1.468  52.878  1.00 62.82
ATOM   1642  C   ILE C 220     -26.996   0.365  53.825  1.00 62.82
ATOM   1643  O   ILE C 220     -26.382   0.268  54.887  1.00 62.82
ATOM   1638  CB  ILE C 220     -27.592   2.605  52.994  1.00 62.82
ATOM   1639  CG1 ILE C 220     -27.071   3.788  52.156  1.00 62.82
ATOM   1640  CG2 ILE C 220     -27.766   2.946  54.485  1.00 62.82
ATOM   1641  CD1 ILE C 220     -28.085   4.913  51.971  1.00 62.82
ATOM   1644  N   PRO C 221     -27.942  -0.484  53.531  1.00 73.44
ATOM   1645  CA  PRO C 221     -28.265  -1.534  54.467  1.00 73.44
ATOM   1649  C   PRO C 221     -27.155  -2.532  54.604  1.00 73.44
ATOM   1650  O   PRO C 221     -27.113  -3.233  55.614  1.00 73.44
ATOM   1647  CB  PRO C 221     -29.583  -2.127  53.972  1.00 73.44
ATOM   1648  CG  PRO C 221     -30.263  -0.948  53.251  1.00 73.44
ATOM   1646  CD  PRO C 221     -29.095  -0.082  52.742  1.00 73.44
ATOM   1651  N   MET C 222     -26.284  -2.655  53.585  1.00104.11
ATOM   1652  CA  MET C 222     -25.200  -3.596  53.623  1.00104.11
ATOM   1657  C   MET C 222     -24.198  -3.179  54.663  1.00104.11
ATOM   1658  O   MET C 222     -23.652  -4.021  55.372  1.00104.11
ATOM   1653  CB  MET C 222     -24.480  -3.726  52.268  1.00104.11
ATOM   1654  CG  MET C 222     -23.635  -4.996  52.145  1.00104.11
ATOM   1655  SD  MET C 222     -22.948  -5.286  50.486  1.00104.11
ATOM   1656  CE  MET C 222     -24.538  -5.670  49.694  1.00104.11
ATOM   1659  N   TYR C 223     -23.922  -1.859  54.767  1.00131.84
ATOM   1660  CA  TYR C 223     -22.971  -1.347  55.718  1.00131.84
ATOM   1669  C   TYR C 223     -23.531  -1.579  57.088  1.00131.84
ATOM   1670  O   TYR C 223     -22.818  -1.964  58.015  1.00131.84
ATOM   1661  CB  TYR C 223     -22.732   0.180  55.630  1.00131.84
ATOM   1662  CG  TYR C 223     -22.317   0.586  54.250  1.00131.84
ATOM   1663  CD1 TYR C 223     -21.024   0.427  53.800  1.00131.84
ATOM   1664  CD2 TYR C 223     -23.243   1.139  53.396  1.00131.84
ATOM   1665  CE1 TYR C 223     -20.671   0.807  52.524  1.00131.84
ATOM   1666  CE2 TYR C 223     -22.900   1.521  52.120  1.00131.84
ATOM   1667  CZ  TYR C 223     -21.611   1.354  51.683  1.00131.84
ATOM   1668  OH  TYR C 223     -21.262   1.744  50.376  1.00131.84
ATOM   1671  N   CYS C 224     -24.851  -1.356  57.230  1.00 39.59
ATOM   1672  CA  CYS C 224     -25.515  -1.437  58.498  1.00 39.59
ATOM   1675  C   CYS C 224     -25.342  -2.818  59.037  1.00 39.59
ATOM   1676  O   CYS C 224     -25.180  -2.998  60.242  1.00 39.59
ATOM   1673  CB  CYS C 224     -27.021  -1.139  58.412  1.00 39.59
ATOM   1674  SG  CYS C 224     -27.799  -1.045  60.053  1.00 39.59
ATOM   1677  N   LEU C 225     -25.396  -3.835  58.156  1.00 57.14
ATOM   1678  CA  LEU C 225     -25.205  -5.200  58.565  1.00 57.14
ATOM   1683  C   LEU C 225     -23.789  -5.378  59.024  1.00 57.14
ATOM   1684  O   LEU C 225     -23.524  -6.176  59.923  1.00 57.14
ATOM   1679  CB  LEU C 225     -25.515  -6.222  57.455  1.00 57.14
ATOM   1680  CG  LEU C 225     -27.023  -6.343  57.152  1.00 57.14
ATOM   1681  CD1 LEU C 225     -27.295  -7.371  56.043  1.00 57.14
ATOM   1682  CD2 LEU C 225     -27.825  -6.646  58.430  1.00 57.14
ATOM   1685  N   PHE C 226     -22.838  -4.662  58.389  1.00110.21
ATOM   1686  CA  PHE C 226     -21.442  -4.736  58.725  1.00110.21
ATOM   1694  C   PHE C 226     -21.243  -4.185  60.110  1.00110.21
ATOM   1695  O   PHE C 226     -20.501  -4.750  60.910  1.00110.21
ATOM   1687  CB  PHE C 226     -20.577  -3.919  57.749  1.00110.21
ATOM   1688  CG  PHE C 226     -19.144  -4.265  57.961  1.00110.21
ATOM   1689  CD1 PHE C 226     -18.388  -3.608  58.906  1.00110.21
ATOM   1690  CD2 PHE C 226     -18.556  -5.251  57.204  1.00110.21
ATOM   1691  CE1 PHE C 226     -17.064  -3.936  59.088  1.00110.21
ATOM   1692  CE2 PHE C 226     -17.235  -5.582  57.384  1.00110.21
ATOM   1693  CZ  PHE C 226     -16.486  -4.924  58.329  1.00110.21
ATOM   1696  N   GLU C 227     -21.901  -3.050  60.423  1.00 76.63
ATOM   1697  CA  GLU C 227     -21.791  -2.399  61.703  1.00 76.63
ATOM   1703  C   GLU C 227     -22.416  -3.241  62.773  1.00 76.63
ATOM   1704  O   GLU C 227     -22.091  -3.091  63.949  1.00 76.63
ATOM   1698  CB  GLU C 227     -22.393  -0.986  61.757  1.00 76.63
ATOM   1699  CG  GLU C 227     -21.502   0.049  61.065  1.00 76.63
ATOM   1700  CD  GLU C 227     -22.112   1.426  61.273  1.00 76.63
ATOM   1701  OE1 GLU C 227     -23.364   1.506  61.381  1.00 76.63
ATOM   1702  OE2 GLU C 227     -21.334   2.417  61.331  1.00 76.63
ATOM   1705  N   ILE C 228     -23.386  -4.094  62.403  1.00 98.05
ATOM   1706  CA  ILE C 228     -24.047  -4.990  63.315  1.00 98.05
ATOM   1711  C   ILE C 228     -23.042  -5.975  63.827  1.00 98.05
ATOM   1712  O   ILE C 228     -23.067  -6.354  64.996  1.00 98.05
ATOM   1707  CB  ILE C 228     -25.136  -5.788  62.657  1.00 98.05
ATOM   1708  CG1 ILE C 228     -26.265  -4.869  62.167  1.00 98.05
ATOM   1709  CG2 ILE C 228     -25.609  -6.857  63.656  1.00 98.05
ATOM   1710  CD1 ILE C 228     -26.962  -4.117  63.299  1.00 98.05
ATOM   1713  N   GLY C 229     -22.137  -6.428  62.940  1.00 50.16
ATOM   1714  CA  GLY C 229     -21.150  -7.420  63.251  1.00 50.16
ATOM   1715  C   GLY C 229     -20.237  -6.921  64.345  1.00 50.16
ATOM   1716  O   GLY C 229     -19.794  -7.720  65.165  1.00 50.16
ATOM   1717  N   VAL C 230     -19.913  -5.604  64.361  1.00109.31
ATOM   1718  CA  VAL C 230     -19.016  -4.945  65.293  1.00109.31
ATOM   1722  C   VAL C 230     -19.521  -5.067  66.732  1.00109.31
ATOM   1723  O   VAL C 230     -18.748  -5.350  67.650  1.00109.31
ATOM   1719  CB  VAL C 230     -18.852  -3.499  64.943  1.00109.31
ATOM   1720  CG1 VAL C 230     -18.054  -2.800  66.051  1.00109.31
ATOM   1721  CG2 VAL C 230     -18.179  -3.427  63.562  1.00109.31
ATOM   1724  N   PHE C 231     -20.831  -4.847  66.984  1.00109.32
ATOM   1725  CA  PHE C 231     -21.456  -4.937  68.299  1.00109.32
ATOM   1733  C   PHE C 231     -21.392  -6.364  68.743  1.00109.32
ATOM   1734  O   PHE C 231     -21.120  -6.726  69.896  1.00109.32
ATOM   1726  CB  PHE C 231     -22.933  -4.507  68.215  1.00109.32
ATOM   1727  CG  PHE C 231     -23.504  -4.322  69.577  1.00109.32
ATOM   1728  CD1 PHE C 231     -23.237  -3.177  70.291  1.00109.32
ATOM   1729  CD2 PHE C 231     -24.328  -5.275  70.128  1.00109.32
ATOM   1730  CE1 PHE C 231     -23.767  -2.992  71.547  1.00109.32
ATOM   1731  CE2 PHE C 231     -24.862  -5.095  71.382  1.00109.32
ATOM   1732  CZ  PHE C 231     -24.582  -3.953  72.095  1.00109.32
ATOM   1735  N   PHE C 232     -21.648  -7.217  67.753  1.00135.99
ATOM   1736  CA  PHE C 232     -21.635  -8.624  67.925  1.00135.99
ATOM   1744  C   PHE C 232     -20.229  -9.048  68.307  1.00135.99
ATOM   1745  O   PHE C 232     -20.087 -10.074  68.960  1.00135.99
ATOM   1737  CB  PHE C 232     -22.119  -9.396  66.700  1.00135.99
ATOM   1738  CG  PHE C 232     -23.601  -9.472  66.830  1.00135.99
ATOM   1739  CD1 PHE C 232     -24.410  -8.425  66.464  1.00135.99
ATOM   1740  CD2 PHE C 232     -24.181 -10.613  67.337  1.00135.99
ATOM   1741  CE1 PHE C 232     -25.776  -8.519  66.600  1.00135.99
ATOM   1742  CE2 PHE C 232     -25.543 -10.714  67.475  1.00135.99
ATOM   1743  CZ  PHE C 232     -26.346  -9.664  67.104  1.00135.99
ATOM   1746  N   SER C 233     -19.157  -8.370  67.815  1.00197.24
ATOM   1747  CA  SER C 233     -17.745  -8.653  68.099  1.00197.24
ATOM   1750  C   SER C 233     -17.442  -8.263  69.512  1.00197.24
ATOM   1751  O   SER C 233     -16.489  -8.725  70.148  1.00197.24
ATOM   1748  CB  SER C 233     -16.858  -7.828  67.164  1.00197.24
ATOM   1749  OG  SER C 233     -16.962  -8.298  65.830  1.00197.24
ATOM   1752  N   ARG C 234     -18.228  -7.334  70.050  1.00339.94
ATOM   1753  CA  ARG C 234     -17.957  -7.042  71.415  1.00339.94
ATOM   1761  C   ARG C 234     -18.286  -8.296  72.108  1.00339.94
ATOM   1762  O   ARG C 234     -17.442  -8.905  72.771  1.00339.94
ATOM   1754  CB  ARG C 234     -18.899  -5.959  71.946  1.00339.94
ATOM   1755  CG  ARG C 234     -18.991  -5.910  73.467  1.00339.94
ATOM   1756  CD  ARG C 234     -20.438  -5.701  73.901  1.00339.94
ATOM   1757  NE  ARG C 234     -21.249  -6.570  73.001  1.00339.94
ATOM   1758  CZ  ARG C 234     -22.607  -6.631  73.114  1.00339.94
ATOM   1759  NH1 ARG C 234     -23.245  -5.928  74.093  1.00339.94
ATOM   1760  NH2 ARG C 234     -23.325  -7.394  72.239  1.00339.94
ATOM   1763  N   PHE C 235     -19.479  -8.794  71.770  1.00192.83
ATOM   1764  CA  PHE C 235     -19.896  -9.963  72.448  1.00192.83
ATOM   1772  C   PHE C 235     -19.822  -9.635  73.903  1.00192.83
ATOM   1773  O   PHE C 235     -18.837 -10.193  74.446  1.00192.83
ATOM   1765  CB  PHE C 235     -18.931 -11.168  72.358  1.00192.83
ATOM   1766  CG  PHE C 235     -18.740 -11.708  70.984  1.00192.83
ATOM   1767  CD1 PHE C 235     -17.844 -11.117  70.125  1.00192.83
ATOM   1768  CD2 PHE C 235     -19.419 -12.834  70.576  1.00192.83
ATOM   1769  CE1 PHE C 235     -17.661 -11.623  68.864  1.00192.83
ATOM   1770  CE2 PHE C 235     -19.236 -13.345  69.313  1.00192.83
ATOM   1771  CZ  PHE C 235     -18.356 -12.735  68.452  1.00192.83
ATOM   1774  OXT PHE C 235     -20.652  -8.880  74.474  1.00192.83
TER    1775      PHE C 235 
ATOM      1  N   THR D  11      10.199 -37.368  10.818  1.00 85.42
ATOM      2  CA  THR D  11       9.284 -37.794   9.735  1.00 85.42
ATOM      6  C   THR D  11       7.872 -37.745  10.215  1.00 85.42
ATOM      7  O   THR D  11       6.940 -37.521   9.442  1.00 85.42
ATOM      3  CB  THR D  11       9.597 -39.199   9.316  1.00 85.42
ATOM      5  CG2 THR D  11       9.211 -40.156  10.455  1.00 85.42
ATOM      4  OG1 THR D  11       8.878 -39.525   8.135  1.00 85.42
ATOM      8  N   HIS D  12       7.684 -37.936  11.531  1.00 45.19
ATOM      9  CA  HIS D  12       6.382 -37.882  12.116  1.00 45.19
ATOM     16  C   HIS D  12       5.860 -36.507  11.876  1.00 45.19
ATOM     17  O   HIS D  12       4.680 -36.317  11.592  1.00 45.19
ATOM     12  CB  HIS D  12       6.430 -38.093  13.641  1.00 45.19
ATOM     11  CG  HIS D  12       5.092 -38.054  14.317  1.00 45.19
ATOM     14  CD2 HIS D  12       4.447 -37.015  14.918  1.00 45.19
ATOM     10  ND1 HIS D  12       4.262 -39.144  14.462  1.00 45.19
ATOM     15  CE1 HIS D  12       3.165 -38.713  15.136  1.00 45.19
ATOM     13  NE2 HIS D  12       3.232 -37.429  15.434  1.00 45.19
ATOM     18  N   LEU D  13       6.752 -35.507  11.982  1.00159.26
ATOM     19  CA  LEU D  13       6.364 -34.139  11.828  1.00159.26
ATOM     24  C   LEU D  13       5.844 -33.943  10.442  1.00159.26
ATOM     25  O   LEU D  13       4.762 -33.392  10.244  1.00159.26
ATOM     20  CB  LEU D  13       7.562 -33.188  11.937  1.00159.26
ATOM     21  CG  LEU D  13       8.381 -33.365  13.223  1.00159.26
ATOM     22  CD1 LEU D  13       9.556 -32.375  13.252  1.00159.26
ATOM     23  CD2 LEU D  13       7.498 -33.303  14.477  1.00159.26
ATOM     26  N   ILE D  14       6.614 -34.408   9.440  1.00 46.68
ATOM     27  CA  ILE D  14       6.287 -34.217   8.057  1.00 46.68
ATOM     32  C   ILE D  14       5.061 -34.981   7.675  1.00 46.68
ATOM     33  O   ILE D  14       4.241 -34.492   6.900  1.00 46.68
ATOM     28  CB  ILE D  14       7.386 -34.599   7.107  1.00 46.68
ATOM     29  CG1 ILE D  14       7.051 -34.082   5.697  1.00 46.68
ATOM     30  CG2 ILE D  14       7.592 -36.120   7.177  1.00 46.68
ATOM     31  CD1 ILE D  14       8.225 -34.139   4.723  1.00 46.68
ATOM     34  N   GLU D  15       4.894 -36.203   8.213  1.00 49.21
ATOM     35  CA  GLU D  15       3.815 -37.055   7.802  1.00 49.21
ATOM     41  C   GLU D  15       2.513 -36.350   8.024  1.00 49.21
ATOM     42  O   GLU D  15       1.623 -36.409   7.176  1.00 49.21
ATOM     36  CB  GLU D  15       3.796 -38.377   8.583  1.00 49.21
ATOM     37  CG  GLU D  15       4.991 -39.270   8.245  1.00 49.21
ATOM     38  CD  GLU D  15       5.067 -40.388   9.274  1.00 49.21
ATOM     39  OE1 GLU D  15       4.031 -41.073   9.490  1.00 49.21
ATOM     40  OE2 GLU D  15       6.165 -40.565   9.864  1.00 49.21
ATOM     43  N   LEU D  16       2.358 -35.672   9.174  1.00 55.45
ATOM     44  CA  LEU D  16       1.152 -34.939   9.427  1.00 55.45
ATOM     49  C   LEU D  16       1.103 -33.796   8.462  1.00 55.45
ATOM     50  O   LEU D  16       0.045 -33.437   7.947  1.00 55.45
ATOM     45  CB  LEU D  16       1.073 -34.369  10.855  1.00 55.45
ATOM     46  CG  LEU D  16      -0.294 -33.731  11.172  1.00 55.45
ATOM     47  CD1 LEU D  16      -1.402 -34.795  11.210  1.00 55.45
ATOM     48  CD2 LEU D  16      -0.241 -32.878  12.447  1.00 55.45
ATOM     51  N   ARG D  17       2.277 -33.219   8.157  1.00 96.74
ATOM     52  CA  ARG D  17       2.364 -32.053   7.326  1.00 96.74
ATOM     60  C   ARG D  17       1.728 -32.355   6.008  1.00 96.74
ATOM     61  O   ARG D  17       1.117 -31.467   5.423  1.00 96.74
ATOM     53  CB  ARG D  17       3.816 -31.658   7.018  1.00 96.74
ATOM     54  CG  ARG D  17       4.656 -31.312   8.246  1.00 96.74
ATOM     55  CD  ARG D  17       6.113 -31.025   7.883  1.00 96.74
ATOM     56  NE  ARG D  17       6.850 -30.705   9.136  1.00 96.74
ATOM     57  CZ  ARG D  17       8.190 -30.952   9.201  1.00 96.74
ATOM     58  NH1 ARG D  17       8.830 -31.515   8.136  1.00 96.74
ATOM     59  NH2 ARG D  17       8.890 -30.636  10.328  1.00 96.74
ATOM     62  N   LYS D  18       1.950 -33.573   5.466  1.00 76.78
ATOM     63  CA  LYS D  18       1.385 -34.038   4.225  1.00 76.78
ATOM     69  C   LYS D  18      -0.073 -34.382   4.360  1.00 76.78
ATOM     70  O   LYS D  18      -0.878 -34.048   3.491  1.00 76.78
ATOM     64  CB  LYS D  18       2.101 -35.292   3.704  1.00 76.78
ATOM     65  CG  LYS D  18       3.548 -35.026   3.287  1.00 76.78
ATOM     66  CD  LYS D  18       4.379 -36.298   3.120  1.00 76.78
ATOM     67  CE  LYS D  18       5.774 -36.042   2.547  1.00 76.78
ATOM     68  NZ  LYS D  18       5.664 -35.581   1.143  1.00 76.78
ATOM     71  N   ARG D  19      -0.449 -35.046   5.473  1.00 92.87
ATOM     72  CA  ARG D  19      -1.778 -35.545   5.701  1.00 92.87
ATOM     80  C   ARG D  19      -2.730 -34.408   5.702  1.00 92.87
ATOM     81  O   ARG D  19      -3.886 -34.578   5.318  1.00 92.87
ATOM     73  CB  ARG D  19      -1.945 -36.224   7.070  1.00 92.87
ATOM     74  CG  ARG D  19      -1.273 -37.588   7.198  1.00 92.87
ATOM     75  CD  ARG D  19      -2.264 -38.753   7.187  1.00 92.87
ATOM     76  NE  ARG D  19      -1.508 -39.972   7.583  1.00 92.87
ATOM     77  CZ  ARG D  19      -0.965 -40.791   6.637  1.00 92.87
ATOM     78  NH1 ARG D  19      -1.183 -40.546   5.313  1.00 92.87
ATOM     79  NH2 ARG D  19      -0.207 -41.859   7.023  1.00 92.87
ATOM     82  N   LEU D  20      -2.284 -33.244   6.212  1.00166.97
ATOM     83  CA  LEU D  20      -3.114 -32.077   6.239  1.00166.97
ATOM     88  C   LEU D  20      -3.441 -31.618   4.851  1.00166.97
ATOM     89  O   LEU D  20      -4.603 -31.378   4.538  1.00166.97
ATOM     84  CB  LEU D  20      -2.494 -30.880   6.981  1.00166.97
ATOM     85  CG  LEU D  20      -2.663 -30.930   8.510  1.00166.97
ATOM     86  CD1 LEU D  20      -4.127 -30.695   8.909  1.00166.97
ATOM     87  CD2 LEU D  20      -2.114 -32.230   9.111  1.00166.97
ATOM     90  N   LEU D  21      -2.431 -31.528   3.969  1.00 99.91
ATOM     91  CA  LEU D  21      -2.601 -30.987   2.651  1.00 99.91
ATOM     96  C   LEU D  21      -3.553 -31.848   1.881  1.00 99.91
ATOM     97  O   LEU D  21      -4.393 -31.347   1.136  1.00 99.91
ATOM     92  CB  LEU D  21      -1.247 -30.908   1.922  1.00 99.91
ATOM     93  CG  LEU D  21      -1.229 -30.168   0.572  1.00 99.91
ATOM     94  CD1 LEU D  21       0.215 -30.065   0.066  1.00 99.91
ATOM     95  CD2 LEU D  21      -2.144 -30.812  -0.480  1.00 99.91
ATOM     98  N   ASN D  22      -3.442 -33.177   2.033  1.00 60.11
ATOM     99  CA  ASN D  22      -4.306 -34.079   1.329  1.00 60.11
ATOM    104  C   ASN D  22      -5.712 -33.825   1.790  1.00 60.11
ATOM    105  O   ASN D  22      -6.634 -33.773   0.977  1.00 60.11
ATOM    100  CB  ASN D  22      -3.972 -35.551   1.650  1.00 60.11
ATOM    101  CG  ASN D  22      -4.649 -36.504   0.666  1.00 60.11
ATOM    103  ND2 ASN D  22      -5.969 -36.310   0.402  1.00 60.11
ATOM    102  OD1 ASN D  22      -4.013 -37.425   0.155  1.00 60.11
ATOM    106  N   CYS D  23      -5.916 -33.673   3.114  1.00 90.09
ATOM    107  CA  CYS D  23      -7.229 -33.453   3.657  1.00 90.09
ATOM    110  C   CYS D  23      -7.758 -32.145   3.171  1.00 90.09
ATOM    111  O   CYS D  23      -8.931 -32.042   2.814  1.00 90.09
ATOM    108  CB  CYS D  23      -7.266 -33.364   5.192  1.00 90.09
ATOM    109  SG  CYS D  23      -7.100 -34.968   6.021  1.00 90.09
ATOM    112  N   ILE D  24      -6.895 -31.111   3.170  1.00133.76
ATOM    113  CA  ILE D  24      -7.289 -29.783   2.803  1.00133.76
ATOM    118  C   ILE D  24      -7.674 -29.739   1.358  1.00133.76
ATOM    119  O   ILE D  24      -8.646 -29.080   0.996  1.00133.76
ATOM    114  CB  ILE D  24      -6.236 -28.739   3.066  1.00133.76
ATOM    115  CG1 ILE D  24      -6.888 -27.352   3.089  1.00133.76
ATOM    116  CG2 ILE D  24      -5.131 -28.858   2.008  1.00133.76
ATOM    117  CD1 ILE D  24      -7.891 -27.175   4.226  1.00133.76
ATOM    120  N   ILE D  25      -6.927 -30.449   0.487  1.00 50.76
ATOM    121  CA  ILE D  25      -7.227 -30.414  -0.916  1.00 50.76
ATOM    126  C   ILE D  25      -8.613 -30.944  -1.095  1.00 50.76
ATOM    127  O   ILE D  25      -9.388 -30.407  -1.884  1.00 50.76
ATOM    122  CB  ILE D  25      -6.373 -31.308  -1.769  1.00 50.76
ATOM    123  CG1 ILE D  25      -4.888 -30.926  -1.722  1.00 50.76
ATOM    124  CG2 ILE D  25      -6.960 -31.267  -3.188  1.00 50.76
ATOM    125  CD1 ILE D  25      -4.010 -31.939  -2.457  1.00 50.76
ATOM    128  N   ALA D  26      -8.943 -32.029  -0.369  1.00 40.12
ATOM    129  CA  ALA D  26     -10.204 -32.706  -0.475  1.00 40.12
ATOM    131  C   ALA D  26     -11.334 -31.808  -0.063  1.00 40.12
ATOM    132  O   ALA D  26     -12.385 -31.814  -0.696  1.00 40.12
ATOM    130  CB  ALA D  26     -10.272 -33.962   0.410  1.00 40.12
ATOM    133  N   VAL D  27     -11.153 -31.029   1.021  1.00 51.50
ATOM    134  CA  VAL D  27     -12.171 -30.168   1.566  1.00 51.50
ATOM    138  C   VAL D  27     -12.504 -29.063   0.601  1.00 51.50
ATOM    139  O   VAL D  27     -13.645 -28.616   0.502  1.00 51.50
ATOM    135  CB  VAL D  27     -11.735 -29.533   2.855  1.00 51.50
ATOM    136  CG1 VAL D  27     -12.844 -28.584   3.342  1.00 51.50
ATOM    137  CG2 VAL D  27     -11.384 -30.652   3.853  1.00 51.50
ATOM    140  N   ILE D  28     -11.486 -28.533  -0.090  1.00152.46
ATOM    141  CA  ILE D  28     -11.661 -27.480  -1.049  1.00152.46
ATOM    146  C   ILE D  28     -12.415 -27.996  -2.235  1.00152.46
ATOM    147  O   ILE D  28     -13.290 -27.314  -2.766  1.00152.46
ATOM    142  CB  ILE D  28     -10.343 -26.987  -1.568  1.00152.46
ATOM    143  CG1 ILE D  28      -9.473 -26.425  -0.429  1.00152.46
ATOM    144  CG2 ILE D  28     -10.632 -25.989  -2.694  1.00152.46
ATOM    145  CD1 ILE D  28     -10.099 -25.247   0.315  1.00152.46
ATOM    148  N   VAL D  29     -12.060 -29.206  -2.713  1.00 47.33
ATOM    149  CA  VAL D  29     -12.702 -29.748  -3.879  1.00 47.33
ATOM    153  C   VAL D  29     -14.128 -30.047  -3.562  1.00 47.33
ATOM    154  O   VAL D  29     -15.026 -29.792  -4.361  1.00 47.33
ATOM    150  CB  VAL D  29     -12.049 -30.984  -4.444  1.00 47.33
ATOM    151  CG1 VAL D  29     -10.649 -30.597  -4.948  1.00 47.33
ATOM    152  CG2 VAL D  29     -12.049 -32.107  -3.398  1.00 47.33
ATOM    155  N   ILE D  30     -14.367 -30.595  -2.362  1.00155.02
ATOM    156  CA  ILE D  30     -15.674 -30.944  -1.910  1.00155.02
ATOM    161  C   ILE D  30     -16.464 -29.662  -1.760  1.00155.02
ATOM    162  O   ILE D  30     -17.674 -29.624  -1.976  1.00155.02
ATOM    157  CB  ILE D  30     -15.551 -31.810  -0.693  1.00155.02
ATOM    158  CG1 ILE D  30     -16.857 -32.510  -0.336  1.00155.02
ATOM    159  CG2 ILE D  30     -14.782 -31.066   0.389  1.00155.02
ATOM    160  CD1 ILE D  30     -18.131 -31.674  -0.253  1.00155.02
ATOM    163  N   PHE D  31     -15.781 -28.563  -1.390  1.00113.60
ATOM    164  CA  PHE D  31     -16.335 -27.241  -1.242  1.00113.60
ATOM    172  C   PHE D  31     -16.902 -26.800  -2.553  1.00113.60
ATOM    173  O   PHE D  31     -17.982 -26.217  -2.606  1.00113.60
ATOM    165  CB  PHE D  31     -15.220 -26.260  -0.825  1.00113.60
ATOM    166  CG  PHE D  31     -15.713 -24.885  -0.522  1.00113.60
ATOM    167  CD1 PHE D  31     -16.122 -24.550   0.747  1.00113.60
ATOM    168  CD2 PHE D  31     -15.743 -23.923  -1.505  1.00113.60
ATOM    169  CE1 PHE D  31     -16.558 -23.275   1.025  1.00113.60
ATOM    170  CE2 PHE D  31     -16.182 -22.648  -1.230  1.00113.60
ATOM    171  CZ  PHE D  31     -16.589 -22.319   0.038  1.00113.60
ATOM    174  N   LEU D  32     -16.182 -27.061  -3.654  1.00 99.65
ATOM    175  CA  LEU D  32     -16.616 -26.632  -4.953  1.00 99.65
ATOM    180  C   LEU D  32     -17.894 -27.321  -5.316  1.00 99.65
ATOM    181  O   LEU D  32     -18.803 -26.695  -5.860  1.00 99.65
ATOM    176  CB  LEU D  32     -15.577 -26.931  -6.055  1.00 99.65
ATOM    177  CG  LEU D  32     -15.963 -26.492  -7.491  1.00 99.65
ATOM    178  CD1 LEU D  32     -17.041 -27.392  -8.125  1.00 99.65
ATOM    179  CD2 LEU D  32     -16.345 -25.003  -7.526  1.00 99.65
ATOM    182  N   CYS D  33     -17.993 -28.631  -5.028  1.00 40.57
ATOM    183  CA  CYS D  33     -19.156 -29.388  -5.383  1.00 40.57
ATOM    186  C   CYS D  33     -20.324 -28.781  -4.689  1.00 40.57
ATOM    187  O   CYS D  33     -21.358 -28.520  -5.302  1.00 40.57
ATOM    184  CB  CYS D  33     -19.063 -30.852  -4.906  1.00 40.57
ATOM    185  SG  CYS D  33     -20.545 -31.834  -5.293  1.00 40.57
ATOM    188  N   LEU D  34     -20.171 -28.498  -3.385  1.00124.60
ATOM    189  CA  LEU D  34     -21.291 -27.987  -2.667  1.00124.60
ATOM    194  C   LEU D  34     -21.654 -26.621  -3.169  1.00124.60
ATOM    195  O   LEU D  34     -22.807 -26.208  -3.078  1.00124.60
ATOM    190  CB  LEU D  34     -21.173 -27.850  -1.161  1.00124.60
ATOM    191  CG  LEU D  34     -22.626 -27.598  -0.741  1.00124.60
ATOM    192  CD1 LEU D  34     -23.439 -28.890  -0.814  1.00124.60
ATOM    193  CD2 LEU D  34     -22.784 -26.807   0.533  1.00124.60
ATOM    196  N   VAL D  35     -20.676 -25.849  -3.667  1.00 53.22
ATOM    197  CA  VAL D  35     -20.945 -24.511  -4.122  1.00 53.22
ATOM    201  C   VAL D  35     -21.962 -24.532  -5.229  1.00 53.22
ATOM    202  O   VAL D  35     -22.885 -23.721  -5.235  1.00 53.22
ATOM    198  CB  VAL D  35     -19.745 -23.841  -4.731  1.00 53.22
ATOM    199  CG1 VAL D  35     -20.181 -22.472  -5.279  1.00 53.22
ATOM    200  CG2 VAL D  35     -18.611 -23.760  -3.700  1.00 53.22
ATOM    203  N   TYR D  36     -21.810 -25.449  -6.207  1.00 65.21
ATOM    204  CA  TYR D  36     -22.664 -25.478  -7.370  1.00 65.21
ATOM    213  C   TYR D  36     -24.081 -25.817  -6.989  1.00 65.21
ATOM    214  O   TYR D  36     -25.027 -25.141  -7.388  1.00 65.21
ATOM    205  CB  TYR D  36     -22.190 -26.535  -8.387  1.00 65.21
ATOM    206  CG  TYR D  36     -22.973 -26.421  -9.651  1.00 65.21
ATOM    207  CD1 TYR D  36     -22.642 -25.460 -10.577  1.00 65.21
ATOM    208  CD2 TYR D  36     -24.018 -27.275  -9.927  1.00 65.21
ATOM    209  CE1 TYR D  36     -23.343 -25.341 -11.752  1.00 65.21
ATOM    210  CE2 TYR D  36     -24.724 -27.161 -11.102  1.00 65.21
ATOM    211  CZ  TYR D  36     -24.388 -26.192 -12.018  1.00 65.21
ATOM    212  OH  TYR D  36     -25.109 -26.072 -13.225  1.00 65.21
ATOM    215  N   PHE D  37     -24.230 -26.884  -6.188  1.00103.80
ATOM    216  CA  PHE D  37     -25.423 -27.514  -5.684  1.00103.80
ATOM    224  C   PHE D  37     -26.039 -26.716  -4.566  1.00103.80
ATOM    225  O   PHE D  37     -27.096 -27.084  -4.067  1.00103.80
ATOM    217  CB  PHE D  37     -25.165 -28.926  -5.128  1.00103.80
ATOM    218  CG  PHE D  37     -24.722 -29.788  -6.259  1.00103.80
ATOM    219  CD1 PHE D  37     -23.392 -29.855  -6.605  1.00103.80
ATOM    220  CD2 PHE D  37     -25.634 -30.524  -6.976  1.00103.80
ATOM    221  CE1 PHE D  37     -22.976 -30.649  -7.647  1.00103.80
ATOM    222  CE2 PHE D  37     -25.225 -31.321  -8.021  1.00103.80
ATOM    223  CZ  PHE D  37     -23.893 -31.385  -8.357  1.00103.80
ATOM    226  N   ALA D  38     -25.365 -25.661  -4.079  1.00 63.74
ATOM    227  CA  ALA D  38     -25.718 -24.965  -2.865  1.00 63.74
ATOM    229  C   ALA D  38     -27.132 -24.454  -2.803  1.00 63.74
ATOM    230  O   ALA D  38     -27.752 -24.545  -1.746  1.00 63.74
ATOM    228  CB  ALA D  38     -24.797 -23.761  -2.596  1.00 63.74
ATOM    231  N   ASN D  39     -27.700 -23.903  -3.890  1.00 66.18
ATOM    232  CA  ASN D  39     -29.025 -23.351  -3.781  1.00 66.18
ATOM    237  C   ASN D  39     -29.970 -24.430  -3.359  1.00 66.18
ATOM    238  O   ASN D  39     -30.929 -24.165  -2.636  1.00 66.18
ATOM    233  CB  ASN D  39     -29.534 -22.729  -5.093  1.00 66.18
ATOM    234  CG  ASN D  39     -28.734 -21.456  -5.326  1.00 66.18
ATOM    236  ND2 ASN D  39     -28.567 -20.640  -4.251  1.00 66.18
ATOM    235  OD1 ASN D  39     -28.268 -21.191  -6.434  1.00 66.18
ATOM    239  N   ASP D  40     -29.747 -25.663  -3.845  1.00 59.89
ATOM    240  CA  ASP D  40     -30.570 -26.797  -3.526  1.00 59.89
ATOM    245  C   ASP D  40     -30.414 -27.186  -2.083  1.00 59.89
ATOM    246  O   ASP D  40     -31.402 -27.489  -1.416  1.00 59.89
ATOM    241  CB  ASP D  40     -30.220 -28.025  -4.385  1.00 59.89
ATOM    242  CG  ASP D  40     -31.328 -29.057  -4.223  1.00 59.89
ATOM    243  OD1 ASP D  40     -31.627 -29.443  -3.058  1.00 59.89
ATOM    244  OD2 ASP D  40     -31.890 -29.477  -5.269  1.00 59.89
ATOM    247  N   ILE D  41     -29.169 -27.191  -1.562  1.00 93.29
ATOM    248  CA  ILE D  41     -28.902 -27.591  -0.206  1.00 93.29
ATOM    253  C   ILE D  41     -29.556 -26.620   0.729  1.00 93.29
ATOM    254  O   ILE D  41     -30.017 -26.988   1.810  1.00 93.29
ATOM    249  CB  ILE D  41     -27.450 -27.807   0.081  1.00 93.29
ATOM    250  CG1 ILE D  41     -27.295 -28.428   1.471  1.00 93.29
ATOM    251  CG2 ILE D  41     -26.672 -26.510  -0.170  1.00 93.29
ATOM    252  CD1 ILE D  41     -25.981 -29.179   1.621  1.00 93.29
ATOM    255  N   TYR D  42     -29.611 -25.342   0.316  1.00 84.38
ATOM    256  CA  TYR D  42     -30.259 -24.296   1.051  1.00 84.38
ATOM    265  C   TYR D  42     -31.697 -24.689   1.222  1.00 84.38
ATOM    266  O   TYR D  42     -32.302 -24.377   2.245  1.00 84.38
ATOM    257  CB  TYR D  42     -30.207 -22.944   0.306  1.00 84.38
ATOM    258  CG  TYR D  42     -31.085 -21.946   0.990  1.00 84.38
ATOM    259  CD1 TYR D  42     -30.643 -21.204   2.065  1.00 84.38
ATOM    260  CD2 TYR D  42     -32.367 -21.746   0.528  1.00 84.38
ATOM    261  CE1 TYR D  42     -31.474 -20.290   2.672  1.00 84.38
ATOM    262  CE2 TYR D  42     -33.200 -20.835   1.130  1.00 84.38
ATOM    263  CZ  TYR D  42     -32.755 -20.107   2.204  1.00 84.38
ATOM    264  OH  TYR D  42     -33.618 -19.175   2.816  1.00 84.38
ATOM    267  N   HIS D  43     -32.295 -25.352   0.212  1.00 46.52
ATOM    268  CA  HIS D  43     -33.673 -25.760   0.283  1.00 46.52
ATOM    275  C   HIS D  43     -33.869 -26.732   1.408  1.00 46.52
ATOM    276  O   HIS D  43     -34.804 -26.591   2.195  1.00 46.52
ATOM    271  CB  HIS D  43     -34.172 -26.473  -0.989  1.00 46.52
ATOM    270  CG  HIS D  43     -34.206 -25.589  -2.197  1.00 46.52
ATOM    273  CD2 HIS D  43     -35.172 -24.737  -2.631  1.00 46.52
ATOM    269  ND1 HIS D  43     -33.182 -25.494  -3.109  1.00 46.52
ATOM    274  CE1 HIS D  43     -33.575 -24.593  -4.046  1.00 46.52
ATOM    272  NE2 HIS D  43     -34.776 -24.105  -3.797  1.00 46.52
ATOM    277  N   LEU D  44     -32.989 -27.746   1.523  1.00 58.72
ATOM    278  CA  LEU D  44     -33.184 -28.756   2.522  1.00 58.72
ATOM    283  C   LEU D  44     -33.049 -28.148   3.882  1.00 58.72
ATOM    284  O   LEU D  44     -33.771 -28.514   4.807  1.00 58.72
ATOM    279  CB  LEU D  44     -32.191 -29.922   2.453  1.00 58.72
ATOM    280  CG  LEU D  44     -32.622 -31.075   3.375  1.00 58.72
ATOM    281  CD1 LEU D  44     -33.899 -31.744   2.842  1.00 58.72
ATOM    282  CD2 LEU D  44     -31.484 -32.068   3.637  1.00 58.72
ATOM    285  N   VAL D  45     -32.101 -27.208   4.044  1.00 43.55
ATOM    286  CA  VAL D  45     -31.875 -26.599   5.321  1.00 43.55
ATOM    290  C   VAL D  45     -33.101 -25.841   5.760  1.00 43.55
ATOM    291  O   VAL D  45     -33.474 -25.892   6.930  1.00 43.55
ATOM    287  CB  VAL D  45     -30.722 -25.641   5.318  1.00 43.55
ATOM    288  CG1 VAL D  45     -30.646 -24.959   6.693  1.00 43.55
ATOM    289  CG2 VAL D  45     -29.448 -26.418   4.943  1.00 43.55
ATOM    292  N   SER D  46     -33.747 -25.104   4.832  1.00 54.83
ATOM    293  CA  SER D  46     -34.908 -24.291   5.089  1.00 54.83
ATOM    296  C   SER D  46     -36.126 -25.133   5.358  1.00 54.83
ATOM    297  O   SER D  46     -37.104 -24.646   5.925  1.00 54.83
ATOM    294  CB  SER D  46     -35.250 -23.379   3.899  1.00 54.83
ATOM    295  OG  SER D  46     -36.439 -22.648   4.165  1.00 54.83
ATOM    298  N   ALA D  47     -36.096 -26.420   4.968  1.00 51.04
ATOM    299  CA  ALA D  47     -37.243 -27.291   5.009  1.00 51.04
ATOM    301  C   ALA D  47     -37.795 -27.488   6.394  1.00 51.04
ATOM    302  O   ALA D  47     -39.015 -27.478   6.551  1.00 51.04
ATOM    300  CB  ALA D  47     -36.940 -28.689   4.444  1.00 51.04
ATOM    303  N   PRO D  48     -37.005 -27.670   7.415  1.00105.90
ATOM    304  CA  PRO D  48     -37.569 -27.960   8.708  1.00105.90
ATOM    308  C   PRO D  48     -38.477 -26.904   9.263  1.00105.90
ATOM    309  O   PRO D  48     -39.481 -27.273   9.871  1.00105.90
ATOM    306  CB  PRO D  48     -36.381 -28.300   9.605  1.00105.90
ATOM    307  CG  PRO D  48     -35.350 -28.887   8.621  1.00105.90
ATOM    305  CD  PRO D  48     -35.661 -28.206   7.274  1.00105.90
ATOM    310  N   LEU D  49     -38.124 -25.606   9.127  1.00 93.16
ATOM    311  CA  LEU D  49     -38.955 -24.559   9.646  1.00 93.16
ATOM    316  C   LEU D  49     -40.162 -24.369   8.789  1.00 93.16
ATOM    317  O   LEU D  49     -41.280 -24.225   9.277  1.00 93.16
ATOM    312  CB  LEU D  49     -38.265 -23.191   9.720  1.00 93.16
ATOM    313  CG  LEU D  49     -39.173 -22.159  10.409  1.00 93.16
ATOM    314  CD1 LEU D  49     -39.308 -22.467  11.910  1.00 93.16
ATOM    315  CD2 LEU D  49     -38.744 -20.720  10.108  1.00 93.16
ATOM    318  N   ILE D  50     -39.950 -24.414   7.465  1.00167.42
ATOM    319  CA  ILE D  50     -40.976 -24.125   6.514  1.00167.42
ATOM    324  C   ILE D  50     -42.140 -25.025   6.767  1.00167.42
ATOM    325  O   ILE D  50     -43.284 -24.570   6.773  1.00167.42
ATOM    320  CB  ILE D  50     -40.493 -24.393   5.122  1.00167.42
ATOM    321  CG1 ILE D  50     -39.405 -23.383   4.717  1.00167.42
ATOM    322  CG2 ILE D  50     -41.707 -24.443   4.198  1.00167.42
ATOM    323  CD1 ILE D  50     -39.874 -21.929   4.744  1.00167.42
ATOM    326  N   LYS D  51     -41.888 -26.330   6.964  1.00 91.61
ATOM    327  CA  LYS D  51     -42.969 -27.245   7.184  1.00 91.61
ATOM    333  C   LYS D  51     -43.680 -26.977   8.484  1.00 91.61
ATOM    334  O   LYS D  51     -44.889 -26.749   8.490  1.00 91.61
ATOM    328  CB  LYS D  51     -42.484 -28.706   7.233  1.00 91.61
ATOM    329  CG  LYS D  51     -41.392 -28.925   8.285  1.00 91.61
ATOM    330  CD  LYS D  51     -41.174 -30.381   8.696  1.00 91.61
ATOM    331  CE  LYS D  51     -40.154 -30.527   9.828  1.00 91.61
ATOM    332  NZ  LYS D  51     -40.132 -31.922  10.320  1.00 91.61
ATOM    335  N   GLN D  52     -42.951 -26.995   9.628  1.00138.30
ATOM    336  CA  GLN D  52     -43.609 -26.883  10.900  1.00138.30
ATOM    342  C   GLN D  52     -44.133 -25.506  11.217  1.00138.30
ATOM    343  O   GLN D  52     -45.289 -25.394  11.622  1.00138.30
ATOM    337  CB  GLN D  52     -42.789 -27.429  12.083  1.00138.30
ATOM    338  CG  GLN D  52     -41.454 -26.741  12.346  1.00138.30
ATOM    339  CD  GLN D  52     -40.851 -27.446  13.553  1.00138.30
ATOM    341  NE2 GLN D  52     -40.838 -28.804  13.515  1.00138.30
ATOM    340  OE1 GLN D  52     -40.404 -26.809  14.505  1.00138.30
ATOM    344  N   LEU D  53     -43.335 -24.422  11.045  1.00139.39
ATOM    345  CA  LEU D  53     -43.870 -23.125  11.369  1.00139.39
ATOM    350  C   LEU D  53     -43.862 -22.275  10.129  1.00139.39
ATOM    351  O   LEU D  53     -42.894 -21.561   9.864  1.00139.39
ATOM    346  CB  LEU D  53     -43.029 -22.323  12.385  1.00139.39
ATOM    347  CG  LEU D  53     -42.872 -22.953  13.783  1.00139.39
ATOM    348  CD1 LEU D  53     -44.229 -23.162  14.472  1.00139.39
ATOM    349  CD2 LEU D  53     -42.005 -24.215  13.742  1.00139.39
ATOM    352  N   PRO D  54     -44.909 -22.325   9.357  1.00114.98
ATOM    353  CA  PRO D  54     -44.979 -21.514   8.166  1.00114.98
ATOM    357  C   PRO D  54     -45.195 -20.063   8.472  1.00114.98
ATOM    358  O   PRO D  54     -44.879 -19.223   7.630  1.00114.98
ATOM    355  CB  PRO D  54     -46.093 -22.116   7.311  1.00114.98
ATOM    356  CG  PRO D  54     -46.124 -23.592   7.741  1.00114.98
ATOM    354  CD  PRO D  54     -45.640 -23.572   9.199  1.00114.98
ATOM    359  N   GLN D  55     -45.763 -19.750   9.649  1.00 90.45
ATOM    360  CA  GLN D  55     -46.049 -18.399  10.023  1.00 90.45
ATOM    366  C   GLN D  55     -44.761 -17.676  10.234  1.00 90.45
ATOM    367  O   GLN D  55     -44.648 -16.478   9.975  1.00 90.45
ATOM    361  CB  GLN D  55     -46.914 -18.294  11.297  1.00 90.45
ATOM    362  CG  GLN D  55     -46.331 -18.980  12.535  1.00 90.45
ATOM    363  CD  GLN D  55     -46.851 -20.414  12.558  1.00 90.45
ATOM    365  NE2 GLN D  55     -46.508 -21.170  13.637  1.00 90.45
ATOM    364  OE1 GLN D  55     -47.552 -20.848  11.647  1.00 90.45
ATOM    368  N   GLY D  56     -43.749 -18.405  10.729  1.00 98.33
ATOM    369  CA  GLY D  56     -42.495 -17.811  11.025  1.00 98.33
ATOM    370  C   GLY D  56     -41.621 -17.880   9.857  1.00 98.33
ATOM    371  O   GLY D  56     -42.051 -18.089   8.730  1.00 98.33
ATOM    372  N   SER D  57     -40.339 -17.659  10.158  1.00447.66
ATOM    373  CA  SER D  57     -39.281 -17.505   9.249  1.00447.66
ATOM    376  C   SER D  57     -39.215 -16.089   9.306  1.00447.66
ATOM    377  O   SER D  57     -38.121 -15.557   9.566  1.00447.66
ATOM    374  CB  SER D  57     -39.334 -18.299   7.894  1.00447.66
ATOM    375  OG  SER D  57     -40.288 -17.926   6.911  1.00447.66
ATOM    378  N   THR D  58     -40.419 -15.481   9.064  1.00318.64
ATOM    379  CA  THR D  58     -40.696 -15.321   7.674  1.00318.64
ATOM    383  C   THR D  58     -39.318 -14.988   7.291  1.00318.64
ATOM    384  O   THR D  58     -38.807 -13.962   7.724  1.00318.64
ATOM    380  CB  THR D  58     -41.661 -14.221   7.358  1.00318.64
ATOM    382  CG2 THR D  58     -41.302 -12.928   8.108  1.00318.64
ATOM    381  OG1 THR D  58     -41.694 -14.025   5.952  1.00318.64
ATOM    385  N   MET D  59     -38.621 -15.914   6.609  1.00132.96
ATOM    386  CA  MET D  59     -37.208 -15.820   6.730  1.00132.96
ATOM    391  C   MET D  59     -36.771 -14.628   6.002  1.00132.96
ATOM    392  O   MET D  59     -36.724 -14.628   4.781  1.00132.96
ATOM    387  CB  MET D  59     -36.433 -17.045   6.212  1.00132.96
ATOM    388  CG  MET D  59     -36.486 -18.238   7.169  1.00132.96
ATOM    389  SD  MET D  59     -35.892 -19.812   6.484  1.00132.96
ATOM    390  CE  MET D  59     -36.249 -20.782   7.978  1.00132.96
ATOM    393  N   ILE D  60     -36.398 -13.581   6.754  1.00 83.17
ATOM    394  CA  ILE D  60     -36.041 -12.355   6.118  1.00 83.17
ATOM    399  C   ILE D  60     -34.576 -12.156   6.287  1.00 83.17
ATOM    400  O   ILE D  60     -33.990 -12.580   7.284  1.00 83.17
ATOM    395  CB  ILE D  60     -36.724 -11.150   6.699  1.00 83.17
ATOM    396  CG1 ILE D  60     -36.293 -10.932   8.159  1.00 83.17
ATOM    397  CG2 ILE D  60     -38.242 -11.333   6.518  1.00 83.17
ATOM    398  CD1 ILE D  60     -36.686  -9.565   8.713  1.00 83.17
ATOM    401  N   ALA D  61     -33.935 -11.545   5.270  1.00 59.41
ATOM    402  CA  ALA D  61     -32.530 -11.301   5.377  1.00 59.41
ATOM    404  C   ALA D  61     -32.368  -9.954   6.003  1.00 59.41
ATOM    405  O   ALA D  61     -32.371  -8.925   5.328  1.00 59.41
ATOM    403  CB  ALA D  61     -31.812 -11.280   4.016  1.00 59.41
ATOM    406  N   THR D  62     -32.165  -9.960   7.333  1.00118.49
ATOM    407  CA  THR D  62     -32.000  -8.769   8.103  1.00118.49
ATOM    411  C   THR D  62     -30.736  -8.145   7.630  1.00118.49
ATOM    412  O   THR D  62     -30.603  -6.922   7.622  1.00118.49
ATOM    408  CB  THR D  62     -31.868  -9.036   9.576  1.00118.49
ATOM    410  CG2 THR D  62     -30.566  -9.812   9.827  1.00118.49
ATOM    409  OG1 THR D  62     -31.857  -7.814  10.297  1.00118.49
ATOM    413  N   ASP D  63     -29.778  -9.006   7.232  1.00 72.55
ATOM    414  CA  ASP D  63     -28.479  -8.618   6.763  1.00 72.55
ATOM    419  C   ASP D  63     -28.662  -7.747   5.556  1.00 72.55
ATOM    420  O   ASP D  63     -29.494  -8.012   4.692  1.00 72.55
ATOM    415  CB  ASP D  63     -27.626  -9.837   6.360  1.00 72.55
ATOM    416  CG  ASP D  63     -26.173  -9.421   6.201  1.00 72.55
ATOM    417  OD1 ASP D  63     -25.873  -8.212   6.390  1.00 72.55
ATOM    418  OD2 ASP D  63     -25.338 -10.314   5.892  1.00 72.55
ATOM    421  N   VAL D  64     -27.940  -6.613   5.503  1.00 67.25
ATOM    422  CA  VAL D  64     -28.087  -5.762   4.361  1.00 67.25
ATOM    426  C   VAL D  64     -27.438  -6.365   3.159  1.00 67.25
ATOM    427  O   VAL D  64     -28.056  -6.510   2.106  1.00 67.25
ATOM    423  CB  VAL D  64     -27.449  -4.416   4.559  1.00 67.25
ATOM    424  CG1 VAL D  64     -27.566  -3.621   3.246  1.00 67.25
ATOM    425  CG2 VAL D  64     -28.107  -3.725   5.766  1.00 67.25
ATOM    428  N   ALA D  65     -26.139  -6.679   3.329  1.00101.03
ATOM    429  CA  ALA D  65     -25.208  -7.091   2.318  1.00101.03
ATOM    431  C   ALA D  65     -25.275  -8.463   1.728  1.00101.03
ATOM    432  O   ALA D  65     -25.237  -8.600   0.506  1.00101.03
ATOM    430  CB  ALA D  65     -23.752  -6.903   2.778  1.00101.03
ATOM    433  N   SER D  66     -25.385  -9.544   2.520  1.00101.68
ATOM    434  CA  SER D  66     -25.019 -10.671   1.720  1.00101.68
ATOM    437  C   SER D  66     -25.692 -11.947   2.064  1.00101.68
ATOM    438  O   SER D  66     -25.637 -12.469   3.177  1.00101.68
ATOM    435  CB  SER D  66     -23.503 -10.923   1.811  1.00101.68
ATOM    436  OG  SER D  66     -23.122 -12.035   1.017  1.00101.68
ATOM    439  N   PRO D  67     -26.354 -12.420   1.049  1.00143.37
ATOM    440  CA  PRO D  67     -26.905 -13.736   1.080  1.00143.37
ATOM    444  C   PRO D  67     -25.775 -14.673   0.895  1.00143.37
ATOM    445  O   PRO D  67     -25.809 -15.722   1.514  1.00143.37
ATOM    442  CB  PRO D  67     -27.921 -13.792  -0.060  1.00143.37
ATOM    443  CG  PRO D  67     -28.333 -12.323  -0.262  1.00143.37
ATOM    441  CD  PRO D  67     -27.099 -11.524   0.183  1.00143.37
ATOM    446  N   PHE D  68     -24.729 -14.249   0.158  1.00 88.97
ATOM    447  CA  PHE D  68     -23.642 -15.057  -0.328  1.00 88.97
ATOM    455  C   PHE D  68     -22.937 -15.673   0.832  1.00 88.97
ATOM    456  O   PHE D  68     -22.409 -16.778   0.727  1.00 88.97
ATOM    448  CB  PHE D  68     -22.640 -14.248  -1.172  1.00 88.97
ATOM    449  CG  PHE D  68     -21.870 -15.213  -2.007  1.00 88.97
ATOM    450  CD1 PHE D  68     -22.467 -15.795  -3.103  1.00 88.97
ATOM    451  CD2 PHE D  68     -20.560 -15.521  -1.724  1.00 88.97
ATOM    452  CE1 PHE D  68     -21.780 -16.684  -3.893  1.00 88.97
ATOM    453  CE2 PHE D  68     -19.866 -16.409  -2.513  1.00 88.97
ATOM    454  CZ  PHE D  68     -20.475 -16.995  -3.597  1.00 88.97
ATOM    457  N   PHE D  69     -22.892 -14.966   1.971  1.00 66.25
ATOM    458  CA  PHE D  69     -22.266 -15.517   3.136  1.00 66.25
ATOM    466  C   PHE D  69     -22.964 -16.808   3.443  1.00 66.25
ATOM    467  O   PHE D  69     -22.316 -17.795   3.786  1.00 66.25
ATOM    459  CB  PHE D  69     -22.362 -14.589   4.360  1.00 66.25
ATOM    460  CG  PHE D  69     -21.341 -13.511   4.198  1.00 66.25
ATOM    461  CD1 PHE D  69     -21.477 -12.531   3.242  1.00 66.25
ATOM    462  CD2 PHE D  69     -20.244 -13.475   5.031  1.00 66.25
ATOM    463  CE1 PHE D  69     -20.529 -11.544   3.109  1.00 66.25
ATOM    464  CE2 PHE D  69     -19.294 -12.489   4.902  1.00 66.25
ATOM    465  CZ  PHE D  69     -19.433 -11.521   3.937  1.00 66.25
ATOM    468  N   THR D  70     -24.306 -16.843   3.318  1.00 78.47
ATOM    469  CA  THR D  70     -25.044 -18.054   3.547  1.00 78.47
ATOM    473  C   THR D  70     -24.534 -19.101   2.589  1.00 78.47
ATOM    474  O   THR D  70     -24.316 -20.229   3.029  1.00 78.47
ATOM    470  CB  THR D  70     -26.535 -17.924   3.335  1.00 78.47
ATOM    472  CG2 THR D  70     -27.200 -19.297   3.527  1.00 78.47
ATOM    471  OG1 THR D  70     -27.095 -16.986   4.239  1.00 78.47
ATOM    475  N   PRO D  71     -24.355 -18.833   1.306  1.00113.03
ATOM    476  CA  PRO D  71     -23.748 -19.842   0.493  1.00113.03
ATOM    480  C   PRO D  71     -22.358 -20.254   0.820  1.00113.03
ATOM    481  O   PRO D  71     -22.067 -21.439   0.694  1.00113.03
ATOM    478  CB  PRO D  71     -23.961 -19.440  -0.959  1.00113.03
ATOM    479  CG  PRO D  71     -25.342 -18.785  -0.902  1.00113.03
ATOM    477  CD  PRO D  71     -25.440 -18.258   0.538  1.00113.03
ATOM    482  N   ILE D  72     -21.483 -19.322   1.229  1.00 58.04
ATOM    483  CA  ILE D  72     -20.138 -19.712   1.540  1.00 58.04
ATOM    488  C   ILE D  72     -20.183 -20.619   2.730  1.00 58.04
ATOM    489  O   ILE D  72     -19.468 -21.618   2.783  1.00 58.04
ATOM    484  CB  ILE D  72     -19.236 -18.549   1.825  1.00 58.04
ATOM    485  CG1 ILE D  72     -19.098 -17.685   0.561  1.00 58.04
ATOM    486  CG2 ILE D  72     -17.891 -19.091   2.330  1.00 58.04
ATOM    487  CD1 ILE D  72     -18.432 -16.334   0.806  1.00 58.04
ATOM    490  N   LYS D  73     -21.038 -20.288   3.716  1.00 76.38
ATOM    491  CA  LYS D  73     -21.167 -21.073   4.912  1.00 76.38
ATOM    497  C   LYS D  73     -21.652 -22.434   4.537  1.00 76.38
ATOM    498  O   LYS D  73     -21.232 -23.436   5.116  1.00 76.38
ATOM    492  CB  LYS D  73     -22.224 -20.528   5.890  1.00 76.38
ATOM    493  CG  LYS D  73     -21.882 -19.199   6.564  1.00 76.38
ATOM    494  CD  LYS D  73     -23.099 -18.563   7.245  1.00 76.38
ATOM    495  CE  LYS D  73     -22.770 -17.342   8.104  1.00 76.38
ATOM    496  NZ  LYS D  73     -22.124 -17.771   9.364  1.00 76.38
ATOM    499  N   LEU D  74     -22.601 -22.495   3.584  1.00155.33
ATOM    500  CA  LEU D  74     -23.200 -23.737   3.209  1.00155.33
ATOM    505  C   LEU D  74     -22.156 -24.537   2.502  1.00155.33
ATOM    506  O   LEU D  74     -21.918 -25.696   2.831  1.00155.33
ATOM    501  CB  LEU D  74     -24.443 -23.459   2.348  1.00155.33
ATOM    502  CG  LEU D  74     -25.556 -24.517   2.433  1.00155.33
ATOM    503  CD1 LEU D  74     -26.742 -24.116   1.539  1.00155.33
ATOM    504  CD2 LEU D  74     -25.038 -25.940   2.214  1.00155.33
ATOM    507  N   THR D  75     -21.428 -23.882   1.577  1.00109.28
ATOM    508  CA  THR D  75     -20.415 -24.499   0.777  1.00109.28
ATOM    512  C   THR D  75     -19.356 -25.080   1.656  1.00109.28
ATOM    513  O   THR D  75     -18.824 -26.138   1.333  1.00109.28
ATOM    509  CB  THR D  75     -19.718 -23.519  -0.095  1.00109.28
ATOM    511  CG2 THR D  75     -18.617 -24.275  -0.807  1.00109.28
ATOM    510  OG1 THR D  75     -20.604 -22.942  -1.034  1.00109.28
ATOM    514  N   PHE D  76     -18.956 -24.376   2.734  1.00149.80
ATOM    515  CA  PHE D  76     -17.941 -24.904   3.611  1.00149.80
ATOM    523  C   PHE D  76     -18.405 -26.070   4.441  1.00149.80
ATOM    524  O   PHE D  76     -17.710 -27.079   4.539  1.00149.80
ATOM    516  CB  PHE D  76     -17.355 -23.900   4.623  1.00149.80
ATOM    517  CG  PHE D  76     -16.356 -23.019   3.954  1.00149.80
ATOM    518  CD1 PHE D  76     -15.130 -23.529   3.591  1.00149.80
ATOM    519  CD2 PHE D  76     -16.636 -21.702   3.675  1.00149.80
ATOM    520  CE1 PHE D  76     -14.190 -22.737   2.973  1.00149.80
ATOM    521  CE2 PHE D  76     -15.695 -20.908   3.059  1.00149.80
ATOM    522  CZ  PHE D  76     -14.472 -21.419   2.708  1.00149.80
ATOM    525  N   MET D  77     -19.574 -25.954   5.098  1.00129.51
ATOM    526  CA  MET D  77     -20.061 -26.964   6.001  1.00129.51
ATOM    531  C   MET D  77     -20.352 -28.240   5.284  1.00129.51
ATOM    532  O   MET D  77     -19.918 -29.312   5.701  1.00129.51
ATOM    527  CB  MET D  77     -21.384 -26.520   6.645  1.00129.51
ATOM    528  CG  MET D  77     -21.975 -27.533   7.618  1.00129.51
ATOM    529  SD  MET D  77     -21.026 -27.694   9.146  1.00129.51
ATOM    530  CE  MET D  77     -21.366 -26.023   9.754  1.00129.51
ATOM    533  N   VAL D  78     -21.113 -28.139   4.184  1.00 71.83
ATOM    534  CA  VAL D  78     -21.513 -29.291   3.439  1.00 71.83
ATOM    538  C   VAL D  78     -20.331 -29.832   2.718  1.00 71.83
ATOM    539  O   VAL D  78     -20.237 -31.032   2.470  1.00 71.83
ATOM    535  CB  VAL D  78     -22.608 -29.000   2.479  1.00 71.83
ATOM    536  CG1 VAL D  78     -22.976 -30.296   1.733  1.00 71.83
ATOM    537  CG2 VAL D  78     -23.734 -28.352   3.300  1.00 71.83
ATOM    540  N   SER D  79     -19.397 -28.949   2.330  1.00123.09
ATOM    541  CA  SER D  79     -18.239 -29.425   1.638  1.00123.09
ATOM    544  C   SER D  79     -17.491 -30.336   2.554  1.00123.09
ATOM    545  O   SER D  79     -16.842 -31.274   2.112  1.00123.09
ATOM    542  CB  SER D  79     -17.235 -28.348   1.273  1.00123.09
ATOM    543  OG  SER D  79     -16.525 -27.882   2.405  1.00123.09
ATOM    546  N   LEU D  80     -17.515 -30.072   3.865  1.00 63.86
ATOM    547  CA  LEU D  80     -16.791 -30.910   4.777  1.00 63.86
ATOM    552  C   LEU D  80     -17.417 -32.273   4.841  1.00 63.86
ATOM    553  O   LEU D  80     -16.719 -33.274   4.991  1.00 63.86
ATOM    548  CB  LEU D  80     -16.762 -30.377   6.217  1.00 63.86
ATOM    549  CG  LEU D  80     -15.979 -31.306   7.163  1.00 63.86
ATOM    550  CD1 LEU D  80     -14.486 -31.347   6.792  1.00 63.86
ATOM    551  CD2 LEU D  80     -16.225 -30.956   8.638  1.00 63.86
ATOM    554  N   ILE D  81     -18.761 -32.347   4.752  1.00108.98
ATOM    555  CA  ILE D  81     -19.466 -33.590   4.884  1.00108.98
ATOM    560  C   ILE D  81     -19.049 -34.519   3.784  1.00108.98
ATOM    561  O   ILE D  81     -18.838 -35.704   4.030  1.00108.98
ATOM    556  CB  ILE D  81     -20.953 -33.416   4.780  1.00108.98
ATOM    557  CG1 ILE D  81     -21.447 -32.421   5.842  1.00108.98
ATOM    558  CG2 ILE D  81     -21.603 -34.806   4.894  1.00108.98
ATOM    559  CD1 ILE D  81     -21.117 -32.833   7.276  1.00108.98
ATOM    562  N   LEU D  82     -18.952 -34.029   2.530  1.00153.56
ATOM    563  CA  LEU D  82     -18.556 -34.907   1.466  1.00153.56
ATOM    568  C   LEU D  82     -17.104 -35.298   1.586  1.00153.56
ATOM    569  O   LEU D  82     -16.728 -36.404   1.203  1.00153.56
ATOM    564  CB  LEU D  82     -18.972 -34.472   0.050  1.00153.56
ATOM    565  CG  LEU D  82     -18.503 -35.426  -1.064  1.00153.56
ATOM    566  CD1 LEU D  82     -17.008 -35.261  -1.365  1.00153.56
ATOM    567  CD2 LEU D  82     -18.858 -36.883  -0.731  1.00153.56
ATOM    570  N   SER D  83     -16.244 -34.395   2.104  1.00 61.54
ATOM    571  CA  SER D  83     -14.830 -34.615   2.294  1.00 61.54
ATOM    574  C   SER D  83     -14.559 -35.499   3.488  1.00 61.54
ATOM    575  O   SER D  83     -13.424 -35.930   3.687  1.00 61.54
ATOM    572  CB  SER D  83     -14.072 -33.294   2.522  1.00 61.54
ATOM    573  OG  SER D  83     -12.689 -33.544   2.708  1.00 61.54
ATOM    576  N   ALA D  84     -15.584 -35.805   4.309  1.00 49.73
ATOM    577  CA  ALA D  84     -15.400 -36.518   5.549  1.00 49.73
ATOM    579  C   ALA D  84     -14.776 -37.865   5.329  1.00 49.73
ATOM    580  O   ALA D  84     -13.888 -38.242   6.092  1.00 49.73
ATOM    578  CB  ALA D  84     -16.722 -36.754   6.302  1.00 49.73
ATOM    581  N   PRO D  85     -15.172 -38.621   4.346  1.00 79.95
ATOM    582  CA  PRO D  85     -14.571 -39.916   4.179  1.00 79.95
ATOM    586  C   PRO D  85     -13.101 -39.844   3.896  1.00 79.95
ATOM    587  O   PRO D  85     -12.378 -40.744   4.319  1.00 79.95
ATOM    584  CB  PRO D  85     -15.414 -40.616   3.114  1.00 79.95
ATOM    585  CG  PRO D  85     -16.813 -39.999   3.311  1.00 79.95
ATOM    583  CD  PRO D  85     -16.542 -38.589   3.866  1.00 79.95
ATOM    588  N   VAL D  86     -12.643 -38.809   3.162  1.00 39.19
ATOM    589  CA  VAL D  86     -11.248 -38.641   2.862  1.00 39.19
ATOM    593  C   VAL D  86     -10.513 -38.299   4.123  1.00 39.19
ATOM    594  O   VAL D  86      -9.465 -38.873   4.417  1.00 39.19
ATOM    590  CB  VAL D  86     -10.991 -37.536   1.882  1.00 39.19
ATOM    591  CG1 VAL D  86      -9.471 -37.361   1.727  1.00 39.19
ATOM    592  CG2 VAL D  86     -11.719 -37.868   0.567  1.00 39.19
ATOM    595  N   ILE D  87     -11.064 -37.348   4.903  1.00 58.45
ATOM    596  CA  ILE D  87     -10.442 -36.879   6.109  1.00 58.45
ATOM    601  C   ILE D  87     -10.382 -37.966   7.145  1.00 58.45
ATOM    602  O   ILE D  87      -9.382 -38.091   7.847  1.00 58.45
ATOM    597  CB  ILE D  87     -11.081 -35.655   6.693  1.00 58.45
ATOM    598  CG1 ILE D  87     -10.875 -34.474   5.729  1.00 58.45
ATOM    599  CG2 ILE D  87     -10.479 -35.415   8.089  1.00 58.45
ATOM    600  CD1 ILE D  87     -11.656 -33.218   6.106  1.00 58.45
ATOM    603  N   LEU D  88     -11.443 -38.790   7.262  1.00 64.23
ATOM    604  CA  LEU D  88     -11.504 -39.844   8.243  1.00 64.23
ATOM    609  C   LEU D  88     -10.352 -40.770   7.995  1.00 64.23
ATOM    610  O   LEU D  88      -9.762 -41.306   8.933  1.00 64.23
ATOM    605  CB  LEU D  88     -12.779 -40.699   8.103  1.00 64.23
ATOM    606  CG  LEU D  88     -14.087 -39.970   8.460  1.00 64.23
ATOM    607  CD1 LEU D  88     -15.305 -40.893   8.285  1.00 64.23
ATOM    608  CD2 LEU D  88     -14.016 -39.379   9.878  1.00 64.23
ATOM    611  N   TYR D  89     -10.042 -41.002   6.707  1.00 54.12
ATOM    612  CA  TYR D  89      -8.994 -41.875   6.258  1.00 54.12
ATOM    621  C   TYR D  89      -7.661 -41.316   6.655  1.00 54.12
ATOM    622  O   TYR D  89      -6.785 -42.051   7.109  1.00 54.12
ATOM    613  CB  TYR D  89      -9.034 -42.032   4.726  1.00 54.12
ATOM    614  CG  TYR D  89      -7.955 -42.953   4.279  1.00 54.12
ATOM    615  CD1 TYR D  89      -8.088 -44.313   4.443  1.00 54.12
ATOM    616  CD2 TYR D  89      -6.821 -42.460   3.674  1.00 54.12
ATOM    617  CE1 TYR D  89      -7.098 -45.168   4.024  1.00 54.12
ATOM    618  CE2 TYR D  89      -5.828 -43.312   3.250  1.00 54.12
ATOM    619  CZ  TYR D  89      -5.966 -44.667   3.427  1.00 54.12
ATOM    620  OH  TYR D  89      -4.948 -45.543   2.995  1.00 54.12
ATOM    623  N   GLN D  90      -7.466 -39.993   6.495  1.00 62.04
ATOM    624  CA  GLN D  90      -6.197 -39.396   6.802  1.00 62.04
ATOM    630  C   GLN D  90      -5.923 -39.521   8.264  1.00 62.04
ATOM    631  O   GLN D  90      -4.770 -39.692   8.652  1.00 62.04
ATOM    625  CB  GLN D  90      -6.123 -37.908   6.425  1.00 62.04
ATOM    626  CG  GLN D  90      -6.189 -37.684   4.914  1.00 62.04
ATOM    627  CD  GLN D  90      -5.072 -38.505   4.289  1.00 62.04
ATOM    629  NE2 GLN D  90      -3.955 -37.825   3.911  1.00 62.04
ATOM    628  OE1 GLN D  90      -5.185 -39.719   4.147  1.00 62.04
ATOM    632  N   VAL D  91      -6.962 -39.374   9.112  1.00 44.63
ATOM    633  CA  VAL D  91      -6.783 -39.493  10.532  1.00 44.63
ATOM    637  C   VAL D  91      -6.448 -40.908  10.892  1.00 44.63
ATOM    638  O   VAL D  91      -5.466 -41.169  11.584  1.00 44.63
ATOM    634  CB  VAL D  91      -8.006 -39.105  11.311  1.00 44.63
ATOM    635  CG1 VAL D  91      -7.731 -39.346  12.806  1.00 44.63
ATOM    636  CG2 VAL D  91      -8.353 -37.646  10.971  1.00 44.63
ATOM    639  N   TRP D  92      -7.247 -41.864  10.383  1.00109.73
ATOM    640  CA  TRP D  92      -7.099 -43.241  10.741  1.00109.73
ATOM    651  C   TRP D  92      -5.823 -43.816  10.257  1.00109.73
ATOM    652  O   TRP D  92      -5.337 -44.732  10.900  1.00109.73
ATOM    641  CB  TRP D  92      -8.282 -44.138  10.335  1.00109.73
ATOM    642  CG  TRP D  92      -9.481 -43.936  11.236  1.00109.73
ATOM    644  CD1 TRP D  92     -10.703 -43.387  10.971  1.00109.73
ATOM    643  CD2 TRP D  92      -9.487 -44.287  12.630  1.00109.73
[truncated: 121,789 more chars]
